# Supplementary material for: Selective synthesis and crystal structures of manganese(I) complexes with a bi- or tridentate terpyridine ligand
Source: Acta Crystallogr E Crystallogr Commun. 2020 Jun 26;76(Pt 7):1139–42. doi: 10.1107/S2056989020008178 (PMC7336785; doi:10.1107/S2056989020008178)
Supplement: Supplementary file 1 [file e-76-01139-sup1.cif]

##############################################################################
#                                                                            #
# This CIF contains the data in a paper accepted for publication in          #
# Acta Crystallographica Section E. It conforms to the requirements of       #
# Notes for Authors for Acta Crystallographica Section E, and has been       #
# peer reviewed under the auspices of the IUCr Commission on Journals.       #
#                                                                            #
# Full details of the Crystallographic Information File format               #
# are given in the paper "The Crystallographic Information File (CIF):       #
# a New Standard Archive File for Crystallography" by S. R. Hall, F. H.      #
# Allen and I. D. Brown [Acta Cryst. (1991), A47, 655-685].                  #
#                                                                            #
# The current version of the core CIF dictionary is obtainable from          #
# ftp://ftp.iucr.org/pub/cif_core.dic.                                       #
#                                                                            #
# Software is freely available for graphical display of the structure(s)     #
# in this CIF. For information consult the CIF software page                 #
# http://www.iucr.org/resources/cif/software.                                #
#                                                                            #
# This file may be used for bona fide research purposes within the           #
# scientific community so long as proper attribution is given to the journal # 
# article from which it was obtained.                                        #
#                                                                            #
##############################################################################
data_global
_audit_creation_method     'by CrystalStructure'
_journal_date_recd_electronic     2020-06-03
_journal_date_accepted     2020-06-19
_journal_name_full     'Acta Crystallographica, Section E'
_journal_year     2020
_journal_volume     76
_journal_issue      7
_journal_page_first     1139
_journal_page_last     1142
_journal_paper_category     GM
_journal_paper_doi     10.1107/S2056989020008178
_journal_coeditor_code     WM5569
_publ_contact_author_name     'Dai Oyama'
_publ_contact_author_address
;
Department of Natural Sciences and Informatics, Fukushima University,
1 Kanayagawa, Fukushima 960-1296, Japan
;
_publ_contact_author_email     'daio@sss.fukushima-u.ac.jp'
_publ_contact_author_fax     '81-24-548-8199'
_publ_contact_author_phone     '81-24-548-8199'
_publ_section_title
;
Selective synthesis and crystal structures of manganese(I) complexes with a bi-
or tridentate terpyridine ligand
;
_publ_section_title_footnote     .
loop_
    _publ_author_name
    _publ_author_footnote
    _publ_author_address
    'Wadayama, Kosei' .
;
Graduate School of Science and Engineering, Fukushima University, 1 Kanayagawa,
Fukushima 960-1296, Japan
;
    'Takase, Tsugiko' .
;
Department of Natural Sciences and Informatics, Fukushima University, 1
Kanayagawa, Fukushima 960-1296, Japan
;
    'Oyama, Dai' .
;
Department of Natural Sciences and Informatics, Fukushima University, 1
Kanayagawa, Fukushima 960-1296, Japan
;
_publ_section_synopsis
;
The structural comparison of two Mn carbonyl complexes comprising a terpyridine
derivative engaged in bidentate or tridentate coordination of the central
Mn^I^ atom is reported.
;
data_I
_chemical_name_systematic
;\
<i>fac</i>-Bromidotricarbonyl(4'-phenyl-2,2':6',2''-terpyridine-\
\k^2^<i>N</i>,<i>N</i>')manganese(I)
;
_chemical_formula_moiety     'C24 H15 Br Mn N3 O3'
_chemical_formula_sum     'C24 H15 Br Mn N3 O3'
_chemical_formula_iupac     '[Mn Br (C21 H15 N3) (C O)3]'
_chemical_formula_weight     528.24
_chemical_melting_point     ?
_space_group_crystal_system     monoclinic
_space_group_name_H-M_alt     'P 1 21/c 1'
_space_group_name_Hall     '-P 2ybc'
loop_
    _space_group_symop_id
    _space_group_symop_operation_xyz
    1 '+X,+Y,+Z'
    2 '-X,1/2+Y,1/2-Z'
    3 '-X,-Y,-Z'
    4 '+X,-1/2-Y,-1/2+Z'
_cell_length_a     11.6630(3)
_cell_length_b     11.6691(3)
_cell_length_c     15.8892(4)
_cell_angle_alpha     90.0000
_cell_angle_beta     103.0774(7)
_cell_angle_gamma     90.0000
_cell_volume     2106.39(10)
_cell_formula_units_Z     4
_cell_measurement_reflns_used     18973
_cell_measurement_theta_min     3.01
_cell_measurement_theta_max     27.54
_cell_measurement_temperature     93
_exptl_crystal_description     platelet
_exptl_crystal_colour     orange
_exptl_crystal_size_max     0.150
_exptl_crystal_size_mid     0.080
_exptl_crystal_size_min     0.030
_exptl_crystal_density_diffrn     1.666
_exptl_crystal_density_meas     ?
_exptl_crystal_density_method     'not measured'
_exptl_crystal_F_000     1056.00
_exptl_absorpt_coefficient_mu     2.562
_exptl_absorpt_correction_type     multi-scan
_exptl_absorpt_process_details
;
(<i>REQAB</i>, Rigaku, 1998)
;
_exptl_absorpt_correction_T_min     0.774
_exptl_absorpt_correction_T_max     0.926
_diffrn_ambient_temperature     93
_diffrn_radiation_type     'Mo K\a'
_diffrn_radiation_wavelength     0.71075
_diffrn_measurement_device_type     'Rigaku Saturn70'
_diffrn_measurement_method     \w
_diffrn_detector_area_resol_mean     7.143
_diffrn_reflns_number     21455
_diffrn_reflns_av_R_equivalents     0.0297
_diffrn_reflns_av_unetI/netI     0.0232
_diffrn_reflns_theta_min     3.010
_diffrn_reflns_theta_max     27.479
_diffrn_reflns_theta_full     25.242
_diffrn_measured_fraction_theta_max     0.996
_diffrn_measured_fraction_theta_full     0.997
_diffrn_reflns_limit_h_min     -15
_diffrn_reflns_limit_h_max     15
_diffrn_reflns_limit_k_min     -15
_diffrn_reflns_limit_k_max     15
_diffrn_reflns_limit_l_min     -20
_diffrn_reflns_limit_l_max     19
_diffrn_standards_number     0
_diffrn_standards_interval_count     .
_diffrn_standards_decay_%     ?
_refine_special_details
;
    Refinement was performed using all reflections. The weighted
    R-factor (wR) and goodness of fit (S) are based on F^2^.
    R-factor (gt) are based on F. The threshold expression of
    F^2^ > 2.0 sigma(F^2^) is used only for calculating R-factor (gt).
;
_reflns_number_total     4813
_reflns_number_gt     4253
_reflns_threshold_expression     F^2^>2.0\s(F^2^)
_refine_ls_structure_factor_coef     Fsqd
_refine_ls_R_factor_all     0.0409
_refine_ls_R_factor_gt     0.0351
_refine_ls_wR_factor_gt     0.0885
_refine_ls_wR_factor_ref     0.0915
_refine_ls_goodness_of_fit_ref     1.061
_refine_ls_number_reflns     4813
_refine_ls_number_parameters     289
_refine_ls_number_restraints     0
_refine_ls_hydrogen_treatment     constr
_refine_ls_weighting_scheme     calc
_refine_ls_weighting_details
            'w = 1/[\s^2^(Fo^2^)+(0.0416P)^2^+2.6282P] where P=(Fo^2^+2Fc^2^)/3'
_atom_sites_solution_hydrogens     geom
_atom_sites_solution_primary     direct
_atom_sites_solution_secondary     difmap
_refine_ls_shift/su_max     0.001
_refine_diff_density_max     0.96
_refine_diff_density_min     -0.32
_refine_ls_extinction_method     none
_refine_ls_extinction_coef     ?
loop_
    _atom_type_symbol
    _atom_type_description
    _atom_type_scat_dispersion_real
    _atom_type_scat_dispersion_imag
    _atom_type_scat_source
    'Mn' 'Mn' 0.3368 0.7283
;
International Tables for Crystallography
(Vol. C, Tables 4.2.6.8 and 6.1.1.4)
;
    'Br' 'Br' -0.2901 2.4595
;
International Tables for Crystallography
(Vol. C, Tables 4.2.6.8 and 6.1.1.4)
;
    'C' 'C' 0.0033 0.0016
;
International Tables for Crystallography
(Vol. C, Tables 4.2.6.8 and 6.1.1.4)
;
    'H' 'H' 0.0000 0.0000
;
International Tables for Crystallography
(Vol. C, Table 6.1.1.4)
;
    'N' 'N' 0.0061 0.0033
;
International Tables for Crystallography
(Vol. C, Tables 4.2.6.8 and 6.1.1.4)
;
    'O' 'O' 0.0106 0.0060
;
International Tables for Crystallography
(Vol. C, Tables 4.2.6.8 and 6.1.1.4)
;
_computing_data_collection
;
PROCESS-AUTO (Rigaku, 1998)
;
_computing_cell_refinement
;
PROCESS-AUTO (Rigaku, 1998)
;
_computing_data_reduction
;
PROCESS-AUTO (Rigaku, 1998)
;
_computing_structure_solution
;
SIR97 (Altomare <i>et al.</i>,  1999)
;
_computing_structure_refinement
;
<i>SHELXL2018/3</i> (Sheldrick, 2015)
;
_computing_molecular_graphics
;
Mercury (Macrae <i>et al.</i>,  2020), ORTEP-3 for Windows (Farrugia,
2012)
;
_computing_publication_material
;
CrystalStructure (Rigaku, 2019), PLATON (Spek, 2020),
publCIF (Westrip, 2010)
;
loop_
    _atom_site_type_symbol
    _atom_site_label
    _atom_site_fract_x
    _atom_site_fract_y
    _atom_site_fract_z
    _atom_site_U_iso_or_equiv
    _atom_site_adp_type
    _atom_site_calc_flag
    _atom_site_occupancy
    _atom_site_disorder_assembly
    _atom_site_disorder_group
    Br Br1 0.61476(2) 0.17999(2) 0.88742(2) 0.02812(9) Uani d 1 . .
    Mn Mn1 0.78248(3) 0.17015(3) 0.81054(2) 0.02513(10) Uani d 1 . .
    O O1 0.99149(17) 0.17222(19) 0.73649(14) 0.0400(5) Uani d 1 . .
    O O2 0.7925(2) 0.42515(18) 0.81993(14) 0.0444(5) Uani d 1 . .
    O O3 0.95375(19) 0.1798(2) 0.97692(14) 0.0457(5) Uani d 1 . .
    N N1 0.76212(17) -0.00325(19) 0.81015(13) 0.0252(4) Uani d 1 . .
    N N2 0.65411(17) 0.14582(19) 0.69692(13) 0.0238(4) Uani d 1 . .
    N N3 0.7794(2) 0.3305(2) 0.62983(17) 0.0359(5) Uani d 1 . .
    C C1 0.9075(2) 0.1690(2) 0.76117(18) 0.0320(6) Uani d 1 . .
    C C2 0.7848(3) 0.3278(3) 0.81319(19) 0.0354(6) Uani d 1 . .
    C C3 0.8852(2) 0.1758(2) 0.91343(18) 0.0327(6) Uani d 1 . .
    C C4 0.8291(2) -0.0776(2) 0.86473(17) 0.0313(6) Uani d 1 . .
    H H1 0.893046 -0.048384 0.907298 0.038 Uiso calc 1 . .
    C C5 0.8095(2) -0.1941(3) 0.86198(19) 0.0358(6) Uani d 1 . .
    H H2 0.860275 -0.243958 0.900658 0.043 Uiso calc 1 . .
    C C6 0.7144(2) -0.2373(3) 0.80188(19) 0.0350(6) Uani d 1 . .
    H H3 0.698453 -0.317169 0.798723 0.042 Uiso calc 1 . .
    C C7 0.6431(2) -0.1615(2) 0.74643(18) 0.0313(6) Uani d 1 . .
    H H4 0.576614 -0.188952 0.705236 0.038 Uiso calc 1 . .
    C C8 0.6693(2) -0.0454(2) 0.75134(15) 0.0247(5) Uani d 1 . .
    C C9 0.6038(2) 0.0406(2) 0.69157(15) 0.0232(5) Uani d 1 . .
    C C10 0.4996(2) 0.0143(2) 0.63271(15) 0.0232(5) Uani d 1 . .
    H H5 0.466483 -0.060220 0.632112 0.028 Uiso calc 1 . .
    C C11 0.44359(19) 0.0971(2) 0.57461(15) 0.0214(5) Uani d 1 . .
    C C12 0.5003(2) 0.2023(2) 0.57681(16) 0.0248(5) Uani d 1 . .
    H H6 0.467288 0.260028 0.536409 0.030 Uiso calc 1 . .
    C C13 0.6042(2) 0.2244(2) 0.63698(16) 0.0254(5) Uani d 1 . .
    C C14 0.6644(2) 0.3362(2) 0.63063(17) 0.0280(5) Uani d 1 . .
    C C15 0.6033(2) 0.4378(2) 0.62349(19) 0.0326(6) Uani d 1 . .
    H H7 0.522062 0.438538 0.624227 0.039 Uiso calc 1 . .
    C C16 0.6619(3) 0.5393(3) 0.6152(2) 0.0418(7) Uani d 1 . .
    H H8 0.621545 0.610530 0.610537 0.050 Uiso calc 1 . .
    C C17 0.7798(3) 0.5349(3) 0.6138(2) 0.0446(7) Uani d 1 . .
    H H9 0.822144 0.602872 0.607979 0.054 Uiso calc 1 . .
    C C18 0.8345(3) 0.4297(3) 0.6212(2) 0.0403(7) Uani d 1 . .
    H H10 0.915543 0.426919 0.620071 0.048 Uiso calc 1 . .
    C C19 0.3301(2) 0.0749(2) 0.51219(15) 0.0215(5) Uani d 1 . .
    C C20 0.2826(2) -0.0347(2) 0.49944(17) 0.0316(6) Uani d 1 . .
    H H11 0.324220 -0.097276 0.530401 0.038 Uiso calc 1 . .
    C C21 0.1756(3) -0.0542(3) 0.44231(19) 0.0389(7) Uani d 1 . .
    H H12 0.144475 -0.129640 0.434142 0.047 Uiso calc 1 . .
    C C22 0.1145(2) 0.0361(3) 0.39740(19) 0.0373(6) Uani d 1 . .
    H H13 0.039539 0.023966 0.359983 0.045 Uiso calc 1 . .
    C C23 0.1626(3) 0.1429(3) 0.4072(2) 0.0453(8) Uani d 1 . .
    H H14 0.122516 0.204709 0.374184 0.054 Uiso calc 1 . .
    C C24 0.2688(3) 0.1626(2) 0.4644(2) 0.0402(7) Uani d 1 . .
    H H15 0.300073 0.238042 0.470790 0.048 Uiso calc 1 . .
loop_
    _atom_site_aniso_label
    _atom_site_aniso_U_11
    _atom_site_aniso_U_22
    _atom_site_aniso_U_33
    _atom_site_aniso_U_12
    _atom_site_aniso_U_13
    _atom_site_aniso_U_23
    Br1 0.02474(13) 0.03228(14) 0.02610(14) 0.00130(9) 0.00315(10) -0.00370(10)
    Mn1 0.01744(18) 0.0327(2) 0.0221(2) -0.00087(14) -0.00207(14) -0.00159(15)
    O1 0.0209(9) 0.0603(14) 0.0372(11) -0.0046(9) 0.0033(8) -0.0054(10)
    O2 0.0517(13) 0.0352(11) 0.0424(12) -0.0087(10) 0.0023(10) -0.0043(9)
    O3 0.0325(11) 0.0571(14) 0.0377(12) -0.0050(9) -0.0125(9) -0.0002(10)
    N1 0.0163(9) 0.0359(11) 0.0211(10) 0.0032(8) -0.0007(8) -0.0008(8)
    N2 0.0168(9) 0.0321(11) 0.0209(10) 0.0015(8) 0.0005(8) -0.0036(8)
    N3 0.0263(11) 0.0384(13) 0.0427(14) -0.0042(9) 0.0072(10) -0.0009(10)
    C1 0.0241(13) 0.0399(15) 0.0271(13) -0.0049(10) -0.0045(10) -0.0031(11)
    C2 0.0300(14) 0.0417(16) 0.0323(15) -0.0015(11) 0.0028(11) -0.0017(12)
    C3 0.0303(14) 0.0343(14) 0.0312(14) -0.0039(11) 0.0019(11) -0.0009(11)
    C4 0.0212(12) 0.0407(15) 0.0271(13) 0.0043(10) -0.0049(10) -0.0010(11)
    C5 0.0266(13) 0.0432(16) 0.0323(15) 0.0071(11) -0.0041(11) 0.0091(12)
    C6 0.0300(13) 0.0368(15) 0.0345(15) -0.0005(11) -0.0005(11) 0.0060(12)
    C7 0.0252(12) 0.0385(15) 0.0266(13) -0.0036(10) -0.0017(10) 0.0053(11)
    C8 0.0178(11) 0.0354(13) 0.0198(11) 0.0014(9) 0.0019(9) 0.0013(10)
    C9 0.0178(10) 0.0328(13) 0.0186(11) 0.0010(9) 0.0031(9) 0.0008(9)
    C10 0.0187(10) 0.0280(12) 0.0212(11) -0.0022(9) 0.0009(9) 0.0020(9)
    C11 0.0165(10) 0.0282(12) 0.0184(11) 0.0000(9) 0.0016(8) -0.0003(9)
    C12 0.0185(11) 0.0276(12) 0.0263(12) 0.0017(9) 0.0007(9) 0.0011(10)
    C13 0.0196(11) 0.0287(12) 0.0267(13) 0.0008(9) 0.0027(10) -0.0034(10)
    C14 0.0246(12) 0.0308(13) 0.0276(13) -0.0025(10) 0.0038(10) -0.0005(10)
    C15 0.0259(12) 0.0313(13) 0.0412(15) -0.0036(10) 0.0089(11) -0.0030(11)
    C16 0.0374(15) 0.0309(14) 0.0568(19) -0.0007(12) 0.0103(14) 0.0005(13)
    C17 0.0380(16) 0.0354(15) 0.060(2) -0.0105(13) 0.0105(14) 0.0009(14)
    C18 0.0279(14) 0.0428(16) 0.0506(18) -0.0074(12) 0.0100(13) -0.0054(14)
    C19 0.0179(10) 0.0283(12) 0.0172(11) 0.0023(9) 0.0018(9) -0.0002(9)
    C20 0.0300(13) 0.0320(13) 0.0278(13) -0.0007(10) -0.0039(11) 0.0056(11)
    C21 0.0344(15) 0.0347(15) 0.0399(16) -0.0088(12) -0.0078(12) 0.0015(12)
    C22 0.0246(13) 0.0417(16) 0.0368(15) 0.0031(11) -0.0115(11) -0.0062(12)
    C23 0.0420(17) 0.0332(15) 0.0465(18) 0.0079(13) -0.0194(14) 0.0018(13)
    C24 0.0377(16) 0.0266(13) 0.0432(17) -0.0041(11) -0.0182(13) 0.0049(12)
_geom_special_details     .
loop_
    _geom_bond_atom_site_label_1
    _geom_bond_atom_site_label_2
    _geom_bond_site_symmetry_2
    _geom_bond_distance
    _geom_bond_publ_flag
    Br1 Mn1 . 2.5325(5) ?
    Mn1 C3 . 1.796(3) ?
    Mn1 C1 . 1.805(3) ?
    Mn1 C2 . 1.840(3) ?
    Mn1 N1 . 2.037(2) ?
    Mn1 N2 . 2.088(2) ?
    O1 C1 . 1.135(4) ?
    O2 C2 . 1.143(3) ?
    O3 C3 . 1.138(3) ?
    N1 C4 . 1.345(3) ?
    N1 C8 . 1.353(3) ?
    N2 C9 . 1.355(3) ?
    N2 C13 . 1.355(3) ?
    N3 C18 . 1.346(4) ?
    N3 C14 . 1.347(3) ?
    C4 C5 . 1.377(4) ?
    C4 H1 . 0.9500 ?
    C5 C6 . 1.384(4) ?
    C5 H2 . 0.9500 ?
    C6 C7 . 1.385(4) ?
    C6 H3 . 0.9500 ?
    C7 C8 . 1.387(4) ?
    C7 H4 . 0.9500 ?
    C8 C9 . 1.471(3) ?
    C9 C10 . 1.390(3) ?
    C10 C11 . 1.393(3) ?
    C10 H5 . 0.9500 ?
    C11 C12 . 1.390(3) ?
    C11 C19 . 1.486(3) ?
    C12 C13 . 1.388(3) ?
    C12 H6 . 0.9500 ?
    C13 C14 . 1.496(3) ?
    C14 C15 . 1.375(4) ?
    C15 C16 . 1.388(4) ?
    C15 H7 . 0.9500 ?
    C16 C17 . 1.381(4) ?
    C16 H8 . 0.9500 ?
    C17 C18 . 1.376(4) ?
    C17 H9 . 0.9500 ?
    C18 H10 . 0.9500 ?
    C19 C24 . 1.374(3) ?
    C19 C20 . 1.391(4) ?
    C20 C21 . 1.386(4) ?
    C20 H11 . 0.9500 ?
    C21 C22 . 1.377(4) ?
    C21 H12 . 0.9500 ?
    C22 C23 . 1.361(4) ?
    C22 H13 . 0.9500 ?
    C23 C24 . 1.379(4) ?
    C23 H14 . 0.9500 ?
    C24 H15 . 0.9500 ?
loop_
    _geom_angle_atom_site_label_1
    _geom_angle_atom_site_label_2
    _geom_angle_atom_site_label_3
    _geom_angle_site_symmetry_1
    _geom_angle_site_symmetry_3
    _geom_angle
    _geom_angle_publ_flag
    C3 Mn1 C1 . . 87.58(13) ?
    C3 Mn1 C2 . . 86.53(13) ?
    C1 Mn1 C2 . . 90.48(13) ?
    C3 Mn1 N1 . . 95.30(10) ?
    C1 Mn1 N1 . . 95.53(11) ?
    C2 Mn1 N1 . . 173.78(11) ?
    C3 Mn1 N2 . . 172.86(11) ?
    C1 Mn1 N2 . . 96.60(10) ?
    C2 Mn1 N2 . . 99.18(11) ?
    N1 Mn1 N2 . . 78.58(8) ?
    C3 Mn1 Br1 . . 89.33(9) ?
    C1 Mn1 Br1 . . 176.28(9) ?
    C2 Mn1 Br1 . . 87.27(9) ?
    N1 Mn1 Br1 . . 86.80(6) ?
    N2 Mn1 Br1 . . 86.69(6) ?
    C4 N1 C8 . . 117.9(2) ?
    C4 N1 Mn1 . . 126.07(17) ?
    C8 N1 Mn1 . . 115.98(16) ?
    C9 N2 C13 . . 117.3(2) ?
    C9 N2 Mn1 . . 113.14(16) ?
    C13 N2 Mn1 . . 128.74(17) ?
    C18 N3 C14 . . 117.3(2) ?
    O1 C1 Mn1 . . 174.2(2) ?
    O2 C2 Mn1 . . 175.2(3) ?
    O3 C3 Mn1 . . 177.3(3) ?
    N1 C4 C5 . . 123.3(2) ?
    N1 C4 H1 . . 118.4 ?
    C5 C4 H1 . . 118.4 ?
    C4 C5 C6 . . 118.8(3) ?
    C4 C5 H2 . . 120.6 ?
    C6 C5 H2 . . 120.6 ?
    C7 C6 C5 . . 118.6(3) ?
    C7 C6 H3 . . 120.7 ?
    C5 C6 H3 . . 120.7 ?
    C6 C7 C8 . . 119.7(2) ?
    C6 C7 H4 . . 120.2 ?
    C8 C7 H4 . . 120.2 ?
    N1 C8 C7 . . 121.7(2) ?
    N1 C8 C9 . . 114.5(2) ?
    C7 C8 C9 . . 123.7(2) ?
    N2 C9 C10 . . 122.9(2) ?
    N2 C9 C8 . . 115.1(2) ?
    C10 C9 C8 . . 122.0(2) ?
    C9 C10 C11 . . 120.0(2) ?
    C9 C10 H5 . . 120.0 ?
    C11 C10 H5 . . 120.0 ?
    C12 C11 C10 . . 116.6(2) ?
    C12 C11 C19 . . 121.2(2) ?
    C10 C11 C19 . . 122.3(2) ?
    C13 C12 C11 . . 121.2(2) ?
    C13 C12 H6 . . 119.4 ?
    C11 C12 H6 . . 119.4 ?
    N2 C13 C12 . . 121.9(2) ?
    N2 C13 C14 . . 120.3(2) ?
    C12 C13 C14 . . 117.7(2) ?
    N3 C14 C15 . . 122.7(2) ?
    N3 C14 C13 . . 116.2(2) ?
    C15 C14 C13 . . 121.0(2) ?
    C14 C15 C16 . . 119.1(3) ?
    C14 C15 H7 . . 120.4 ?
    C16 C15 H7 . . 120.4 ?
    C17 C16 C15 . . 118.9(3) ?
    C17 C16 H8 . . 120.6 ?
    C15 C16 H8 . . 120.6 ?
    C18 C17 C16 . . 118.4(3) ?
    C18 C17 H9 . . 120.8 ?
    C16 C17 H9 . . 120.8 ?
    N3 C18 C17 . . 123.6(3) ?
    N3 C18 H10 . . 118.2 ?
    C17 C18 H10 . . 118.2 ?
    C24 C19 C20 . . 117.6(2) ?
    C24 C19 C11 . . 120.9(2) ?
    C20 C19 C11 . . 121.5(2) ?
    C21 C20 C19 . . 121.1(2) ?
    C21 C20 H11 . . 119.5 ?
    C19 C20 H11 . . 119.5 ?
    C22 C21 C20 . . 119.8(3) ?
    C22 C21 H12 . . 120.1 ?
    C20 C21 H12 . . 120.1 ?
    C23 C22 C21 . . 119.3(2) ?
    C23 C22 H13 . . 120.3 ?
    C21 C22 H13 . . 120.3 ?
    C22 C23 C24 . . 120.9(3) ?
    C22 C23 H14 . . 119.6 ?
    C24 C23 H14 . . 119.6 ?
    C19 C24 C23 . . 121.2(3) ?
    C19 C24 H15 . . 119.4 ?
    C23 C24 H15 . . 119.4 ?
loop_
    _geom_torsion_atom_site_label_1
    _geom_torsion_atom_site_label_2
    _geom_torsion_atom_site_label_3
    _geom_torsion_atom_site_label_4
    _geom_torsion_site_symmetry_1
    _geom_torsion_site_symmetry_2
    _geom_torsion_site_symmetry_3
    _geom_torsion_site_symmetry_4
    _geom_torsion
    _geom_torsion_publ_flag
    C8 N1 C4 C5 . . . . 1.8(4) ?
    Mn1 N1 C4 C5 . . . . 178.9(2) ?
    N1 C4 C5 C6 . . . . -1.9(5) ?
    C4 C5 C6 C7 . . . . 0.4(4) ?
    C5 C6 C7 C8 . . . . 1.0(4) ?
    C4 N1 C8 C7 . . . . -0.3(4) ?
    Mn1 N1 C8 C7 . . . . -177.7(2) ?
    C4 N1 C8 C9 . . . . -177.3(2) ?
    Mn1 N1 C8 C9 . . . . 5.3(3) ?
    C6 C7 C8 N1 . . . . -1.1(4) ?
    C6 C7 C8 C9 . . . . 175.7(2) ?
    C13 N2 C9 C10 . . . . -5.6(3) ?
    Mn1 N2 C9 C10 . . . . 164.82(19) ?
    C13 N2 C9 C8 . . . . 173.0(2) ?
    Mn1 N2 C9 C8 . . . . -16.7(3) ?
    N1 C8 C9 N2 . . . . 7.9(3) ?
    C7 C8 C9 N2 . . . . -169.1(2) ?
    N1 C8 C9 C10 . . . . -173.6(2) ?
    C7 C8 C9 C10 . . . . 9.4(4) ?
    N2 C9 C10 C11 . . . . 1.4(4) ?
    C8 C9 C10 C11 . . . . -177.0(2) ?
    C9 C10 C11 C12 . . . . 2.9(3) ?
    C9 C10 C11 C19 . . . . -178.0(2) ?
    C10 C11 C12 C13 . . . . -3.1(4) ?
    C19 C11 C12 C13 . . . . 177.8(2) ?
    C9 N2 C13 C12 . . . . 5.3(3) ?
    Mn1 N2 C13 C12 . . . . -163.30(18) ?
    C9 N2 C13 C14 . . . . -171.0(2) ?
    Mn1 N2 C13 C14 . . . . 20.3(3) ?
    C11 C12 C13 N2 . . . . -1.1(4) ?
    C11 C12 C13 C14 . . . . 175.4(2) ?
    C18 N3 C14 C15 . . . . -0.3(4) ?
    C18 N3 C14 C13 . . . . 177.8(3) ?
    N2 C13 C14 N3 . . . . 47.9(3) ?
    C12 C13 C14 N3 . . . . -128.7(3) ?
    N2 C13 C14 C15 . . . . -134.0(3) ?
    C12 C13 C14 C15 . . . . 49.5(4) ?
    N3 C14 C15 C16 . . . . -0.1(4) ?
    C13 C14 C15 C16 . . . . -178.1(3) ?
    C14 C15 C16 C17 . . . . 0.4(5) ?
    C15 C16 C17 C18 . . . . -0.3(5) ?
    C14 N3 C18 C17 . . . . 0.5(5) ?
    C16 C17 C18 N3 . . . . -0.2(5) ?
    C12 C11 C19 C24 . . . . -10.3(4) ?
    C10 C11 C19 C24 . . . . 170.7(3) ?
    C12 C11 C19 C20 . . . . 169.1(2) ?
    C10 C11 C19 C20 . . . . -9.9(4) ?
    C24 C19 C20 C21 . . . . -1.8(4) ?
    C11 C19 C20 C21 . . . . 178.7(3) ?
    C19 C20 C21 C22 . . . . -0.2(5) ?
    C20 C21 C22 C23 . . . . 2.7(5) ?
    C21 C22 C23 C24 . . . . -3.1(5) ?
    C20 C19 C24 C23 . . . . 1.4(5) ?
    C11 C19 C24 C23 . . . . -179.1(3) ?
    C22 C23 C24 C19 . . . . 1.0(6) ?
loop_
    _geom_hbond_atom_site_label_d
    _geom_hbond_atom_site_label_h
    _geom_hbond_atom_site_label_a
    _geom_hbond_site_symmetry_a
    _geom_hbond_distance_dh
    _geom_hbond_distance_ha
    _geom_hbond_distance_da
    _geom_hbond_angle_dha
    C7 H4 Br1 2_646 0.95 2.83 3.754(3) 165
    C16 H8 Br1 2_656 0.95 2.88 3.612(4) 135
    C20 H11 Br1 2_646 0.95 2.92 3.844(2) 163
_shelx_hkl_file
;
   0   0   3    1.76    2.75
   0   0   3    4.70    3.69
   0   0  -3    5.95    2.61
   0   0  -3    4.84    3.51
   0   0  -3    4.50    3.12
   0   0  -3    0.95    2.44
   0   0   424872.64  830.75
   0   0  -424240.98  803.40
   0   0  -424488.70  805.66
   0   0  -423333.80  777.08
   0   0  -424189.91  812.95
   0   0   5   21.60    4.15
   0   0   5   17.24    6.14
   0   0  -5   16.72    4.81
   0   0  -5   19.69    3.63
   0   0   6  138.63    6.42
   0   0   6  176.14    9.57
   0   0  -6  139.55    7.80
   0   0  -6  143.38    6.06
   0   0   7    6.61    5.54
   0   0   7    1.25    3.63
   0   0  -7    2.47    2.88
   0   0  -7    5.13    4.72
   0   0   8 3428.80   94.30
   0   0  -8 3642.25   96.51
   0   0   9    8.75    6.48
   0   0  -9    4.56    3.77
   0   0  -9   -2.06    5.30
   0   0  10 9168.14  276.56
   0   0 -10 9291.74  268.35
   0   0 -10 8852.01  263.83
   0   0  11    6.41    8.14
   0   0 -11    5.21    4.70
   0   0 -11    2.08    6.51
   0   0  12 1777.39   58.04
   0   0 -12 1758.81   46.58
   0   0 -12 1872.70   54.23
   0   0  13    6.54    8.85
   0   0 -13   -1.45    7.28
   0   0  14 3483.59  106.41
   0   0 -14 3527.86  103.90
   0   0  15   -7.45    8.81
   0   0 -15    9.62    9.37
   0   0  16 4981.15  158.24
   0   0 -16 5310.09  165.02
   0   0  17   -9.32   10.79
   0   0 -17    4.95   11.03
   0   1   2 5910.24  148.92
   0   1  -2 5523.16  140.43
   0   1   2 5653.33  147.87
   0   1  -2 5811.55  150.90
   0   1   2 5870.85  152.21
   0   1  -2 5824.95  153.78
   0  -1  -2 5954.33  151.31
   0  -1   2 5692.72  148.01
   0  -1  -2 5638.93  147.56
   0  -1  -2 6246.88  161.05
   0  -1   2 5765.01  151.57
   0  -1   2 5556.41  140.79
   0   1  -311877.87  346.69
   0   1   311758.22  346.66
   0   1   311798.19  337.51
   0   1  -311802.75  340.27
   0   1  -311475.47  342.53
   0  -1   311929.55  348.72
   0  -1  -312129.71  347.53
   0  -1  -311894.44  351.58
   0  -1  -311711.28  343.35
   0  -1   312286.15  352.93
   0  -1   312114.45  357.97
   0   1   4   46.29    3.51
   0   1  -4   34.95    3.84
   0   1  -4   53.12    4.86
   0   1   4   56.09    6.28
   0  -1   4   55.54    7.24
   0  -1  -4   46.59    4.31
   0  -1  -4   55.08    5.11
   0  -1  -4   46.82    6.34
   0  -1   4   39.82    4.74
   0   1   5 5775.27  158.12
   0   1  -5 5772.84  153.27
   0   1  -5 5652.13  151.52
   0  -1   5 5712.82  157.61
   0  -1   5 5808.14  155.24
   0  -1  -5 5586.07  143.92
   0  -1  -5 5823.31  157.79
   0  -1  -5 5686.42  146.51
   0   1  -6   89.51    6.34
   0   1   6  110.35    9.37
   0  -1   6   93.05    8.46
   0  -1  -6   87.03    4.33
   0  -1  -6   86.36    4.82
   0  -1   6   84.11    6.51
   0  -1  -6   80.58    7.65
   0   1  -7 1095.21   28.47
   0   1   7  984.34   28.39
   0  -1   7 1071.60   27.77
   0  -1  -7 1041.89   25.46
   0  -1   7 1040.38   30.28
   0  -1  -7 1070.34   29.75
   0  -1  -7 1002.03   23.99
   0   1   8 1354.70   37.70
   0   1  -8 1322.14   34.10
   0  -1   8 1328.52   38.72
   0  -1   8 1339.27   34.26
   0  -1  -8 1333.58   32.30
   0  -1  -8 1297.40   32.33
   0  -1  -8 1344.36   37.37
   0   1   9 1749.06   50.61
   0   1  -9 1870.64   49.77
   0  -1   9 1805.12   52.03
   0  -1  -9 1789.89   49.70
   0  -1   9 1875.54   48.54
   0  -1  -9 1585.79   39.37
   0  -1  -9 1767.06   43.41
   0   1  10   27.72    7.98
   0   1 -10   32.28    5.92
   0  -1  10   21.05    9.11
   0  -1 -10   18.95    3.34
   0  -1 -10   36.73    7.76
   0  -1 -10   32.84    3.78
   0  -1  10   24.03    5.32
   0   1  11   83.02    9.83
   0   1 -11   73.67    8.90
   0  -1  11   75.88    7.37
   0  -1 -11   65.33    5.30
   0  -1  11   85.20   10.42
   0  -1 -11   72.65    9.72
   0   1 -12 8754.24  260.83
   0   1  12 8463.63  259.26
   0  -1  12 8645.38  265.96
   0  -1 -12 8528.62  248.74
   0  -1 -12 8502.61  259.74
   0   1 -13 2132.87   58.75
   0   1  13 2125.46   64.22
   0   1 -13 2184.62   63.68
   0  -1 -13 2200.28   66.15
   0  -1  13 2119.02   65.59
   0   1 -14  176.95   11.51
   0   1  14  175.61   13.75
   0  -1  14  171.08   15.51
   0  -1 -14  176.30   14.24
   0   1  15   24.59   11.03
   0   1 -15   26.10    9.40
   0  -1  15    5.37   11.39
   0  -1 -15   11.36   10.45
   0   1  16 1858.18   65.63
   0   1 -16 1964.68   60.01
   0  -1 -16 1881.98   60.70
   0  -1  16 1884.90   63.21
   0  -1  17  120.78   16.20
   0  -1 -17  126.40   14.69
   0  -1  18   51.58   13.25
   0  -1 -18   37.75   12.61
   0   2   0 4685.43  119.97
   0   2   0 4822.62  123.01
   0  -2   0 4480.07  112.59
   0  -2   0 4403.96  113.74
   0  -2   0 4547.07  116.24
   0   2   1 6632.87  176.60
   0   2   1 6560.38  173.08
   0   2  -1 6492.12  169.20
   0   2   1 6194.68  164.22
   0   2  -1 6516.47  173.65
   0   2  -1 5802.42  156.26
   0  -2   1 6295.17  168.29
   0  -2  -1 6313.68  167.69
   0  -2  -1 6586.24  174.97
   0  -2   1 6321.44  163.55
   0  -2  -1 6113.62  162.82
   0   2   2 1250.59   29.61
   0   2   2 1234.55   30.20
   0   2  -2 1198.42   26.75
   0  -2   2 1183.61   27.25
   0  -2   2 1196.92   29.69
   0  -2  -2 1282.28   30.34
   0  -2   2 1183.95   31.47
   0  -2  -2 1238.25   31.41
   0  -2  -2 1227.28   29.97
   0   2  -3  523.57   12.68
   0   2   3  568.85   14.39
   0   2   3  563.88   15.96
   0  -2   3  536.21   13.20
   0  -2   3  546.60   18.33
   0  -2   3  530.09   16.80
   0  -2  -3  555.30   15.27
   0  -2  -3  546.54   15.69
   0  -2  -3  543.26   14.41
   0   2   4  299.29    8.62
   0   2  -4  255.75    7.81
   0   2   4  312.22   12.61
   0  -2   4  269.34   11.04
   0  -2   4  315.05   13.25
   0  -2  -4  285.33    9.34
   0  -2   4  253.57    8.26
   0  -2  -4  279.56   10.21
   0   2   5 1160.23   27.28
   0   2  -5 1056.72   25.01
   0   2   5 1186.98   32.77
   0  -2   5 1144.70   29.84
   0  -2   5 1109.59   27.19
   0  -2  -5 1129.15   29.95
   0  -2   5 1130.87   32.55
   0  -2  -5 1173.11   28.36
   0   2   6  449.64   15.01
   0   2   6  438.46   11.23
   0  -2   6  436.35   14.63
   0  -2   6  441.24   16.65
   0  -2  -6  423.38   13.81
   0  -2  -6  433.22   11.91
   0   2  -7   13.52    4.20
   0   2   7   27.18    6.44
   0  -2   7   18.53    5.18
   0  -2  -7   22.07    7.12
   0  -2   7   24.74    7.79
   0  -2  -7   26.33    3.42
   0   2  -8   16.99    4.78
   0   2   8   11.97    7.51
   0  -2   8   17.78    5.77
   0  -2  -8   12.84    3.30
   0  -2   8   18.41    8.22
   0  -2  -8    8.74    7.16
   0  -2  -8   16.75    2.48
   0   2  -9 3677.71   96.76
   0   2   9 3844.98  105.99
   0  -2   9 3635.85   97.76
   0  -2  -9 3102.70   79.55
   0  -2  -9 3657.00  101.71
   0  -2   9 3795.36  107.24
   0  -2  -9 3506.22   86.95
   0   2 -10  473.72   15.45
   0   2  10  465.37   17.14
   0  -2  10  471.43   20.55
   0  -2 -10  445.65   18.62
   0  -2 -10  422.95   11.51
   0  -2  10  458.80   16.07
   0   2  11 2448.86   70.55
   0   2 -11 2592.11   69.58
   0  -2  11 2546.64   75.52
   0  -2  11 2590.52   70.36
   0  -2 -11 2628.95   75.95
   0  -2 -11 2482.88   62.64
   0   2  12  391.92   17.94
   0   2 -12  431.99   15.99
   0  -2  12  396.92   20.57
   0  -2  12  444.05   16.59
   0  -2 -12  425.66   20.10
   0   2 -13  403.44   17.35
   0   2  13  455.36   22.05
   0  -2  13  416.39   21.65
   0  -2 -13  380.47   20.39
   0  -2  13  398.79   16.05
   0   2 -14  463.13   18.83
   0   2  14  490.39   23.50
   0  -2  14  469.90   23.19
   0  -2 -14  486.18   23.20
   0   2  15  591.24   27.72
   0   2 -15  661.92   23.69
   0  -2 -15  666.87   28.07
   0  -2  15  578.52   27.52
   0   2  16   14.92    9.66
   0  -2  16   16.55   12.23
   0  -2 -16   22.41   12.27
   0  -2  17   61.87   14.91
   0  -2 -17   50.51   12.46
   0  -2  18   -0.67   12.85
   0  -2 -18   19.36   11.72
   0  -2 -19  125.56   16.31
   0   3   0    5.27    5.22
   0  -3   0    3.48    3.74
   0  -3   0   -2.52    4.38
   0   3   114535.65  443.78
   0   3  -114423.08  432.01
   0   3  -114863.49  455.43
   0  -3  -113773.50  418.37
   0  -3   113917.67  425.73
   0  -3  -114344.83  437.22
   0  -3   114287.68  428.35
   0   3  -2  442.96   11.49
   0   3   2  546.41   16.29
   0   3  -2  517.96   15.29
   0  -3  -2  468.42   14.46
   0  -3   2  436.69   11.84
   0  -3   2  459.40   14.72
   0  -3  -2  438.75   15.07
   0   3   3 5983.49  162.53
   0   3  -3 5924.84  153.65
   0  -3   3 5850.90  161.93
   0  -3   3 5877.22  153.54
   0  -3  -3 5779.30  155.53
   0  -3  -3 5906.64  160.27
   0   3  -4  633.08   15.47
   0   3   4  689.28   17.96
   0   3   4  697.64   19.71
   0  -3   4  646.31   20.28
   0  -3   4  630.84   15.65
   0  -3   4  673.81   22.24
   0  -3  -4  634.13   20.64
   0  -3  -4  657.93   18.08
   0   3   5 1140.94   28.36
   0   3   5 1124.64   31.23
   0   3  -5 1104.88   25.97
   0  -3   5 1136.72   33.41
   0  -3   5 1134.31   26.85
   0  -3   5 1133.17   31.51
   0  -3  -5 1124.53   32.36
   0  -3  -5 1146.62   28.76
   0   3   6   45.77    6.32
   0   3  -6   26.48    3.24
   0   3   6   28.06    3.54
   0  -3   6   30.33    3.84
   0  -3   6   28.28    8.26
   0  -3  -6   39.22    7.69
   0  -3   6   39.12    6.45
   0  -3  -6   35.41    4.67
   0   3   7 2005.73   50.12
   0   3   7 2156.54   57.91
   0  -3   7 2235.80   59.73
   0  -3   7 2206.59   63.00
   0  -3  -7 2238.30   61.94
   0  -3  -7 2193.64   54.35
   0   3   8   -6.17    6.78
   0   3  -8   -0.61    3.63
   0   3   8    2.63    2.19
   0  -3   8   -5.18    5.14
   0  -3  -8    0.48    2.80
   0  -3  -8    9.66    7.26
   0  -3   8   -1.34    7.85
   0   3   9 3129.08   88.54
   0   3  -9 3179.02   82.96
   0  -3   9 3129.24   85.28
   0  -3   9 3122.41   90.62
   0  -3  -9 3081.64   88.32
   0  -3  -9 3053.51   77.23
   0   3  10  405.29   18.50
   0   3 -10  387.19   13.41
   0  -3  10  381.76   16.25
   0  -3 -10  369.18   10.44
   0  -3  10  378.37   19.27
   0  -3 -10  371.26   18.02
   0   3  11  500.27   21.20
   0   3 -11  485.57   15.75
   0  -3  11  524.72   23.72
   0  -3  11  482.04   18.95
   0  -3 -11  495.46   21.97
   0  -3 -11  436.67   11.87
   0   3  12   32.73    8.74
   0   3 -12   32.16    7.12
   0  -3  12   37.94    8.44
   0  -3 -12   51.51   11.42
   0  -3  12   55.21   12.35
   0   3  13 3395.29  103.25
   0   3 -13 3479.68   97.61
   0  -3  13 3505.58  101.48
   0  -3  13 3455.31  106.76
   0  -3 -13 3587.56  109.22
   0   3  14   97.66   11.42
   0  -3  14  125.67   15.58
   0  -3  14  118.45   10.79
   0  -3 -14  128.89   14.17
   0   3  15   71.97   13.37
   0  -3  15   75.81   14.80
   0  -3 -15   66.32   14.10
   0  -3  16   13.47   11.84
   0  -3 -16   -9.53   11.24
   0  -3  17  552.34   30.41
   0  -3 -17  659.38   30.79
   0  -3  18  157.93   18.99
   0  -3 -18  118.67   16.35
   0  -3 -19    2.67   12.03
   0   4   0 1754.50   47.85
   0  -4   0 1968.67   48.32
   0  -4   0 1829.82   49.39
   0   4  -118879.17  608.38
   0   4   118398.06  592.16
   0  -4   117926.58  576.40
   0  -4  -117985.47  572.95
   0  -4  -118477.53  592.53
   0  -4   118164.92  573.33
   0   4  -2  115.24    5.42
   0   4   2  138.89    8.55
   0   4  -2  161.90   10.92
   0  -4  -2  136.13    8.36
   0  -4   2  118.61    6.73
   0  -4   2  134.17    9.83
   0  -4  -2  111.23    8.36
   0   4  -3  733.22   24.01
   0   4   3  727.74   21.02
   0   4  -3  611.61   15.02
   0  -4   3  665.59   22.51
   0  -4  -3  628.25   18.22
   0  -4   3  629.73   16.78
   0  -4  -3  627.08   19.84
   0   4   4   68.66    7.10
   0   4  -4   54.09    3.51
   0   4  -4   83.03    9.01
   0  -4  -4   72.05    8.18
   0  -4   4   49.49    4.21
   0  -4  -4   54.40    6.76
   0  -4   4   67.30    8.28
   0   4   5  899.64   26.34
   0   4  -5  799.60   18.75
   0  -4   5  869.96   28.29
   0  -4   5  855.61   20.53
   0  -4   5  878.38   26.67
   0  -4  -5  849.08   23.11
   0  -4  -5  825.08   23.50
   0   4  -6  234.05    7.30
   0   4   6  231.88   12.34
   0  -4   6  247.79   12.52
   0  -4   6  257.15   14.30
   0  -4  -6  230.77    9.69
   0  -4   6  221.08    7.23
   0  -4  -6  246.07   13.15
   0   4  -7 2194.59   55.05
   0   4   7 2505.66   70.35
   0  -4   7 2536.70   72.56
   0  -4   7 2458.52   68.52
   0  -4  -7 2482.98   63.61
   0  -4   7 2462.35   60.47
   0  -4  -7 2470.55   66.99
   0   4   8  141.25   11.42
   0  -4   8  128.65   10.43
   0  -4   8  143.90   12.99
   0  -4  -8  148.84    6.55
   0  -4  -8  141.37   11.71
   0   4   9  692.48   24.67
   0   4  -9  674.61   18.79
   0  -4   9  704.04   28.02
   0  -4   9  687.61   23.71
   0  -4  -9  729.28   26.91
   0  -4  -9  676.32   18.51
   0   4  10  108.63   11.28
   0   4 -10   79.01    5.90
   0  -4  10   98.72    9.85
   0  -4  10   95.89   12.79
   0  -4 -10   77.62    4.81
   0  -4 -10  115.18   12.44
   0   4  11 2907.50   84.06
   0   4 -11 2825.88   75.47
   0  -4  11 2855.97   83.30
   0  -4  11 2899.92   89.03
   0  -4 -11 2902.11   87.99
   0   4  12   29.14   10.73
   0   4 -12   24.26    5.79
   0  -4  12   26.43   12.76
   0  -4  12   40.84    8.02
   0  -4 -12   11.37   12.04
   0   4  13  847.47   32.28
   0  -4  13  820.98   34.75
   0  -4  13  801.99   28.81
   0  -4 -13  837.97   34.54
   0   4  14  181.55   16.22
   0  -4  14  234.03   19.86
   0  -4  14  206.65   14.56
   0  -4 -14  221.49   18.79
   0   4  15 1888.86   63.70
   0  -4  15 1954.57   68.01
   0  -4 -15 2035.20   69.21
   0  -4  16    5.63   14.41
   0  -4 -16   28.49   13.80
   0  -4  17    7.12   13.95
   0  -4 -17    4.65   13.75
   0  -4  18    2.15   13.38
   0  -4 -18    2.84   12.53
   0  -4  19   32.84   17.05
   0  -4 -19   59.01   16.50
   0   5   0    4.12    6.85
   0  -5   0    7.99    6.41
   0  -5   0   -1.78    4.62
   0   5   1 6376.99  178.72
   0   5  -1 6196.67  175.50
   0  -5   1 5765.12  156.47
   0  -5   1 5868.30  166.07
   0  -5  -1 5883.36  164.69
   0  -5  -1 5658.54  155.53
   0   5  -2 9601.88  286.02
   0   5   210002.34  293.81
   0  -5   2 9954.97  283.47
   0  -5  -2 9767.09  284.57
   0  -5   2 8264.11  248.17
   0  -5  -2 9664.42  282.58
   0   5  -3 3003.19   83.89
   0   5   3 2977.82   80.08
   0  -5   3 2863.64   71.81
   0  -5  -3 2782.74   74.98
   0  -5  -3 2866.19   76.32
   0  -5   3 2858.62   79.61
   0   5  -4    3.88    5.92
   0   5  -4    5.51    2.90
   0   5   4    5.27    6.29
   0  -5   4    0.03    5.48
   0  -5  -4    1.73    5.28
   0  -5   4   19.15    3.70
   0  -5  -4    7.29    6.93
   0   5   5   60.38    7.54
   0   5  -5   45.35    3.66
   0   5  -5   86.45    9.97
   0  -5   5   78.59    9.29
   0  -5  -5   52.12    8.17
   0  -5   5   43.97    3.96
   0  -5  -5   61.44    6.94
   0   5   6  340.72   14.17
   0   5  -6  291.66    8.21
   0   5  -6  321.61   16.47
   0  -5   6  313.40    8.88
   0  -5  -6  341.57   13.66
   0  -5  -6  316.68   12.06
   0  -5   6  319.53   15.31
   0   5   7   63.23    8.18
   0   5  -7   46.27    3.17
   0  -5   7   45.69    3.67
   0  -5  -7   75.51   10.42
   0  -5   7   62.85    9.77
   0  -5  -7   47.84    5.72
   0   5  -8  164.75    5.54
   0   5   8  189.86   12.84
   0  -5   8  194.06   13.06
   0  -5   8  194.18   15.48
   0  -5  -8  190.18   14.01
   0  -5   8  178.07    6.17
   0  -5  -8  177.47    8.78
   0   5   9  916.47   32.03
   0   5  -9  909.55   23.27
   0  -5   9  895.49   30.29
   0  -5  -9  884.68   24.55
   0  -5   9  956.81   35.30
   0  -5  -9  913.59   29.96
   0   5  10   25.45   10.66
   0   5 -10   31.75    4.15
   0  -5  10   13.51    9.66
   0  -5 -10   23.12    4.64
   0  -5  10   19.53   12.05
   0  -5 -10   39.37   11.62
   0   5  11 1095.96   38.33
   0  -5  11 1041.08   40.80
   0  -5  11 1038.39   34.95
   0  -5 -11 1052.03   38.92
   0   5  12 1893.29   57.85
   0  -5  12 1950.60   66.01
   0  -5  12 1949.48   58.86
   0  -5 -12 1965.03   63.59
   0   5  13 2323.79   74.10
   0  -5  13 2301.15   76.75
   0  -5  13 2190.49   67.39
   0  -5 -13 2305.96   75.03
   0   5  14  308.55   19.69
   0  -5  14  331.64   17.43
   0  -5  14  337.52   24.02
   0  -5 -14  373.20   23.88
   0  -5  15    0.66   13.26
   0  -5 -15    2.54   12.81
   0  -5  16   32.28   16.29
   0  -5 -16   12.07   15.17
   0  -5  17  302.89   24.55
   0  -5 -17  325.40   25.10
   0  -5  18  162.09   21.83
   0  -5 -18  157.81   20.94
   0   6   027380.17  960.43
   0  -6   027027.07  943.92
   0  -6   027124.88  935.96
   0   6   1  410.92   17.11
   0   6  -1  422.79   18.33
   0  -6   1  360.92   14.46
   0  -6   1  330.38   11.60
   0  -6  -1  344.12   13.36
   0  -6  -1  339.65   16.03
   0   6   2 2397.15   66.23
   0   6  -2 2438.63   69.32
   0  -6   2 2344.23   59.79
   0  -6  -2 2279.47   63.05
   0  -6   2 2353.94   67.17
   0  -6  -2 2243.14   60.82
   0   6   3 2608.03   71.37
   0   6  -3 2591.36   70.96
   0  -6   3 2374.32   68.54
   0  -6  -3 2456.73   67.64
   0  -6   3 2415.09   61.75
   0  -6  -3 2364.21   65.25
   0   6   4  928.47   28.65
   0   6  -4  866.34   27.18
   0  -6   4  982.56   25.26
   0  -6   4  881.69   27.06
   0  -6  -4  940.14   27.73
   0  -6  -4  906.08   28.50
   0   6   5   21.26    6.80
   0   6  -5   11.41    6.95
   0  -6   5   10.82    8.92
   0  -6  -5   14.98    6.15
   0  -6   5    8.75    3.88
   0  -6  -5   10.56    8.12
   0   6  -6  193.72    6.37
   0   6   6  262.78   13.00
   0   6  -6  220.06   15.40
   0  -6   6  191.91    6.56
   0  -6   6  214.93   15.01
   0  -6  -6  240.33   11.97
   0  -6  -6  241.45   14.51
   0   6   7  379.36   16.26
   0   6  -7  352.13   19.15
   0  -6   7  358.13   19.13
   0  -6  -7  361.45   13.72
   0  -6   7  328.53    9.63
   0  -6  -7  372.92   15.81
   0   6  -8  174.89   12.37
   0   6   8  152.55   13.55
   0  -6   8  172.94   14.26
   0  -6  -8  203.06   15.63
   0  -6   8  193.80    6.31
   0  -6  -8  185.76    9.45
   0   6   9    7.84    9.23
   0   6  -9  -12.29   10.96
   0  -6   9    3.86    8.95
   0  -6  -9    0.93   10.07
   0  -6  -9   -8.21    5.20
   0   6  10 2386.09   74.49
   0  -6  10 2525.86   77.04
   0  -6 -10 2370.54   64.82
   0  -6 -10 2615.91   80.56
   0   6  11  610.54   26.93
   0  -6  11  594.45   25.70
   0  -6 -11  543.31   26.78
   0   6  12  502.99   22.29
   0  -6  12  516.71   23.97
   0  -6 -12  504.10   25.91
   0   6  13    4.56   11.17
   0  -6  13    7.46    9.46
   0  -6 -13   -5.09   12.50
   0  -6  14 2399.12   76.83
   0  -6 -14 2472.74   83.37
   0  -6  15   72.40   15.27
   0  -6 -15  154.23   18.86
   0  -6 -16  672.36   33.53
   0   6 -17   15.43   15.61
   0  -6 -17    3.14   15.00
   0   6 -18   10.46   16.09
   0  -6 -18   24.33   15.73
   0   7   0   13.79    8.98
   0  -7   0   -0.61    8.47
   0  -7   0    5.75    5.37
   0   7  -1   19.27    9.98
   0   7   1   21.09    9.48
   0  -7   1   40.31   10.37
   0  -7  -1   27.04    9.37
   0  -7  -1   42.94    7.17
   0  -7   1   27.13    6.77
   0   7   2 8931.54  268.75
   0   7  -2 8378.46  255.79
   0  -7   2 8740.40  252.03
   0  -7   2 8436.30  256.13
   0  -7  -2 8523.34  251.64
   0  -7  -2 8621.19  256.98
   0   7  -3   -4.44    9.30
   0   7   3    4.09    8.08
   0  -7   3   15.91    9.11
   0  -7  -3   23.30    7.81
   0  -7  -3    8.37    7.08
   0  -7   3    3.78    4.56
   0   7  -4   11.48    9.78
   0   7   4    9.95    8.11
   0  -7   4   12.48    4.76
   0  -7  -4   27.67    8.63
   0  -7  -4   16.70    6.95
   0  -7   4    3.84   10.22
   0   7   5  801.46   27.16
   0   7  -5  823.76   31.53
   0  -7   5  761.20   29.16
   0  -7   5  734.89   19.76
   0  -7  -5  784.19   26.71
   0  -7  -5  796.92   28.38
   0   7   6  142.39   11.99
   0   7  -6  154.69   15.67
   0  -7   6  169.24    7.10
   0  -7   6  179.66   15.12
   0  -7  -6  174.54   10.16
   0  -7  -6  151.19   13.68
   0   7   7  222.13   13.88
   0   7  -7  256.75   18.33
   0  -7   7  246.63   17.29
   0  -7   7  196.29    7.03
   0  -7  -7  204.70   12.95
   0  -7  -7  227.52   12.09
   0   7   8 1471.71   45.74
   0   7  -8 1560.28   52.59
   0  -7   8 1491.18   49.37
   0  -7  -8 1487.56   42.66
   0  -7  -8 1500.87   45.69
   0   7   9  371.77   18.37
   0   7  -9  376.37   19.59
   0  -7   9  349.42   20.85
   0  -7  -9  324.03   20.72
   0  -7  -9  328.16   13.77
   0   7 -10  187.70   18.25
   0   7  10  140.38   12.81
   0  -7  10  172.33   16.60
   0  -7 -10  156.88   16.89
   0   7  11  425.27   23.54
   0   7 -11  485.08   27.51
   0  -7  11  505.85   25.38
   0  -7 -11  529.34   26.41
   0   7  12 4166.70  133.88
   0   7 -12 3952.30  129.79
   0  -7  12 4122.71  128.31
   0  -7 -12 4119.88  126.01
   0   7  13   41.93   11.24
   0   7 -13   34.85   15.54
   0  -7  13   23.56   11.93
   0  -7 -13   19.39   11.36
   0   7 -14  300.52   24.95
   0  -7  14  265.13   19.65
   0  -7 -14  287.57   22.95
   0   7 -15   10.98   14.13
   0  -7 -15    5.31   14.04
   0  -7  15   -3.07   10.69
   0   7 -16  421.05   29.49
   0  -7 -16  431.20   28.06
   0   7 -17   21.15   16.91
   0  -7 -17   15.26   16.43
   0   8   017087.19  571.33
   0  -8   016661.00  552.16
   0  -8   016505.48  533.99
   0   8   1 2243.85   68.56
   0   8  -1 2253.08   69.72
   0  -8   1 2278.00   70.58
   0  -8  -1 2387.88   65.87
   0  -8   1 2367.01   64.85
   0  -8  -1 2283.53   69.02
   0   8  -2   29.83   11.09
   0   8   2   17.47    9.87
   0  -8   2   -5.43   10.47
   0  -8  -2   18.24    9.66
   0  -8   2   12.93    6.10
   0  -8  -2    6.40    7.98
   0   8   3  142.24   12.93
   0   8  -3  118.55   14.84
   0  -8   3   90.30    7.43
   0  -8   3  100.64   11.07
   0  -8  -3  104.37   11.61
   0  -8  -3   96.04   11.16
   0   8  -4 2177.81   68.39
   0   8   4 2202.71   66.27
   0  -8   4 2222.65   59.19
   0  -8  -4 2150.54   63.58
   0  -8  -4 2113.43   62.81
   0  -8   4 2135.22   66.05
   0   8  -5  495.29   25.61
   0   8   5  530.50   23.03
   0  -8   5  613.83   18.20
   0  -8  -5  538.10   20.99
   0  -8  -5  586.31   23.94
   0  -8   5  561.45   25.74
   0   8   6  146.89   13.23
   0   8  -6  135.07   16.20
   0  -8   6  115.57   14.91
   0  -8   6  133.20    6.97
   0  -8  -6  153.11   14.64
   0  -8  -6  117.76   12.26
   0   8   7  172.49   14.19
   0   8  -7  196.29   18.24
   0  -8   7  148.36   15.98
   0  -8  -7  178.51   16.35
   0  -8  -7  150.54   10.67
   0   8   8 1309.05   42.99
   0   8  -8 1277.77   47.68
   0  -8   8 1303.96   46.17
   0  -8  -8 1317.66   45.93
   0  -8  -8 1327.10   40.17
   0   8   9  757.93   28.74
   0   8  -9  728.54   32.93
   0  -8   9  668.50   30.57
   0  -8  -9  681.67   23.56
   0  -8  -9  677.18   26.77
   0   8 -10  810.53   36.40
   0   8  10  776.46   33.25
   0  -8  10  741.20   33.29
   0  -8 -10  744.49   32.88
   0   8 -11  814.34   38.02
   0   8  11  799.51   34.98
   0  -8  11  921.02   37.11
   0  -8 -11  930.82   34.44
   0   8  12  257.87   21.10
   0   8 -12  262.63   22.86
   0  -8  12  251.95   21.37
   0  -8 -12  234.40   21.02
   0   8 -13   42.78   17.32
   0  -8  13   23.51   13.77
   0  -8 -13   30.39   16.15
   0   8 -14  901.56   42.88
   0  -8 -14  977.10   43.06
   0  -8  14  978.85   40.14
   0   8 -15  438.09   30.40
   0  -8 -15  508.33   30.54
   0  -8  15  473.18   25.79
   0   8 -16  523.31   33.97
   0  -8 -16  605.49   34.45
   0   8 -17    5.30   16.17
   0  -8 -17   -7.29   14.88
   0   9   0    9.03   11.00
   0  -9   0   -0.89    6.80
   0  -9   0   23.19   11.72
   0   9   1 2271.63   71.39
   0   9  -1 2241.81   71.89
   0  -9   1 2420.14   67.41
   0  -9   1 2363.06   74.52
   0  -9  -1 2352.30   73.33
   0  -9  -1 2327.49   65.67
   0   9  -2  478.13   21.24
   0   9   2  509.22   23.94
   0  -9   2  411.20   16.47
   0  -9  -2  381.45   18.52
   0  -9  -2  421.35   21.41
   0  -9   2  390.65   23.06
   0   9   3 2495.54   77.63
   0   9  -3 2421.58   78.56
   0  -9   3 2687.46   73.26
   0  -9  -3 2490.92   75.30
   0  -9   3 2428.13   76.96
   0  -9  -3 2551.86   75.92
   0   9   4  499.72   24.35
   0   9  -4  524.95   27.00
   0  -9   4  550.04   23.46
   0  -9   4  653.22   20.21
   0  -9  -4  595.18   25.52
   0  -9  -4  563.09   23.77
   0   9  -5 1811.57   62.18
   0   9   5 1827.88   59.01
   0  -9   5 1898.86   63.03
   0  -9  -5 2039.31   62.93
   0  -9   5 1931.07   52.81
   0  -9  -5 1906.71   58.63
   0   9  -6    4.63   10.39
   0   9   6   16.40   10.69
   0  -9   6   -2.02   13.86
   0  -9  -6   65.95    9.64
   0  -9  -6   26.77   12.74
   0   9   7  174.45   15.55
   0   9  -7  158.04   18.94
   0  -9   7  206.06   19.09
   0  -9  -7  213.23   18.30
   0  -9  -7  204.00   13.16
   0   9   8  124.33   13.23
   0   9  -8  118.75   17.75
   0  -9   8   84.43   16.24
   0  -9  -8   85.62   11.51
   0  -9  -8   84.65   11.66
   0   9  -9  957.19   41.70
   0   9   9  991.25   37.42
   0  -9   9 1095.99   42.86
   0  -9  -9 1051.58   34.58
   0  -9  -9 1045.25   40.87
   0   9  10   63.81   13.56
   0   9 -10   72.05   18.29
   0  -9  10   66.39   16.89
   0  -9 -10   87.65   16.19
   0   9 -11    7.64   14.64
   0   9  11    2.71   12.92
   0  -9  11   -8.51   13.73
   0  -9 -11   29.45   13.39
   0   9 -12  636.71   35.23
   0  -9  12  629.94   32.35
   0  -9 -12  683.80   33.37
   0   9 -13  550.25   33.61
   0  -9 -13  699.54   34.08
   0  -9  13  683.75   33.86
   0   9 -14  275.74   26.62
   0  -9 -14  360.76   26.08
   0  -9  14  297.91   23.10
   0   9 -15   33.41   18.29
   0  -9 -15   28.12   16.58
   0  -9  15   36.92   15.46
   0   9 -16  129.74   23.19
   0  -9 -16  109.92   20.71
   0  10   0  323.85   23.47
   0 -10   0  446.38   17.99
   0 -10   0  402.85   23.58
   0  10  -1  787.60   33.61
   0  10   1  742.88   32.40
   0 -10   1  764.79   26.51
   0 -10  -1  805.39   32.59
   0 -10   1  791.90   33.26
   0 -10  -1  820.00   28.29
   0  10   2  156.58   17.85
   0  10  -2  174.14   19.72
   0 -10   2  165.56   12.10
   0 -10   2  157.30   17.16
   0 -10  -2  154.52   13.07
   0 -10  -2  168.46   16.59
   0  10   3  133.22   15.91
   0  10  -3  112.25   18.48
   0 -10   3  119.25   16.98
   0 -10   3  135.88    9.91
   0 -10  -3  134.89   15.42
   0 -10  -3  116.11   13.54
   0  10   4  272.76   19.68
   0  10  -4  241.32   22.26
   0 -10   4  229.87   20.19
   0 -10  -4  247.66   17.51
   0 -10   4  240.64   11.80
   0 -10  -4  232.31   17.92
   0  10  -5  162.10   18.56
   0  10   5  152.15   16.80
   0 -10   5  181.36   18.07
   0 -10  -5  152.18   15.85
   0 -10  -5  166.12   14.52
   0  10   6   18.25   11.23
   0  10  -6   21.74   14.61
   0 -10   6   10.46   13.47
   0 -10  -6    9.20    9.11
   0 -10  -6    5.81   11.70
   0  10   7  158.43   16.95
   0  10  -7  169.84   20.24
   0 -10  -7  159.62   13.66
   0 -10   7  194.24   20.46
   0 -10  -7  179.07   18.49
   0  10  -8   27.09   14.52
   0  10   8   28.91   12.76
   0 -10   8   17.76   15.16
   0 -10  -8   32.02   13.74
   0 -10  -8   39.97   10.68
   0  10  -9  682.73   36.11
   0  10   9  712.91   32.16
   0 -10   9  700.56   35.01
   0 -10  -9  759.21   34.74
   0  10  10   -1.96   14.98
   0  10 -10   17.47   16.04
   0 -10  10   13.66   15.25
   0 -10 -10   26.78   15.53
   0  10 -11  638.48   30.74
   0 -10  11  751.68   36.39
   0 -10 -11  768.32   36.33
   0  10 -12   -0.45   15.48
   0 -10 -12  -35.14   14.59
   0 -10  12   23.93   14.40
   0  10 -13  525.33   36.43
   0 -10 -13  579.60   33.67
   0 -10  13  609.66   34.93
   0  10 -14   78.44   21.34
   0 -10  14  119.16   19.09
   0 -10 -14   92.83   19.30
   0  10 -15  223.56   27.09
   0 -10  15  244.79   24.68
   0 -10 -15  289.28   25.26
   0  11   0  -15.71   13.12
   0 -11   0    3.15    7.66
   0 -11   0  -12.02   12.88
   0  11   1 1715.40   60.63
   0  11  -1 1681.72   61.67
   0 -11   1 1631.89   48.96
   0 -11   1 1641.02   58.62
   0 -11  -1 1696.47   52.03
   0 -11  -1 1653.93   58.08
   0  11   2   95.99   18.90
   0  11  -2   91.39   18.33
   0 -11   2  102.97   13.92
   0 -11   2  123.09   11.59
   0 -11  -2  140.15   16.65
   0 -11  -2  119.99   13.13
   0  11  -3 1127.87   47.02
   0  11   3 1223.37   47.56
   0 -11   3 1092.87   44.01
   0 -11  -3 1088.03   42.13
   0 -11  -3 1105.09   39.01
   0  11   4  102.23   16.60
   0  11  -4  151.06   20.31
   0 -11   4  160.80   18.20
   0 -11  -4  149.44   15.88
   0 -11  -4  128.64   15.42
   0  11   5  247.09   19.95
   0  11  -5  232.82   23.49
   0 -11   5  254.71   17.83
   0 -11  -5  246.01   19.09
   0 -11  -5  216.32   17.68
   0  11  -6  483.67   28.85
   0  11   6  401.53   24.41
   0 -11   6  396.69   26.03
   0 -11  -6  379.92   20.38
   0 -11  -6  393.36   24.79
   0  11   7   19.81   13.84
   0  11  -7   12.80   15.40
   0 -11   7   10.60   15.44
   0 -11  -7   20.36   14.56
   0 -11  -7   12.44   10.60
   0  11   8   13.46   13.36
   0  11  -8   12.12   15.42
   0 -11   8    5.88   15.58
   0 -11  -8   32.39   15.18
   0 -11  -8   12.79    9.53
   0  11  -9  527.32   34.12
   0  11   9  577.77   29.82
   0 -11   9  616.16   35.01
   0 -11  -9  650.85   32.58
   0  11  10  441.57   31.31
   0  11 -10  450.76   30.59
   0 -11  10  460.07   30.98
   0 -11 -10  427.61   28.29
   0  11 -11  137.05   23.24
   0 -11 -11  176.81   21.34
   0 -11  11  148.53   21.39
   0  11 -12   87.28   22.15
   0 -11  12   86.56   20.17
   0 -11 -12  149.26   21.14
   0  11 -13  851.95   45.82
   0 -11 -13  969.97   45.22
   0 -11  13  948.97   45.51
   0  12   0 2158.42   79.71
   0 -12   0 2351.18   71.76
   0 -12   0 2369.26   81.93
   0  12  -1  992.25   44.20
   0  12   1  933.03   42.01
   0 -12   1  886.47   39.80
   0 -12  -1  851.30   38.24
   0 -12   1  850.19   29.70
   0 -12  -1  836.64   31.78
   0  12   2  285.09   24.88
   0  12  -2  214.98   23.93
   0 -12   2  265.47   22.97
   0 -12  -2  233.67   20.59
   0 -12  -2  237.45   16.62
   0  12   3  728.47   35.48
   0  12  -3  788.74   38.45
   0 -12  -3  719.53   30.55
   0 -12   3  729.01   35.14
   0 -12  -3  687.95   32.86
   0  12   4   91.92   18.26
   0  12  -4   87.39   20.27
   0 -12   4   82.59   13.87
   0 -12  -4  116.74   16.39
   0 -12  -4  108.57   15.00
   0  12  -5  141.50   20.31
   0  12   5   81.07   16.74
   0 -12   5   80.26   17.60
   0 -12  -5  106.43   15.28
   0 -12  -5   65.94   15.26
   0  12   6   79.64   16.40
   0  12  -6   77.90   20.62
   0 -12   6   48.64   18.59
   0 -12  -6   98.18   14.47
   0 -12  -6  109.78   16.95
   0  12  -7  704.83   38.17
   0  12   7  714.12   35.29
   0 -12   7  667.75   36.69
   0 -12  -7  666.49   29.54
   0 -12  -7  706.08   34.51
   0  12   8    3.21   14.51
   0  12  -8   32.71   16.62
   0 -12   8   31.41   16.01
   0 -12  -8    1.01   14.70
   0  12   9   12.47   14.19
   0  12  -9   40.37   16.02
   0 -12   9    3.05   15.91
   0 -12  -9  -27.33   14.81
   0  12 -10  256.53   25.50
   0 -12  10  256.37   25.33
   0 -12 -10  250.34   25.00
   0  12 -11  349.55   29.09
   0 -12 -11  306.78   26.55
   0 -12  11  340.25   28.79
   0  12 -12  115.30   22.56
   0 -12 -12   80.70   20.33
   0 -12  12   83.04   21.64
   0  13   0   -7.74   15.59
   0 -13   0   12.10   14.04
   0  13   1  176.53   22.54
   0  13  -1  186.93   22.78
   0 -13   1  124.57   19.62
   0 -13  -1  133.61   19.21
   0 -13  -1   89.88   13.29
   0  13   2 1050.70   49.86
   0  13  -2 1127.78   51.15
   0 -13   2 1235.76   50.79
   0 -13  -2 1148.48   46.89
   0 -13  -2 1221.81   43.40
   0  13   3  -11.56   15.99
   0  13  -3   25.77   16.63
   0 -13  -3   -4.64   10.85
   0 -13   3   -1.65   15.08
   0 -13  -3   26.85   13.78
   0  13   4   16.08   16.10
   0  13  -4  -10.86   17.60
   0 -13   4   17.74   15.95
   0 -13  -4   43.25   12.75
   0 -13  -4   10.37   13.53
   0  13  -5  190.33   25.23
   0  13   5  185.91   22.45
   0 -13   5  215.93   22.27
   0 -13  -5  205.50   19.14
   0 -13  -5  234.84   20.51
   0  13   6    2.09   15.57
   0  13  -6   38.79   17.19
   0 -13  -6   29.57   12.36
   0 -13   6   20.35   15.52
   0 -13  -6    8.03   14.18
   0  13   7   92.83   19.13
   0  13  -7   62.43   20.64
   0 -13   7   48.95   18.87
   0 -13  -7   74.92   16.86
   0 -13  -7   71.01   14.22
   0  13   8  142.68   20.68
   0  13  -8  169.71   23.22
   0 -13   8  129.90   22.58
   0 -13  -8  123.21   20.76
   0  13  -9  139.50   23.31
   0 -13  -9  125.75   20.44
   0 -13   9   79.94   22.31
   0  13 -10    1.34   17.58
   0 -13  10   13.63   17.65
   0 -13 -10   11.79   16.62
   0  14   0 1131.85   54.70
   0 -14   0 1213.81   51.63
   0  14   1   -9.40   18.10
   0  14  -1   10.80   18.04
   0 -14  -1   22.89   16.98
   0 -14   1   25.14   17.23
   0  14  -2   25.20   17.62
   0  14   2   14.87   18.26
   0 -14   2   -2.74   16.06
   0 -14  -2   19.06   11.47
   0 -14  -2    9.06   15.26
   0  14   3   48.91   19.03
   0  14  -3   48.56   20.26
   0 -14   3   40.74   18.61
   0 -14  -3   32.58   15.88
   0 -14  -3   33.35   13.20
   0  14   4  201.26   24.63
   0  14  -4  197.27   26.86
   0 -14   4  217.40   23.43
   0 -14  -4  175.32   20.59
   0 -14  -4  175.98   19.43
   0  14   5   -4.52   17.10
   0  14  -5   24.13   19.22
   0 -14   5   12.50   16.88
   0 -14  -5   35.64   14.66
   0 -14  -5   44.66   14.00
   0  14  -6   94.30   22.09
   0  14   6   84.55   21.11
   0 -14   6  109.53   20.15
   0 -14  -6   92.06   16.57
   0 -14  -6   83.94   17.75
   0  14   7   -6.33   16.53
   0  14  -7   22.67   18.40
   0 -14   7   18.47   17.48
   0 -14  -7   14.23   15.04
   0  15   0   11.60   19.40
   0 -15   0    4.88   16.59
   0  15   1   63.83   20.76
   0  15  -1   13.24   21.66
   0 -15   1   33.80   19.97
   0 -15  -1   43.52   19.20
   0  15   2  509.25   36.67
   0  15  -2  511.33   37.88
   0 -15   2  549.17   34.90
   0 -15  -2  488.44   32.37
   1   0 -18   11.54   12.56
   1   0 -17    2.67    8.98
   1   0 -16  806.26   30.39
  -1   0  16  750.25   29.11
   1   0 -15    6.20    8.66
  -1   0  15    0.27   10.44
   1   0 -14   91.37   11.36
  -1   0  14   83.29   10.44
   1   0 -13   -7.63    7.32
   1   0 -13    5.32    4.53
  -1   0  13   -6.06    8.73
   1   0 -12 9815.32  294.91
   1   0 -12 9025.98  277.84
  -1   0  12 9852.33  304.75
   1   0 -11    3.23    6.78
   1   0 -11   12.31    5.00
  -1   0  11   -1.61    6.66
   1   0 -10 3581.89   99.49
   1   0 -10 3662.59   98.70
  -1   0  10 3587.69  101.67
   1   0  -9   -9.40    5.85
   1   0  -9   -4.05    4.20
  -1   0   9    1.77    4.92
   1   0  -8 3794.18   98.36
   1   0  -8 3872.16  104.06
  -1   0   8 3893.32  105.70
   1   0  -7    4.85    4.21
   1   0  -7   -1.66    5.35
  -1   0   7    4.41    5.47
   1   0  -6 5582.93  148.27
  -1   0   6 5779.36  156.45
  -1   0   6 5531.20  150.50
   1   0  -5   10.22    4.28
   1   0  -5    9.41    4.51
   1   0  -5    6.21    3.47
  -1   0   5    7.38    4.99
  -1   0   5    6.04    5.40
   1   0  -4  479.00   13.00
   1   0  -4  460.97   12.81
   1   0  -4  483.58   13.42
  -1   0   4  498.36   14.15
  -1   0   4  436.72   14.30
   1   0  -3    4.21    3.14
   1   0  -3    4.87    2.93
   1   0  -3    4.19    3.21
   1   0  -3    0.78    2.72
  -1   0   3    2.52    3.78
  -1   0   3    3.64    3.02
   1   0   2 6844.01  178.00
   1   0   2 6713.61  178.29
   1   0   2 6828.12  186.54
  -1   0  -2 6845.12  177.97
  -1   0  -2 6544.43  172.58
  -1   0  -2 6861.02  187.17
   1   0   3    3.27    2.94
   1   0   3   -3.26    5.99
   1   0   3    2.53    3.21
  -1   0  -3    2.71    3.21
  -1   0  -3    2.03    2.65
   1   0   5    8.35    3.20
   1   0   5    7.16    7.01
  -1   0  -5    8.10    2.97
  -1   0  -5    7.70    5.13
   1   0   6 1405.10   40.18
   1   0   6 1429.72   33.71
  -1   0  -6 1396.22   32.74
  -1   0  -6 1425.13   36.27
   1   0   7    6.15    3.17
   1   0   7   16.08    6.93
  -1   0  -7    3.47    2.90
  -1   0  -7   -2.43    4.71
   1   0   8  481.33   19.26
   1   0   8  556.46   14.35
  -1   0  -8  551.15   18.13
  -1   0  -8  485.77   12.75
   1   0   9    1.28    7.85
  -1   0  -9    2.84    2.45
  -1   0  -9    4.32    5.12
   1   0  10   43.78    9.92
  -1   0 -10   26.53    3.63
  -1   0 -10   22.79    3.11
  -1   0 -10   49.13    6.97
   1   0  11    5.18    8.59
  -1   0 -11    2.98    6.49
  -1   0 -11    4.44    3.39
   1   0  12 1241.06   41.55
  -1   0 -12 1186.39   36.56
   1   0  13    8.62   10.49
  -1   0 -13  -13.90    7.38
   1   0  14  854.84   33.44
  -1   0 -14  884.89   30.23
   1   0  15    7.64   11.37
  -1   0 -15    6.38    8.19
   1   0  16  184.85   18.97
  -1   0 -16  211.15   18.01
   1   0  17  -14.89   12.71
   1   0  18 1008.58   43.24
   1  -1 -19  841.90   35.57
   1  -1 -18  -11.56   11.28
   1   1 -17   26.84    9.29
   1  -1 -17   23.52   11.27
  -1  -1  17   18.86   10.60
  -1   1  16   15.53    9.89
   1   1 -16    3.36    8.08
   1  -1 -16    1.40    9.73
  -1  -1  16    2.56    9.63
   1   1 -15    1.73    7.68
  -1   1  15    5.52    9.86
  -1  -1  15   -0.18    8.96
   1  -1 -15   18.14    9.83
   1   1 -14 2204.21   66.56
   1   1 -14 2045.47   58.58
  -1   1  14 1961.59   62.30
   1  -1 -14 2164.52   65.37
  -1  -1  14 2074.04   65.63
   1   1 -13  601.13   20.05
   1   1 -13  546.43   20.70
  -1   1  13  576.54   21.61
   1  -1 -13  555.13   17.46
   1  -1 -13  587.18   23.70
  -1  -1  13  568.54   24.29
  -1   1  12  318.71   16.29
   1   1 -12  284.79   12.89
   1   1 -12  293.05   14.38
   1  -1 -12  282.10   11.55
   1  -1 -12  321.63   17.32
  -1  -1  12  291.61   17.92
   1   1 -11  184.62   10.51
  -1   1  11  185.86   12.02
   1  -1 -11  182.33    8.82
   1  -1 -11  173.70   12.39
  -1  -1  11  175.07   11.45
   1   1 -1010399.95  312.17
  -1   1  1010507.12  318.78
   1  -1 -1010324.77  304.19
   1  -1 -1010604.71  323.13
  -1  -1  1010751.18  321.52
  -1  -1  1010460.38  319.55
   1   1  -9 2802.43   73.82
  -1   1   9 2719.27   74.36
   1  -1  -9 2774.72   71.97
  -1  -1   9 2727.61   75.06
   1  -1  -9 2821.63   77.81
  -1  -1   9 2847.43   74.71
  -1   1   8 1711.66   45.96
   1  -1  -8 1670.15   43.05
   1  -1  -8 1705.37   47.37
  -1  -1   8 1721.26   47.77
  -1  -1   8 1638.56   43.64
  -1   1   7  100.47    7.50
   1  -1  -7   98.73    6.58
  -1  -1   7  118.70    6.82
   1  -1  -7  110.61    9.69
  -1  -1   7  125.65    7.27
  -1  -1   7  123.45    7.76
  -1   1   6 1806.20   45.76
   1  -1  -6 1746.40   47.42
   1  -1  -6 1758.69   43.84
  -1  -1   6 1778.96   45.92
  -1  -1   6 1759.27   45.96
  -1  -1   6 1633.86   41.83
  -1   1   5 6889.57  186.72
  -1   1   5 6569.73  179.66
   1  -1  -5 7501.97  208.59
   1  -1  -5 6885.78  188.11
   1  -1  -5 6879.12  188.20
  -1  -1   5 7221.86  198.38
  -1  -1   5 7410.71  203.06
  -1  -1   5 7004.26  195.36
  -1   1   4 4788.08  125.35
   1   1  -4 4450.78  115.08
   1   1  -4 4288.47  112.75
  -1   1   4 4368.72  112.60
  -1   1   4 4408.85  114.07
   1  -1  -4 4466.30  115.61
  -1  -1   4 4793.28  122.71
  -1  -1   4 4588.53  119.55
   1  -1  -4 4304.10  111.10
  -1  -1   4 4366.22  114.55
  -1   1   3  305.75    9.55
   1   1  -3  307.84    9.20
   1   1  -3  365.79    9.75
   1   1  -3  342.44   10.25
  -1   1   3  308.67    9.02
  -1   1   3  383.70   12.37
   1  -1  -3  317.97    9.65
  -1  -1   3  346.35   11.61
   1  -1  -3  287.35    8.41
   1   1  -2 4050.29  100.23
   1   1  -2 3761.80   94.37
  -1   1   2 3747.04   92.94
   1   1  -2 3694.65   91.52
  -1   1   2 4043.44   99.99
  -1   1   2 4119.87   98.24
   1  -1  -2 3935.98   98.16
   1  -1  -2 4055.73   96.63
  -1  -1   2 3896.80   98.36
  -1  -1   2 4109.93  101.68
   1  -1  -2 3685.92   93.05
  -1  -1   2 3691.56   91.74
  -1   1  -1 4717.74  119.35
   1   1   1 4539.45  115.13
  -1   1  -1 4462.34  108.51
   1   1   1 4410.36  108.25
   1   1   1 4425.98  111.22
  -1   1  -1 4609.80  115.89
  -1  -1  -1 4292.86  108.36
  -1  -1  -1 4575.25  116.83
  -1  -1  -1 4363.12  107.69
   1  -1   1 4403.23  111.31
   1  -1   1 4499.28  115.74
   1   1   2 2944.85   72.10
  -1   1  -2 3024.96   73.06
   1   1   2 3053.30   76.42
  -1   1  -2 2895.66   67.70
  -1   1  -2 3004.22   75.82
   1  -1   2 3061.07   78.50
   1  -1   2 2897.66   67.08
   1  -1   2 2971.34   72.78
  -1  -1  -2 3043.29   76.39
  -1  -1  -2 2975.46   73.49
  -1  -1  -2 2820.67   65.94
   1   1   3 1252.29   35.18
  -1   1  -3 1314.05   31.81
  -1   1  -3 1311.01   30.29
   1  -1   3 1310.74   32.52
   1  -1   3 1267.31   35.53
  -1  -1  -3 1304.74   33.24
   1  -1   3 1339.42   30.25
   1   1   4 6794.62  190.84
  -1   1  -4 6572.57  175.07
  -1   1  -4 6564.61  176.74
   1  -1   4 6652.51  179.51
   1  -1   4 6878.02  194.23
  -1  -1  -4 6562.34  180.02
   1  -1   4 6756.08  179.63
  -1   1  -5  479.48   12.91
   1   1   5  506.94   17.93
  -1   1  -5  490.95   13.45
   1  -1   5  495.32   14.07
  -1  -1  -5  476.43   14.99
   1  -1   5  535.49   19.66
  -1   1  -6 9909.56  283.80
   1   1   6 9956.13  295.57
   1  -1   6 9675.51  277.56
  -1  -1  -6 9788.52  285.67
   1  -1   6 9824.52  293.28
   1   1   7  173.56   11.50
  -1   1  -7  185.09    8.16
   1  -1   7  203.37    8.49
   1  -1   7  190.13   12.47
  -1  -1  -7  197.13   10.00
   1   1   8   93.47    9.92
  -1   1  -8  113.29    7.34
   1  -1   8  129.42   11.59
   1  -1   8  116.40    6.77
  -1  -1  -8  108.40    8.97
   1   1   9   63.33    9.79
  -1   1  -9   51.42    6.57
   1  -1   9   64.90    9.69
  -1  -1  -9   52.15    7.79
   1  -1   9   49.59    5.46
   1   1  10  285.95   15.74
  -1   1 -10  262.99   11.67
   1  -1  10  265.99   16.18
  -1  -1 -10  267.97   13.91
   1  -1  10  247.02    9.81
   1   1  11   52.77   11.36
  -1   1 -11   69.61    8.27
   1  -1  11   61.17    6.29
   1  -1  11   87.11   11.56
  -1  -1 -11   56.25    8.90
  -1   1 -12 1259.16   37.81
   1   1  12 1234.51   40.50
   1  -1  12 1253.97   43.12
  -1  -1 -12 1270.26   39.87
   1  -1  12 1204.39   33.06
  -1   1 -13   58.71    9.14
   1   1  13   66.68   11.74
   1  -1  13   49.79   12.19
  -1  -1 -13   47.73    9.89
   1   1  14  426.24   22.90
  -1   1 -14  475.66   19.77
   1  -1  14  434.33   24.05
  -1  -1 -14  477.67   21.22
   1   1  15 1607.32   54.65
  -1   1 -15 1661.90   51.45
   1  -1  15 1638.33   56.96
  -1  -1 -15 1634.71   51.88
   1   1  16 4525.29  146.57
   1  -1  16 4417.21  144.53
  -1  -1 -16 4804.72  147.88
   1   1  17  430.77   24.46
   1  -1  17  415.88   26.73
  -1  -1 -17  441.55   22.00
   1  -1  18   19.77   13.58
   1  -2 -20   32.44   14.15
   1  -2 -19   47.48   14.67
   1  -2 -18  201.16   19.02
   1  -2 -17   37.69   13.01
  -1  -2  17   32.05   12.42
   1  -2 -16  226.52   17.83
  -1  -2  16  215.91   17.45
   1   2 -15  270.82   15.50
  -1   2  15  255.86   16.46
   1  -2 -15  283.12   18.54
  -1  -2  15  266.74   17.74
   1   2 -14  160.80   11.51
  -1   2  14  121.46   12.52
   1  -2 -14  119.25   14.26
  -1  -2  14  123.47   13.18
  -1   2  13 1738.63   53.98
   1   2 -13 1844.90   54.03
   1  -2 -13 1862.34   58.28
  -1  -2  13 1824.45   56.91
  -1  -2  13 1898.51   55.37
   1   2 -12 2876.72   80.60
  -1   2  12 2859.59   82.31
   1  -2 -12 2931.13   87.03
   1  -2 -12 2888.17   76.50
  -1  -2  12 2807.32   79.67
  -1  -2  12 2858.33   84.62
  -1   2  11 2932.71   82.14
   1   2 -11 2732.85   75.50
   1  -2 -11 2784.91   81.47
  -1  -2  11 2811.44   78.29
  -1  -2  11 2844.23   82.40
   1  -2 -11 2863.23   75.14
   1   2 -10   77.29    7.81
  -1   2  10   77.40    8.37
   1  -2 -10   80.43    6.20
  -1  -2  10   88.19   10.03
   1  -2 -10   85.32   10.45
  -1  -2  10   62.57    8.64
  -1   2   9  244.13   11.63
   1  -2  -9  289.26   14.65
   1  -2  -9  257.65    9.76
  -1  -2   9  254.62   11.15
  -1  -2   9  285.49   10.66
  -1  -2   9  252.44   13.48
  -1   2   8 2782.32   73.34
   1  -2  -8 2686.04   74.32
  -1  -2   8 2683.86   71.05
  -1  -2   8 2796.93   76.80
  -1  -2   8 2661.36   70.04
   1  -2  -8 2792.37   71.35
  -1   2   7 1192.62   31.88
   1  -2  -7 1220.09   31.42
  -1  -2   7 1172.36   33.46
   1  -2  -7 1172.36   34.17
  -1  -2   7 1193.52   33.98
  -1  -2   7 1144.22   30.58
  -1   2   6    7.53    4.58
   1  -2  -6   12.70    6.91
   1  -2  -6   12.58    4.63
  -1  -2   6    3.29    4.51
  -1  -2   6    3.97    5.87
  -1  -2   6   12.41    5.49
  -1   2   510569.18  308.43
   1  -2  -510508.17  309.83
   1  -2  -510615.50  311.08
  -1  -2   510457.33  302.09
  -1  -2   510882.93  320.81
  -1  -2   510554.25  311.14
   1  -2  -510261.39  295.96
  -1   2   4 4532.30  116.23
   1   2  -4 4620.32  121.50
  -1   2   4 4242.55  110.01
   1   2  -4 3847.96   99.17
   1  -2  -4 4309.84  112.49
  -1  -2   4 4140.91  106.94
   1  -2  -4 4617.11  116.53
   1  -2  -4 4202.81  112.90
  -1  -2   4 4203.82  112.26
   1   2  -3 5394.74  144.55
   1   2  -3 5056.87  132.96
  -1   2   3 5424.40  140.98
  -1   2   3 5437.65  143.08
   1  -2  -3 5438.75  144.50
   1  -2  -3 5533.31  143.63
  -1  -2   3 5235.36  141.52
  -1  -2   3 5287.38  138.35
   1  -2  -3 5510.27  145.27
  -1   2   2 5752.93  148.54
  -1   2   2 5642.44  149.12
   1   2  -2 5552.44  148.26
   1   2  -2 5260.39  137.17
   1  -2  -2 5475.02  145.41
   1  -2  -2 5703.63  146.63
  -1  -2   2 5326.19  139.53
  -1  -2   2 5549.37  149.26
   1  -2  -2 5499.38  146.26
   1   2  -112839.53  383.13
   1   2  -113152.16  394.83
  -1   2   113447.85  401.61
   1   2  -113119.13  388.31
  -1   2   113343.65  393.93
   1  -2  -112933.07  382.95
   1  -2  -113340.66  395.37
   1  -2  -113442.14  400.66
  -1  -2   112834.17  379.97
  -1  -2   113058.99  390.72
   1   2   0   38.42    4.44
   1   2   0   56.71    5.88
  -1   2   0   49.80    3.65
  -1   2   0   43.84    4.18
   1   2   0   44.03    3.97
   1  -2   0   39.39    3.87
   1  -2   0   43.56    5.58
   1  -2   0   42.00    3.50
  -1  -2   0   48.02    5.17
   1  -2   0   43.57    5.13
  -1  -2   0   50.89    4.73
  -1  -2   0   39.98    4.58
   1   2   1 4295.15  109.27
   1   2   1 4295.92  111.07
   1  -2   1 4203.98  110.66
   1  -2   1 4304.85  105.30
   1  -2   1 4291.67  104.31
   1  -2   1 4090.53  107.20
  -1  -2  -1 4145.12  106.10
  -1  -2  -1 4175.38  108.37
   1   2   214475.03  433.14
   1   2   214324.67  438.52
   1  -2   214197.95  431.67
   1  -2   214313.31  437.39
  -1  -2  -213829.84  419.17
  -1  -2  -214422.63  431.69
   1   2   318355.20  586.41
   1   2   318358.39  570.48
   1  -2   317532.78  555.75
   1  -2   318587.38  596.98
  -1  -2  -317974.65  558.94
  -1  -2  -317400.15  552.20
   1   2   4 4626.89  126.70
   1   2   4 4782.36  119.09
  -1   2  -4 4568.82  113.42
  -1   2  -4 4498.57  112.42
   1  -2   4 4759.30  125.23
   1  -2   4 4724.06  130.34
  -1  -2  -4 4594.58  123.77
  -1  -2  -4 4658.16  116.84
   1   2   5  543.94   19.17
  -1   2  -5  516.97   13.04
  -1   2  -5  504.67   12.84
  -1  -2  -5  524.13   11.74
   1  -2   5  555.34   17.29
  -1  -2  -5  525.28   17.92
   1  -2   5  551.00   19.70
  -1   2  -6 1824.71   44.69
   1   2   6 1971.57   54.71
  -1   2  -6 1873.44   45.13
   1  -2   6 1977.59   55.61
  -1  -2  -6 1910.98   51.82
   1  -2   6 1888.45   49.04
   1   2   7 1014.01   30.82
  -1   2  -7  940.68   23.92
   1  -2   7 1007.07   27.47
  -1  -2  -7  928.07   28.14
   1  -2   7 1017.38   32.58
   1   2   8  997.00   31.09
  -1   2  -8  912.77   24.25
   1  -2   8  942.65   26.47
   1  -2   8  942.60   30.96
  -1  -2  -8  968.99   29.39
   1   2   9 4464.63  128.77
  -1   2  -9 4562.06  122.66
   1  -2   9 4584.48  133.79
  -1  -2  -9 4626.60  131.28
   1  -2   9 4604.70  125.42
   1   2  10  563.54   22.15
  -1   2 -10  583.12   17.51
   1  -2  10  586.63   18.42
   1  -2  10  584.82   24.26
  -1  -2 -10  547.86   20.95
   1   2  11  227.36   15.56
  -1   2 -11  248.93   10.74
   1  -2  11  261.08   12.54
  -1  -2 -11  260.34   15.77
   1  -2  11  248.13   17.20
   1   2  12  370.95   19.43
  -1   2 -12  380.50   14.71
   1  -2  12  378.61   21.47
   1  -2  12  388.89   14.63
  -1  -2 -12  423.56   19.48
   1   2  13  969.94   34.43
  -1   2 -13  974.32   29.78
  -1  -2 -13  947.27   33.78
   1  -2  13  934.50   36.49
   1   2  14 1103.44   39.83
  -1   2 -14 1174.57   35.75
  -1  -2 -14 1161.00   40.56
   1  -2  14 1138.17   41.80
   1   2  15   18.84   11.46
   1  -2  15   28.09   13.14
  -1  -2 -15   43.64   12.06
   1   2  16  275.66   20.02
   1  -2  16  216.08   19.51
  -1  -2 -16  223.20   17.34
   1   2  17  391.86   23.75
   1  -2  17  444.51   27.45
  -1  -2 -17  434.17   23.54
   1  -2  18  370.99   26.43
  -1  -2 -18  411.91   23.01
   1  -2  19  293.16   24.92
   1  -3 -19  163.58   19.64
   1  -3 -18   29.35   13.70
  -1  -3  18   -2.64   12.68
   1  -3 -17  367.96   23.44
  -1  -3  17  349.98   22.60
   1  -3 -16   59.06   14.30
  -1  -3  16   54.31   13.73
   1  -3 -15  525.80   25.00
  -1  -3  15  522.01   25.24
  -1   3  14   79.58   10.69
   1   3 -14   64.00    8.04
   1  -3 -14   70.66   13.35
  -1  -3  14   84.30   10.90
  -1  -3  14   81.94   13.09
   1   3 -13 2393.04   68.06
  -1   3  13 2459.37   73.04
   1  -3 -13 2401.24   75.75
  -1  -3  13 2456.79   70.56
  -1  -3  13 2402.37   74.72
  -1   3  12  226.00   12.40
   1   3 -12  240.34   11.68
   1  -3 -12  223.27    9.34
  -1  -3  12  254.78   16.41
   1  -3 -12  240.07   17.20
  -1  -3  12  238.03   12.77
   1   3 -11 3925.26  107.77
  -1   3  11 3781.73  107.82
   1  -3 -11 3956.85  115.84
   1  -3 -11 3965.47  107.00
  -1  -3  11 3955.68  116.06
  -1  -3  11 3894.16  111.52
  -1   3  10    0.78    6.38
   1  -3 -10    2.84    4.31
   1  -3 -10    5.23    9.02
  -1  -3  10    3.03    6.39
  -1  -3  10    2.31    8.03
  -1   3   9 5416.89  151.41
   1  -3  -9 5210.13  150.87
  -1  -3   9 5141.19  145.31
  -1  -3   9 5205.51  143.25
  -1  -3   9 5462.22  157.82
   1  -3  -9 5352.62  145.34
  -1   3   8  642.51   19.74
   1  -3  -8  652.76   18.63
   1  -3  -8  614.24   20.15
  -1  -3   8  652.81   22.50
  -1  -3   8  632.61   17.78
  -1  -3   8  656.18   21.23
  -1   3   7 1948.30   51.45
   1  -3  -7 1985.71   53.79
  -1  -3   7 2050.21   56.23
  -1  -3   7 1992.01   56.39
  -1  -3   7 2073.82   52.17
   1  -3  -7 2039.35   52.84
  -1   3   6 1518.67   39.72
   1  -3  -6 1471.91   41.41
   1  -3  -6 1540.74   39.03
  -1  -3   6 1471.49   40.93
  -1  -3   6 1417.01   35.68
  -1   3   5 2129.30   54.35
   1   3  -5 2099.96   56.48
   1  -3  -5 2138.58   55.28
  -1  -3   5 2024.59   50.16
  -1  -3   5 2085.25   56.13
   1  -3  -5 2011.88   52.67
   1   3  -4  765.90   23.22
   1   3  -4  685.17   17.58
  -1   3   4  741.39   20.31
   1  -3  -4  742.78   21.71
   1  -3  -4  739.57   22.76
  -1  -3   4  719.19   22.42
  -1  -3   4  726.92   18.83
   1   3  -3 8220.79  233.93
   1   3  -3 7783.83  217.31
  -1   3   3 8159.70  226.82
   1  -3  -3 8096.13  227.49
   1  -3  -3 8294.42  231.40
   1  -3  -3 7707.57  219.30
  -1  -3   3 7749.83  215.23
  -1  -3   3 7943.95  225.07
   1   3  -2 1892.94   49.68
   1   3  -2 1661.97   40.71
  -1   3   2 1822.30   44.51
   1  -3  -2 1797.93   46.42
   1  -3  -2 1689.99   43.72
  -1  -3   2 1696.82   42.48
  -1  -3   2 1688.58   45.84
  -1   3   112060.47  352.66
   1   3  -110383.01  307.72
   1  -3  -111617.44  344.52
  -1  -3   111814.42  350.55
  -1  -3   111511.57  335.82
   1  -3  -111260.60  329.85
  -1   3   0   61.08    4.48
   1   3   0   96.77    8.75
  -1   3   0   94.58    7.37
   1  -3   0   59.81    5.09
  -1  -3   0   71.97    7.56
   1  -3   0   71.25    8.18
  -1  -3   0   54.02    6.50
   1   3   115811.77  491.82
  -1   3  -115695.00  475.82
   1  -3   115501.32  480.99
   1  -3   115182.36  458.37
  -1  -3  -114855.57  459.35
  -1  -3  -115293.26  470.65
   1  -3   115014.68  465.43
   1   3   2   17.83    6.60
   1  -3   2   22.17    7.07
   1  -3   2    9.98    2.79
   1  -3   2    9.02    6.77
  -1  -3  -2    9.05    5.24
  -1  -3  -2   13.09    6.26
   1   3   3    6.68    3.32
   1   3   3   13.86    6.25
   1  -3   3   15.95    6.46
   1  -3   3    1.68    5.81
  -1  -3  -3    9.00    4.11
  -1  -3  -3   13.32    6.22
   1   3   4  207.95   11.54
   1   3   4  221.24    7.44
   1  -3   4  214.72   10.52
   1  -3   4  199.76   12.21
  -1  -3  -4  213.89    7.95
  -1  -3  -4  207.12   10.92
   1   3   5 4766.03  123.07
   1   3   5 4541.44  124.89
  -1   3  -5 4561.55  112.35
  -1   3  -5 4364.89  107.26
   1  -3   5 4693.89  131.20
  -1  -3  -5 4470.77  122.56
  -1  -3  -5 4439.36  114.24
   1  -3   5 4505.56  121.46
   1   3   6  684.07   22.48
  -1   3  -6  668.07   15.41
   1   3   6  665.44   16.08
  -1   3  -6  624.79   14.91
   1  -3   6  626.95   20.36
  -1  -3  -6  669.01   22.12
   1  -3   6  658.58   20.08
  -1  -3  -6  643.68   15.81
   1   3   7   99.99    9.86
  -1   3  -7   79.03    3.79
  -1   3  -7   83.31    4.63
   1  -3   7   77.67   10.60
  -1  -3  -7   81.54    3.46
  -1  -3  -7   75.58    9.50
   1  -3   7   86.96    7.44
   1   3   8 3263.65   91.88
  -1   3  -8 3079.49   78.13
   1  -3   8 3204.69   92.88
  -1  -3  -8 3034.94   85.59
   1  -3   8 3128.78   85.37
   1   3   9  556.44   22.06
  -1   3  -9  587.95   16.69
   1  -3   9  574.67   19.99
  -1  -3  -9  603.52   22.40
   1  -3   9  558.37   24.06
   1   3  10   10.93    8.02
  -1   3 -10   -2.03    3.90
   1  -3  10    7.83    9.65
  -1  -3 -10   -1.91    8.19
   1  -3  10    8.35    6.70
  -1   3 -11 1795.88   47.66
   1   3  11 1668.62   52.38
   1  -3  11 1741.99   56.52
  -1  -3 -11 1790.06   54.79
   1  -3  11 1774.48   49.94
  -1   3 -12  108.78    7.34
   1   3  12  117.46   12.82
   1  -3  12  120.44   15.11
  -1  -3 -12  135.06   13.89
   1  -3  12  105.29    9.83
   1   3  13   85.90   12.07
   1  -3  13   73.30    8.73
   1  -3  13   80.30   14.47
  -1  -3 -13   74.14   13.26
   1   3  14   10.65   10.51
   1  -3  14   33.18   13.40
  -1  -3 -14    1.38   11.66
   1   3  15 1569.20   53.81
   1  -3  15 1532.37   56.53
  -1  -3 -15 1548.92   53.63
   1   3  16   19.38   11.66
   1  -3  16   17.46   15.44
  -1  -3 -16   18.62   12.30
   1  -3  17  545.96   30.82
  -1  -3 -17  602.90   30.52
   1  -3  18   -1.63   15.14
  -1  -3 -18   15.78   12.55
   1  -3  19  175.46   21.81
  -1  -3 -19  163.21   19.24
   1  -4 -19   85.74   17.24
   1  -4 -18    4.84   12.95
   1  -4 -17   49.38   15.26
  -1  -4  17   35.36   14.44
   1  -4 -16    3.61   13.43
  -1  -4  16   22.08   12.96
   1  -4 -15  440.70   24.93
  -1  -4  15  484.33   22.99
  -1  -4  15  468.04   25.34
  -1   4  14   31.84    9.64
   1  -4 -14   32.21   13.56
  -1  -4  14   38.69   13.26
  -1  -4  14   36.36   11.21
   1   4 -13 3449.59   96.88
  -1   4  13 3434.17  102.72
   1  -4 -13 3625.16  110.28
  -1  -4  13 3546.51  103.65
  -1  -4  13 3561.01  111.67
   1   4 -12  131.40    8.61
  -1   4  12  146.63   11.57
   1  -4 -12  151.21   15.70
  -1  -4  12  127.32   14.88
  -1  -4  12  135.38   12.10
  -1   4  11 2425.46   69.65
   1  -4 -11 2426.93   65.13
   1  -4 -11 2525.76   76.21
  -1  -4  11 2257.27   66.15
  -1  -4  11 2544.85   76.70
  -1   4  10  213.62   11.38
   1  -4 -10  190.05    9.16
  -1  -4  10  189.20   12.96
   1  -4 -10  184.41   15.32
  -1  -4  10  185.67    8.48
  -1  -4  10  218.81   15.36
  -1   4   9  662.88   22.48
   1  -4  -9  668.12   25.87
  -1  -4   9  671.07   23.55
   1  -4  -9  658.91   19.74
  -1  -4   9  704.49   20.95
  -1  -4   9  684.23   27.03
  -1   4   8   34.87    6.92
   1  -4  -8   -0.45    8.95
   1  -4  -8   24.86    5.26
  -1  -4   8   16.55    4.65
  -1  -4   8   15.16    7.56
   1   4  -7 3997.29  112.25
  -1   4   7 3908.86  105.76
   1  -4  -7 3749.45  100.64
   1  -4  -7 3769.45  106.15
  -1  -4   7 3799.29  106.25
  -1  -4   7 3592.98   94.56
  -1   4   6    3.19    5.22
   1   4  -6    5.96    6.96
   1  -4  -6    6.03    7.10
  -1  -4   6    2.23    3.95
  -1  -4   6   -2.22    6.93
   1  -4  -6   -0.25    5.24
   1   4  -5 2398.55   66.20
  -1   4   5 2312.57   60.53
   1  -4  -5 2205.26   61.08
   1  -4  -5 2313.57   61.55
  -1  -4   5 2278.89   62.85
  -1  -4   5 2304.03   58.00
  -1   4   4   12.68    5.42
   1   4  -4   -2.30    5.59
   1  -4  -4   11.10    5.30
  -1  -4   4   24.10    4.39
   1  -4  -4   27.40    7.02
  -1  -4   4   15.41    7.60
   1   4  -3   75.02    8.90
  -1   4   3   54.96    6.01
   1  -4  -3   80.97    7.79
   1  -4  -3   81.51    7.83
  -1  -4   3   79.82    6.07
  -1  -4   3   83.93    9.08
  -1   4   2   10.66    5.06
   1   4  -2    1.62    7.05
   1  -4  -2   13.75    6.78
  -1  -4   2   21.53    5.31
   1  -4  -2   16.35    5.70
  -1  -4   2    4.68    6.91
  -1   4   110055.38  290.33
   1   4  -1 9787.63  288.38
   1  -4  -1 9628.66  276.64
  -1  -4   1 9685.85  279.12
   1  -4  -1 9890.13  290.57
  -1  -4   1 9706.98  283.50
   1   4   0  549.31   19.00
  -1   4   0  531.33   17.83
   1  -4   0  520.97   15.18
  -1  -4   0  528.06   16.35
   1  -4   0  540.72   19.13
  -1  -4   0  527.49   17.86
  -1   4  -113522.23  408.73
   1   4   113609.34  417.89
  -1   4  -113467.89  413.05
  -1  -4  -112711.48  386.38
   1  -4   112844.11  381.43
  -1  -4  -113219.18  401.74
   1  -4   113035.45  400.04
   1   4   2 1106.18   32.42
  -1   4  -2 1128.39   26.76
   1  -4   2 1077.94   31.94
  -1  -4  -2 1109.97   29.48
   1  -4   2 1084.65   25.63
  -1  -4  -2 1072.08   30.09
  -1   4  -320655.29  659.73
   1   4   319520.62  643.46
   1  -4   320189.95  665.76
   1  -4   320230.27  640.94
   1  -4   320396.93  675.24
  -1  -4  -320384.85  663.85
  -1  -4  -319667.90  644.00
   1   4   4   31.96    7.81
   1  -4   4   44.62    7.42
   1  -4   4   19.33    6.64
  -1  -4  -4   33.31    4.94
  -1  -4  -4   36.22    7.82
   1   4   5 1501.75   42.35
   1  -4   5 1450.52   41.14
   1  -4   5 1485.66   44.17
  -1  -4  -5 1442.54   41.16
  -1  -4  -5 1385.05   34.93
   1   4   6  449.46   17.55
   1  -4   6  461.47   17.36
   1  -4   6  452.61   19.66
  -1  -4  -6  461.63   13.63
  -1  -4  -6  479.97   18.53
   1   4   7 1323.05   39.31
  -1   4  -7 1273.11   28.70
   1   4   7 1317.65   32.45
  -1   4  -7 1347.44   30.33
   1  -4   7 1413.77   39.85
   1  -4   7 1381.13   43.11
  -1  -4  -7 1373.25   33.61
  -1  -4  -7 1379.68   40.77
  -1   4  -8   25.65    2.83
   1   4   8   48.06    8.74
   1  -4   8   37.30    7.40
  -1  -4  -8   43.86    9.75
  -1  -4  -8   29.33    3.24
   1  -4   8   45.94   11.44
   1   4   9  704.42   25.52
  -1   4  -9  702.01   17.82
   1  -4   9  686.24   22.81
  -1  -4  -9  706.19   26.95
   1  -4   9  705.60   28.96
   1   4  10   25.29    9.95
  -1   4 -10   28.77    3.69
   1  -4  10    9.00   11.79
   1  -4  10   33.33    8.96
  -1  -4 -10   23.81   10.30
   1   4  11   27.58   10.02
  -1   4 -11   15.88    4.00
   1  -4  11   10.13    7.24
   1  -4  11   37.97   12.82
  -1  -4 -11    5.12   10.43
   1   4  12  143.28   13.60
   1  -4  12  124.71   11.30
   1  -4  12  135.93   17.43
  -1  -4 -12  115.89   14.69
   1   4  13 1638.14   53.15
   1  -4  13 1614.01   50.34
   1  -4  13 1599.73   57.62
  -1  -4 -13 1634.22   54.51
   1   4  14   42.20   12.31
   1  -4  14   47.32   15.25
  -1  -4 -14   62.22   14.30
   1   4  15  377.55   22.06
   1  -4  15  387.79   26.04
  -1  -4 -15  445.32   25.04
   1  -4  16  141.19   19.39
  -1  -4 -16  122.26   17.78
   1  -4  17 1450.33   57.24
  -1  -4 -17 1508.57   56.51
   1  -4  18  204.47   23.41
  -1  -4 -18  254.07   21.77
   1  -4  19  293.47   27.79
  -1  -4 -19  372.23   26.09
   1   5 -19  121.65   18.68
   1  -5 -19  120.81   19.96
   1   5 -18   50.77   15.55
   1  -5 -18   58.41   16.75
   1   5 -17   28.91   13.86
   1  -5 -17   23.79   14.95
   1   5 -16   30.36   14.27
   1  -5 -16   33.79   14.66
   1  -5 -15  213.49   20.40
  -1  -5  15  198.64   15.54
   1  -5 -14  907.40   37.39
  -1  -5  14  869.03   32.74
  -1   5  13 1214.35   39.70
   1  -5 -13 1248.98   46.46
  -1  -5  13 1221.77   40.79
  -1   5  12   74.71   10.54
  -1  -5  12   93.12   12.66
   1  -5 -12  112.88   15.22
   1   5 -11 1289.65   44.75
  -1   5  11 1231.00   39.13
   1  -5 -11 1228.08   42.84
   1  -5 -11 1172.70   33.59
  -1  -5  11 1229.57   41.13
   1   5 -10 4635.21  140.89
  -1   5  10 4783.39  139.72
   1  -5 -10 4821.93  135.20
   1  -5 -10 5010.71  149.45
  -1  -5  10 4870.46  144.39
  -1  -5  10 5001.43  136.65
   1   5  -9 3006.97   89.10
  -1   5   9 3027.34   86.13
   1  -5  -9 2991.46   80.22
   1  -5  -9 2942.42   83.60
  -1  -5   9 2964.46   86.76
  -1  -5   9 2844.28   74.87
  -1   5   8  213.25   11.74
   1   5  -8  188.69   14.06
   1  -5  -8  213.94   10.44
  -1  -5   8  223.94   14.09
   1  -5  -8  192.36   11.53
  -1  -5   8  203.68    8.26
   1   5  -7   14.93    9.66
  -1   5   7   23.15    6.54
   1  -5  -7   32.19    8.65
   1  -5  -7   15.96    6.48
  -1  -5   7    3.82    8.94
  -1  -5   7   12.85    4.43
   1   5  -6  918.13   30.29
  -1   5   6  929.53   27.62
   1  -5  -6  944.02   27.96
   1  -5  -6  970.96   30.66
  -1  -5   6  999.88   25.59
  -1  -5   6  990.51   31.91
  -1   5   5  545.54   18.56
   1   5  -5  563.67   21.32
   1  -5  -5  556.57   19.71
  -1  -5   5  575.21   16.70
  -1  -5   5  545.22   20.39
   1  -5  -5  540.78   17.71
   1   5  -4 1146.12   35.18
  -1   5   4 1059.85   31.10
   1  -5  -4 1188.17   33.47
   1  -5  -4 1192.91   34.22
  -1  -5   4 1201.40   36.12
  -1  -5   4 1229.92   31.44
   1   5  -3 1289.14   37.49
  -1   5   3 1292.18   34.78
   1  -5  -3 1081.55   31.50
   1  -5  -3 1167.15   33.25
  -1  -5   3 1096.64   29.14
  -1  -5   3 1109.04   34.17
  -1   5   2  519.58   16.97
   1   5  -2  527.22   19.69
   1  -5  -2  512.79   18.86
  -1  -5   2  513.98   15.10
   1  -5  -2  510.19   16.84
  -1  -5   2  498.69   19.02
  -1   5   1 5772.55  160.81
   1   5  -1 5785.55  163.65
   1  -5  -1 5730.49  156.50
  -1  -5   1 5738.18  156.03
   1  -5  -1 5641.26  159.74
  -1  -5   1 5619.59  158.79
   1   5   0 9362.51  281.33
  -1   5   0 9620.75  286.57
   1  -5   010067.11  297.54
  -1  -5   0 9922.29  293.91
   1  -5   010116.48  291.75
  -1  -5   0 9926.30  288.49
  -1   5  -1 9838.40  293.45
   1   5   110172.02  304.18
   1  -5   1 9867.78  283.63
  -1  -5  -110034.66  296.21
  -1  -5  -1 9462.42  278.41
   1  -5   1 9964.87  296.01
   1   5   2 6858.67  195.33
  -1   5  -2 6572.90  188.31
  -1   5  -2 6412.88  177.01
   1  -5   2 6516.93  175.27
   1  -5   2 6430.27  184.62
  -1  -5  -2 6570.78  184.15
  -1  -5  -2 6497.80  183.37
   1   5   3   95.55    9.24
  -1   5  -3  105.04   10.07
  -1   5  -3   65.67    3.76
   1  -5   3   86.27    9.91
  -1  -5  -3   68.13    7.23
   1  -5   3   62.41    4.46
  -1  -5  -3   63.06    6.63
   1   5   4 1560.40   44.88
  -1   5  -4 1681.72   39.00
   1  -5   4 1643.44   37.83
   1  -5   4 1544.53   45.11
  -1  -5  -4 1568.90   42.11
  -1  -5  -4 1610.17   43.77
   1   5   5 3483.06   97.17
   1  -5   5 3294.17   92.64
   1  -5   5 3363.00   93.77
  -1  -5  -5 3356.43   88.12
  -1  -5  -5 3174.82   88.69
   1   5   6 1686.56   49.35
   1  -5   6 1622.61   49.52
   1  -5   6 1661.76   48.19
  -1  -5  -6 1506.44   45.26
  -1  -5  -6 1672.00   43.44
   1   5   7   83.30   10.03
   1  -5   7   70.94    9.52
   1  -5   7   79.93   12.25
  -1  -5  -7   65.77   10.63
  -1  -5  -7   58.66    5.78
   1   5   8  110.27   11.18
   1  -5   8  142.95   14.65
   1  -5   8  129.29   11.55
  -1  -5  -8  137.04   13.73
  -1  -5  -8  132.75    6.78
   1   5   9  202.37   14.13
   1  -5   9  188.64   13.25
   1  -5   9  212.62   17.97
  -1  -5  -9  211.62   15.65
  -1  -5  -9  192.85    7.28
   1   5  10  513.01   22.29
   1  -5  10  503.66   25.20
   1  -5  10  470.07   20.08
  -1  -5 -10  516.89   24.43
   1   5  11 1103.18   38.34
   1  -5  11 1077.24   41.52
   1  -5  11 1080.41   35.39
  -1  -5 -11 1106.02   39.44
   1   5  12  655.35   27.42
   1  -5  12  717.84   26.39
   1  -5  12  605.85   30.86
  -1  -5 -12  758.90   31.16
   1   5  13   27.88   10.58
   1  -5  13    6.54   15.43
   1  -5  13    4.25    8.68
  -1  -5 -13   24.25   11.85
   1   5  14  287.53   19.76
   1  -5  14  307.22   15.86
   1  -5  14  314.94   24.47
  -1  -5 -14  299.18   21.78
   1   5  15 1102.77   42.24
   1  -5  15 1122.75   47.30
  -1  -5 -15 1233.95   47.24
   1  -5  16 1080.06   48.37
  -1  -5 -16 1223.85   48.80
   1  -5  17  714.68   38.97
  -1  -5 -17  734.23   35.16
   1  -5  18  146.84   21.46
  -1  -5 -18  112.21   18.89
   1   6 -18   99.21   18.99
   1  -6 -18  140.48   20.40
   1   6 -17   16.71   15.47
   1  -6 -17   18.43   15.81
   1   6 -16  454.40   27.67
   1  -6 -16  543.95   30.80
   1   6 -15  236.29   21.65
   1  -6 -15  237.83   21.46
  -1  -6  15  242.53   18.09
   1   6 -14   75.36   15.67
   1  -6 -14   76.33   16.55
  -1  -6  14   89.63   13.59
   1   6 -13  343.50   22.80
   1  -6 -13  279.88   21.15
  -1  -6  13  325.87   19.97
   1   6 -12 4121.31  130.15
  -1   6  12 4263.02  130.14
   1  -6 -12 4501.34  139.74
  -1  -6  12 4513.91  136.85
   1   6 -11  364.09   22.22
  -1   6  11  312.22   16.78
   1  -6 -11  345.97   21.26
   1  -6 -11  309.04   13.35
  -1  -6  11  315.52   18.73
  -1   6  10  521.49   21.42
   1   6 -10  520.48   25.18
   1  -6 -10  492.69   24.71
  -1  -6  10  435.83   14.03
  -1  -6  10  532.49   24.03
   1  -6 -10  510.60   18.68
   1   6  -9  363.53   20.83
  -1   6   9  354.31   16.60
   1  -6  -9  325.82   19.17
   1  -6  -9  320.83   13.75
  -1  -6   9  327.39   19.15
   1   6  -8 3271.55   97.79
  -1   6   8 3255.97   93.24
   1  -6  -8 3275.43   91.72
   1  -6  -8 3312.18   94.38
  -1  -6   8 3307.68   98.26
  -1  -6   8 3404.58   88.99
   1   6  -7  678.11   23.75
  -1   6   7  674.23   23.10
   1  -6  -7  586.78   23.97
   1  -6  -7  603.91   21.25
  -1  -6   7  616.65   24.71
  -1  -6   7  551.93   16.01
   1   6  -6   91.29   11.77
  -1   6   6   76.72    9.27
   1  -6  -6   87.53    9.05
   1  -6  -6   73.92   10.28
  -1  -6   6   54.99    5.91
  -1  -6   6   74.49   11.09
   1   6  -5 1901.28   56.04
  -1   6   5 1872.18   51.34
   1  -6  -5 1764.22   49.28
   1  -6  -5 1789.89   51.40
  -1  -6   5 1709.19   50.97
  -1  -6   5 1730.82   45.47
   1   6  -4  920.26   31.25
  -1   6   4  921.60   27.45
   1  -6  -4  992.24   30.80
   1  -6  -4  950.55   29.07
  -1  -6   4  956.86   31.64
  -1  -6   4 1013.81   27.29
   1   6  -3  694.55   22.98
  -1   6   3  803.01   25.13
   1  -6  -3  819.44   25.26
   1  -6  -3  823.19   26.19
  -1  -6   3  824.84   23.34
  -1  -6   3  804.12   24.92
  -1   6   2 2285.11   63.15
   1   6  -2 2299.12   66.50
   1  -6  -2 2278.48   63.85
  -1  -6   2 2355.87   62.05
   1  -6  -2 2293.75   61.76
  -1  -6   2 2297.08   64.91
  -1   6   1  298.57   14.11
   1   6  -1  314.74   15.35
   1  -6  -1  237.49   13.67
  -1  -6   1  245.28   10.34
  -1  -6   1  252.50   14.22
   1  -6  -1  222.84   10.72
   1   6   0   57.91    9.96
  -1   6   0   78.81    9.02
   1  -6   0   57.78    6.71
   1  -6   0   64.21    9.83
  -1  -6   0   71.17    9.56
  -1  -6   0   59.45    7.23
   1   6   1  906.81   29.49
  -1   6  -1  933.30   29.76
   1  -6   1  917.94   29.99
  -1  -6  -1  898.21   27.78
   1  -6   1  935.27   24.58
  -1  -6  -1  913.34   26.64
   1   6   2 2998.26   84.16
  -1   6  -2 2978.72   84.18
   1  -6   2 3011.57   85.23
   1  -6   2 2946.61   74.69
  -1  -6  -2 2931.94   80.05
  -1  -6  -2 2931.22   80.39
   1   6   3 1535.00   45.74
  -1   6  -3 1550.98   46.18
   1  -6   3 1460.10   44.22
   1  -6   3 1488.93   36.89
  -1  -6  -3 1408.48   40.91
  -1  -6  -3 1462.39   40.48
   1   6   4 7710.69  228.38
  -1   6  -4 7876.02  231.88
  -1   6  -4 7816.73  222.52
   1  -6   4 7841.87  233.07
   1  -6   4 7794.11  215.30
  -1  -6  -4 7570.04  222.91
  -1  -6  -4 7719.57  222.06
  -1   6  -5  206.92    5.77
  -1   6  -5  221.38   12.12
   1   6   5  237.77   13.40
   1  -6   5  193.01    5.52
  -1  -6  -5  217.95   14.07
   1  -6   5  215.43   14.71
  -1  -6  -5  214.06   11.00
   1   6   6  153.58   11.85
   1  -6   6  130.43   12.41
  -1  -6  -6  133.42    8.93
  -1  -6  -6  132.96   12.55
   1   6   7  502.24   21.10
   1  -6   7  462.92   21.18
   1  -6   7  482.45   23.12
  -1  -6  -7  462.52   20.66
  -1  -6  -7  465.89   16.08
   1   6   8   -1.50    8.33
   1  -6   8   -2.20   11.37
   1  -6   8    7.76    9.44
  -1  -6  -8    1.16    4.58
  -1  -6  -8   19.28    9.34
   1   6   9  188.96   14.16
   1  -6   9  164.14   17.05
   1  -6   9  164.35   14.35
  -1  -6  -9  172.50    8.65
  -1  -6  -9  185.58   15.75
   1   6  10   57.48   11.83
   1  -6  10   39.15   15.30
   1  -6  10   66.67   11.18
  -1  -6 -10   69.97   13.30
   1   6  11  205.41   16.13
   1  -6  11  189.23   14.99
   1  -6  11  218.06   20.32
  -1  -6 -11  228.41   17.85
   1   6  12  233.60   20.07
   1  -6  12  250.94   23.08
   1  -6  12  248.48   16.75
  -1  -6 -12  255.25   20.81
   1   6  13  160.53   16.65
   1  -6  13  173.94   20.66
   1  -6  13  156.69   15.14
  -1  -6 -13  162.80   18.30
   1   6  14 1610.98   59.23
   1  -6  14 1546.22   60.49
   1  -6  14 1526.27   51.07
  -1  -6 -14 1605.49   57.94
   1  -6  15   15.15   15.38
  -1  -6 -15    4.80   13.90
   1  -6  16  113.33   20.70
  -1  -6 -16   84.59   19.12
   1  -6  17   17.82   17.37
  -1  -6 -17   15.53   15.66
   1  -6  18  624.69   37.70
  -1  -6 -18  677.85   37.07
   1   7 -18   -3.25   14.88
   1  -7 -18   -1.41   15.26
   1   7 -17  103.44   19.93
   1  -7 -17  128.62   19.76
   1   7 -16   53.16   16.54
   1  -7 -16   51.85   17.44
  -1  -7  16   26.36   13.22
   1   7 -15   58.12   17.80
   1  -7 -15   64.43   18.00
  -1  -7  15   92.49   14.03
   1   7 -14  542.18   29.96
   1  -7 -14  604.97   30.78
  -1  -7  14  545.21   26.54
   1   7 -13   35.93   15.88
   1  -7 -13   55.30   16.08
  -1  -7  13   49.18   13.72
   1   7 -12  122.02   17.62
  -1   7  12  123.98   14.70
   1  -7 -12  144.04   17.92
  -1  -7  12  125.79   16.68
   1   7 -11   44.82   14.90
  -1   7  11   72.73   11.86
   1  -7 -11   87.47   11.41
  -1  -7  11  107.34   14.92
   1   7 -10 5366.48  170.22
  -1   7  10 5239.70  161.48
   1  -7 -10 5420.10  158.06
   1  -7 -10 5719.22  176.47
  -1  -7  10 5404.32  167.67
  -1   7   9  672.35   26.08
   1   7  -9  624.94   29.66
   1  -7  -9  698.78   30.67
  -1  -7   9  656.25   29.13
   1  -7  -9  664.18   23.05
   1   7  -8 1313.16   46.21
  -1   7   8 1245.23   40.12
   1  -7  -8 1250.41   42.71
   1  -7  -8 1199.87   36.58
  -1  -7   8 1155.08   31.05
  -1  -7   8 1196.64   42.42
   1   7  -7  481.32   23.91
  -1   7   7  499.65   18.72
   1  -7  -7  400.57   18.61
   1  -7  -7  421.19   18.16
  -1  -7   7  435.99   22.41
  -1  -7   7  424.56   13.74
   1   7  -6  383.92   20.69
  -1   7   6  391.44   16.29
   1  -7  -6  378.41   18.97
   1  -7  -6  397.41   15.99
  -1  -7   6  376.67   13.07
  -1  -7   6  327.52   18.98
   1   7  -5  315.29   15.41
  -1   7   5  303.13   15.86
   1  -7  -5  320.83   15.26
   1  -7  -5  345.65   16.95
  -1  -7   5  327.08   12.28
  -1  -7   5  313.20   18.27
   1   7  -4   88.05   10.23
  -1   7   4   89.92    9.69
   1  -7  -4  124.58   11.00
   1  -7  -4  109.20   11.09
  -1  -7   4  122.29    7.99
  -1  -7   4  100.81   12.39
  -1   7   3  578.09   20.99
   1   7  -3  586.07   20.66
   1  -7  -3  457.71   18.23
  -1  -7   3  480.21   16.93
   1  -7  -3  532.85   21.04
  -1  -7   3  485.02   21.95
  -1   7   2  147.29   11.43
   1   7  -2  140.48   13.16
   1  -7  -2  133.99   11.98
  -1  -7   2  131.43    8.92
  -1  -7   2  140.73   12.97
   1  -7  -2  113.89    9.62
   1   7  -1  364.83   18.62
  -1   7   1  341.96   16.16
   1  -7  -1  393.11   18.88
   1  -7  -1  405.42   14.33
  -1  -7   1  402.73   14.77
  -1  -7   1  383.54   18.09
   1   7   0 8541.43  258.29
  -1   7   0 8693.78  261.41
   1  -7   0 8321.77  240.73
   1  -7   0 8615.89  258.55
  -1  -7   0 8321.79  243.73
  -1  -7   0 8613.84  257.69
   1   7   1 1172.21   37.86
  -1   7  -1 1177.52   38.19
   1  -7   1 1130.98   37.89
  -1  -7  -1 1245.89   38.56
   1  -7   1 1296.76   34.14
  -1  -7  -1 1294.45   37.13
   1   7   2 1666.53   49.95
  -1   7  -2 1525.69   48.16
   1  -7   2 1648.19   50.16
   1  -7   2 1639.22   41.84
  -1  -7  -2 1569.03   45.30
  -1  -7  -2 1587.31   45.77
   1   7   3   23.42    9.22
  -1   7  -3    2.31   10.01
   1  -7   3    6.36    4.23
   1  -7   3   25.14    9.94
  -1  -7  -3   17.94    7.14
  -1  -7  -3    1.88    7.96
   1   7   4 2196.18   65.04
  -1   7  -4 2143.47   65.23
   1  -7   4 2278.70   57.00
   1  -7   4 2156.09   65.24
  -1  -7  -4 2181.53   60.82
  -1  -7  -4 2178.90   63.60
  -1   7  -5   15.81   11.43
  -1   7  -5   31.85    3.06
   1   7   5   16.34   10.49
  -1  -7  -5   44.59   11.36
  -1  -7  -5   52.54    8.70
   1  -7   5   50.02   12.01
   1  -7   5   42.01    3.69
   1   7   6 3117.43   92.52
  -1   7  -6 3127.23   94.12
   1  -7   6 3094.93   93.28
  -1  -7  -6 3077.67   91.96
  -1  -7  -6 3016.09   84.45
  -1   7  -7  530.15   24.65
   1   7   7  521.39   22.73
   1  -7   7  493.82   23.54
  -1  -7  -7  515.58   23.41
  -1  -7  -7  507.49   17.85
   1   7   8   54.38   11.82
  -1   7  -8   50.27   14.39
   1  -7   8   70.58   12.73
  -1  -7  -8   63.20    6.84
  -1  -7  -8   81.10   13.05
  -1   7  -9  669.13   30.15
   1   7   9  690.00   28.18
   1  -7   9  687.68   29.54
  -1  -7  -9  683.31   21.63
  -1  -7  -9  717.21   30.07
   1   7  10  675.80   28.09
   1  -7  10  697.44   28.82
  -1  -7 -10  669.10   29.51
   1   7  11  168.33   15.82
   1  -7  11  195.91   16.89
  -1  -7 -11  178.15   18.31
   1   7  12  470.74   25.00
   1  -7  12  479.64   24.09
  -1  -7 -12  520.32   22.75
   1   7  13  904.92   41.74
   1  -7  13  891.71   35.85
  -1  -7 -13  882.31   38.19
   1  -7  14   68.45   13.73
  -1  -7 -14   94.49   18.09
  -1  -7 -15   50.46   16.44
  -1  -7 -16 2161.44   78.66
  -1   7 -17    0.97   16.89
  -1  -7 -17   25.78   17.29
   1   8 -17  125.87   22.86
   1  -8 -17  169.51   22.26
   1   8 -16  146.55   23.58
   1  -8 -16  189.80   22.40
  -1  -8  16  143.65   18.51
   1   8 -15   90.10   19.93
   1  -8 -15  139.45   19.57
  -1  -8  15  124.61   17.42
   1   8 -14  116.58   20.30
   1  -8 -14  130.07   18.88
  -1  -8  14  111.87   17.50
   1   8 -13  244.17   24.09
   1  -8 -13  317.17   24.15
  -1  -8  13  268.70   22.09
   1   8 -12 1396.66   54.62
   1  -8 -12 1391.71   51.71
  -1  -8  12 1417.12   52.77
   1   8 -11  660.50   33.77
  -1   8  11  591.12   27.51
   1  -8 -11  684.89   32.34
  -1  -8  11  669.75   31.16
   1   8 -10  292.14   22.14
  -1   8  10  253.64   15.37
   1  -8 -10  262.74   17.46
   1  -8 -10  283.66   14.26
  -1  -8  10  304.54   21.01
   1   8  -9  139.57   17.37
  -1   8   9  107.70   11.23
   1  -8  -9  117.30   11.73
   1  -8  -9  103.43   15.61
  -1  -8   9   85.68   15.20
   1   8  -8 1417.98   49.85
  -1   8   8 1207.16   39.42
   1  -8  -8 1361.65   43.27
   1  -8  -8 1336.17   43.35
  -1  -8   8 1333.31   47.08
   1   8  -7   95.55   12.49
  -1   8   7  129.47   12.96
   1  -8  -7  109.67   14.65
   1  -8  -7   94.65   10.29
  -1  -8   7  106.20    7.10
  -1  -8   7  110.65   15.68
   1   8  -6  113.53   14.31
  -1   8   6   88.77   10.47
   1  -8  -6   85.65   10.47
   1  -8  -6   89.92   12.67
  -1  -8   6   92.12    7.83
  -1  -8   6   97.85   11.79
  -1   8   5  432.79   19.19
   1   8  -5  457.42   19.73
   1  -8  -5  487.49   21.70
  -1  -8   5  512.37   17.03
  -1  -8   5  494.83   23.95
   1  -8  -5  476.08   20.42
   1   8  -4  584.16   25.50
  -1   8   4  564.58   21.84
   1  -8  -4  517.91   21.71
   1  -8  -4  508.28   21.54
  -1  -8   4  483.38   23.60
  -1  -8   4  510.95   17.37
   1   8  -3  643.80   27.34
  -1   8   3  671.59   25.46
   1  -8  -3  658.19   23.93
   1  -8  -3  639.69   25.75
  -1  -8   3  688.82   27.50
  -1  -8   3  721.26   22.47
  -1   8   2 1024.97   34.08
   1   8  -2 1086.31   38.78
   1  -8  -2 1018.19   36.00
  -1  -8   2 1049.59   37.21
  -1  -8   2 1029.49   29.45
   1  -8  -2  994.62   31.03
  -1   8   1  207.86   15.78
   1   8  -1  222.84   17.74
   1  -8  -1  260.13   18.10
  -1  -8   1  294.62   12.75
  -1  -8   1  264.49   13.95
   1  -8  -1  292.69   13.11
   1   8   0  308.33   19.27
  -1   8   0  308.64   18.16
   1  -8   0  255.87   18.43
   1  -8   0  283.46   13.21
  -1  -8   0  268.35   12.96
  -1  -8   0  286.25   18.14
   1   8   1  995.25   35.66
  -1   8  -1  962.02   34.63
   1  -8   1  982.78   35.00
   1  -8   1 1013.51   28.72
  -1  -8  -1  980.71   31.10
  -1  -8  -1 1041.91   34.53
  -1   8  -2 3022.56   91.85
   1   8   2 3103.94   92.27
   1  -8   2 3012.79   90.96
  -1  -8  -2 2988.13   84.82
  -1  -8  -2 2996.64   87.67
   1  -8   2 2982.03   79.44
  -1   8  -3 2681.48   83.44
   1   8   3 2726.42   82.66
   1  -8   3 2896.52   87.01
  -1  -8  -3 2862.46   82.58
  -1  -8  -3 2793.08   81.59
   1  -8   3 2998.67   78.76
   1   8   4 2381.65   72.83
  -1   8  -4 2427.16   76.01
   1  -8   4 2395.09   74.28
   1  -8   4 2555.13   66.37
  -1  -8  -4 2381.23   69.01
  -1  -8  -4 2383.65   71.27
  -1   8  -5  288.54   16.03
   1   8   5  280.76   18.19
   1  -8   5  295.23   19.38
  -1  -8  -5  314.67   16.64
  -1  -8  -5  342.18   18.98
   1  -8   5  295.21    9.55
   1   8   6  775.44   30.68
  -1   8  -6  751.64   28.85
   1  -8   6  739.40   30.83
  -1  -8  -6  786.42   30.95
  -1  -8  -6  749.92   26.70
   1   8   7    8.46   10.41
  -1   8  -7    6.86   12.19
   1  -8   7    8.51   12.86
  -1  -8  -7   12.45    7.46
  -1  -8  -7   12.72   11.55
   1   8   8   94.54   13.62
  -1   8  -8   82.84   12.98
   1  -8   8  113.02   15.26
  -1  -8  -8   76.22    8.71
  -1  -8  -8   89.13   11.72
  -1   8  -9   87.45   16.14
   1   8   9  111.82   13.92
   1  -8   9  114.39   15.70
  -1  -8  -9  120.58   15.98
   1   8  10  554.34   25.78
  -1   8 -10  587.75   31.24
   1  -8  10  507.32   25.45
  -1  -8 -10  398.42   24.58
   1   8  11  351.89   21.65
  -1   8 -11  340.96   24.95
   1  -8  11  380.42   22.73
  -1  -8 -11  401.79   24.75
  -1   8 -12  354.26   24.72
   1   8  12  343.58   21.90
   1  -8  12  350.72   24.16
  -1  -8 -12  357.16   25.20
   1   8  13  375.65   26.63
  -1   8 -13  316.81   26.89
   1  -8  13  388.37   24.33
  -1  -8 -13  401.94   25.67
  -1   8 -14  487.52   32.37
  -1  -8 -14  451.40   29.75
   1  -8  14  453.27   24.97
  -1   8 -15   -0.44   16.52
   1  -8  15   14.87   13.24
  -1  -8 -15   32.17   15.89
  -1   8 -16    9.45   17.53
  -1  -8 -16   18.36   16.94
   1   9 -16   50.31   18.47
   1  -9 -16   31.65   16.17
  -1  -9  16   18.95   15.84
   1   9 -15  198.41   25.48
   1  -9 -15  268.71   23.91
  -1  -9  15  287.30   22.93
   1   9 -14 1496.68   60.93
   1  -9 -14 1521.46   57.69
  -1  -9  14 1469.95   57.68
   1   9 -13  570.28   34.48
   1  -9 -13  702.02   34.17
  -1  -9  13  619.17   32.70
   1   9 -12   -6.43   14.10
   1  -9 -12   -5.32   13.67
  -1  -9  12    4.02   13.55
   1   9 -11  241.35   22.18
   1  -9 -11  350.51   20.04
  -1  -9  11  296.40   22.46
   1   9 -10 1367.27   54.11
  -1   9  10 1376.59   49.21
  -1  -9  10 1268.12   48.10
   1  -9 -10 1295.55   49.49
   1   9  -9 1411.81   53.29
  -1   9   9 1353.84   48.67
   1  -9  -9 1387.46   43.25
  -1  -9   9 1455.09   53.26
   1  -9  -9 1439.64   52.34
   1   9  -8   47.34   14.79
  -1   9   8   20.49   11.83
   1  -9  -8   21.56   10.25
  -1  -9   8   26.43   13.92
   1  -9  -8   16.20   13.24
  -1   9   7  118.24   12.32
   1   9  -7   84.96   15.99
   1  -9  -7   87.73   11.51
  -1  -9   7   84.38   15.96
   1  -9  -7   81.37   13.87
   1   9  -6 2183.70   67.86
  -1   9   6 2324.56   70.55
   1  -9  -6 2122.01   67.68
   1  -9  -6 2259.66   68.41
  -1  -9   6 2180.78   70.85
  -1  -9   6 2195.55   61.33
  -1   9   5 3192.39   96.37
   1   9  -5 2757.51   92.17
   1  -9  -5 3334.08   99.76
  -1  -9   5 3110.71   96.96
  -1  -9   5 3409.86   95.11
   1  -9  -5 3271.28   97.96
  -1   9   4 1289.70   42.98
   1   9  -4 1278.44   46.37
   1  -9  -4 1231.25   40.80
  -1  -9   4 1348.48   39.20
  -1  -9   4 1251.45   43.14
   1  -9  -4 1247.91   42.68
   1   9  -3  361.71   22.63
  -1   9   3  365.65   20.09
   1  -9  -3  363.17   17.57
   1  -9  -3  356.54   20.55
  -1  -9   3  372.70   21.97
  -1  -9   3  407.53   17.03
   1   9  -2  322.79   22.00
  -1   9   2  331.15   19.25
   1  -9  -2  332.45   15.58
   1  -9  -2  323.40   19.81
  -1  -9   2  294.09   19.55
  -1  -9   2  338.03   15.65
   1   9  -1  106.49   15.50
  -1   9   1   99.57   13.16
   1  -9  -1  100.28    9.65
   1  -9  -1  134.21   14.74
  -1  -9   1  123.08   11.63
  -1  -9   1  115.42   14.52
   1   9   0 1656.24   55.46
  -1   9   0 1598.61   52.59
   1  -9   0 1460.79   43.13
  -1  -9   0 1472.72   44.22
   1  -9   0 1504.41   50.12
  -1  -9   0 1474.29   48.57
   1   9   1 3070.77   95.23
  -1   9  -1 2931.64   91.83
   1  -9   1 3133.96   96.08
  -1  -9  -1 3084.51   88.67
   1  -9   1 3041.51   83.87
  -1  -9  -1 3051.41   92.74
   1   9   2 1371.26   47.98
  -1   9  -2 1382.02   48.85
   1  -9   2 1353.97   47.13
   1  -9   2 1301.84   36.42
  -1  -9  -2 1303.24   41.36
  -1  -9  -2 1260.38   42.29
   1   9   3  196.19   17.09
  -1   9  -3  159.37   18.24
   1  -9   3  158.10   12.97
  -1  -9  -3  205.13   14.62
   1  -9   3  229.51   11.14
  -1  -9  -3  187.79   14.91
   1   9   4  492.31   24.20
  -1   9  -4  499.42   26.99
   1  -9   4  446.64   15.11
   1  -9   4  491.02   26.08
  -1  -9  -4  484.30   23.12
  -1  -9  -4  495.68   21.41
   1   9   5  539.82   25.47
  -1   9  -5  579.59   28.41
  -1  -9  -5  594.62   23.26
   1  -9   5  620.48   28.20
  -1  -9  -5  594.38   26.13
   1   9   6   88.23   13.65
  -1   9  -6   69.90   15.57
   1  -9   6   99.42   16.21
  -1  -9  -6   77.75   14.12
  -1  -9  -6   68.23    9.36
   1   9   7   85.85   13.87
  -1   9  -7   63.65   15.91
  -1  -9  -7  101.42   15.33
   1  -9   7   96.68   15.25
  -1  -9  -7   74.51   11.07
   1   9   8  398.57   22.10
  -1   9  -8  398.38   24.83
   1  -9   8  368.57   23.68
  -1  -9  -8  362.46   22.77
  -1  -9  -8  340.41   16.49
   1   9   9   16.23   12.46
  -1   9  -9   42.48   15.11
  -1  -9  -9   23.11   14.47
   1  -9   9    5.07   13.99
   1   9  10   30.92   13.86
  -1   9 -10   54.95   12.95
  -1  -9 -10   45.48   11.59
   1  -9  10   35.24   15.49
   1   9  11   10.75   13.01
  -1   9 -11   19.49   16.39
   1  -9  11   38.47   14.63
  -1  -9 -11   21.10   15.03
   1   9  12  318.30   22.92
  -1   9 -12  316.26   26.30
   1  -9  12  302.65   23.50
  -1  -9 -12  346.92   24.61
  -1   9 -13   74.86   19.53
  -1  -9 -13   66.15   17.20
   1  -9  13   46.16   16.20
  -1   9 -14  127.15   22.28
   1  -9  14  117.14   18.06
  -1  -9 -14   96.46   19.54
  -1   9 -15  295.12   28.27
  -1  -9 -15  396.66   27.85
   1  -9  15  281.43   23.39
   1  10 -15   40.87   19.32
   1 -10 -15   38.10   17.22
  -1 -10  15   22.13   16.11
   1  10 -14   84.72   21.42
   1 -10 -14  152.14   20.09
  -1 -10  14   99.85   20.07
   1  10 -13  573.39   36.55
   1 -10 -13  653.40   34.93
  -1 -10  13  723.07   36.77
   1  10 -12   -9.93   15.91
   1 -10 -12    1.89   14.51
  -1 -10  12   16.95   14.90
   1  10 -11  739.68   39.87
   1 -10 -11  857.94   38.74
  -1 -10  11  818.83   39.23
   1  10 -10  135.37   21.31
   1 -10 -10  127.94   18.45
  -1 -10  10  105.87   18.99
   1  10  -9  788.49   37.23
  -1  10   9  755.52   32.30
   1 -10  -9  813.77   29.68
  -1 -10   9  777.72   37.09
   1 -10  -9  883.88   37.19
   1  10  -8    1.00   14.81
  -1  10   8   -9.50   13.32
   1 -10  -8    3.77   13.15
  -1 -10   8   23.01   11.05
   1 -10  -8   15.10    8.91
   1  10  -7  256.31   17.71
  -1  10   7  260.54   19.66
   1 -10  -7  218.20   20.09
  -1 -10   7  174.10   20.33
   1 -10  -7  225.91   15.93
   1  10  -6    3.25   12.59
  -1  10   6    3.75   10.55
   1 -10  -6    0.84   10.94
   1 -10  -6   16.18   10.44
  -1 -10   6   41.63   13.87
  -1  10   5  200.08   17.21
   1  10  -5  217.14   20.42
   1 -10  -5  217.37   16.80
  -1 -10   5  212.38   11.83
  -1 -10   5  224.83   16.14
   1 -10  -5  232.51   16.22
   1  10  -4  706.62   32.51
  -1  10   4  710.97   29.14
   1 -10  -4  656.80   28.45
   1 -10  -4  675.58   27.03
  -1 -10   4  649.31   29.86
  -1 -10   4  658.00   22.84
   1  10  -3   99.25   12.86
  -1  10   3   61.04   14.22
   1 -10  -3  101.28   13.91
   1 -10  -3   83.97   11.76
  -1 -10   3   79.68   10.17
  -1 -10   3  108.55   15.41
   1  10  -2  333.32   23.88
  -1  10   2  354.05   20.76
   1 -10  -2  287.92   20.37
   1 -10  -2  299.05   15.99
  -1 -10   2  316.21   14.54
  -1 -10   2  330.82   21.76
  -1  10   1 2083.93   68.03
   1  10  -1 2020.75   69.25
   1 -10  -1 2167.17   64.32
  -1 -10   1 2163.55   62.42
  -1 -10   1 2022.16   66.01
   1 -10  -1 2085.99   67.41
   1  10   0  152.65   18.26
  -1  10   0  161.49   17.70
   1 -10   0  125.27   11.87
   1 -10   0  167.28   17.95
  -1 -10   0  130.64   15.59
  -1 -10   0  120.18   11.52
   1  10   1 2451.37   80.66
  -1  10  -1 2323.69   76.54
   1 -10   1 2348.22   66.27
   1 -10   1 2407.00   77.74
  -1 -10  -1 2347.62   69.78
  -1 -10  -1 2429.92   76.48
  -1  10  -2 1607.29   57.53
   1  10   2 1532.99   54.61
   1 -10   2 1469.03   42.78
  -1 -10  -2 1467.42   50.46
  -1 -10  -2 1471.73   47.63
   1 -10   2 1445.41   51.84
   1  10   3 2781.02   90.38
  -1  10  -3 2788.52   87.38
   1 -10   3 2945.48   95.21
   1 -10   3 3026.67   83.83
  -1 -10  -3 2866.32   89.08
  -1 -10  -3 2945.58   89.16
   1  10   4   19.21   12.58
  -1  10  -4   24.06   14.00
   1 -10   4   11.67   12.90
  -1 -10  -4    8.11   10.09
  -1 -10  -4   -8.43   10.55
   1  10   5  121.61   16.02
  -1  10  -5  154.92   19.08
   1 -10   5  143.59   17.01
  -1 -10  -5  132.14   15.08
  -1 -10  -5   96.92   12.26
   1  10   6  662.72   30.67
  -1  10  -6  703.31   30.27
   1 -10   6  704.96   32.35
  -1 -10  -6  662.10   30.45
  -1 -10  -6  689.75   26.42
  -1  10  -7  426.41   27.44
   1  10   7  441.98   25.04
   1 -10   7  476.79   28.62
  -1 -10  -7  477.59   26.19
  -1 -10  -7  440.31   19.24
   1  10   8   11.60   12.66
  -1  10  -8    2.55   14.60
  -1 -10  -8   20.38   13.75
   1 -10   8    7.33   14.52
   1  10   9  868.87   37.97
  -1  10  -9  840.19   34.91
  -1 -10  -9  882.79   38.51
   1 -10   9  837.65   37.01
   1  10  10  243.04   21.88
  -1  10 -10  301.03   26.44
  -1 -10 -10  223.23   22.17
   1 -10  10  222.68   22.81
   1  10  11   54.80   16.25
  -1  10 -11   70.60   18.50
   1 -10  11   31.58   17.15
  -1 -10 -11   67.83   17.56
  -1  10 -12   14.33   17.14
  -1 -10 -12   11.02   16.30
   1 -10  12   35.56   15.92
  -1  10 -13  829.43   43.85
  -1 -10 -13  924.04   41.01
   1 -10  13  942.31   42.51
  -1  10 -14   86.30   20.16
  -1 -10 -14    9.11   16.98
   1 -10  14   10.95   17.00
   1  11 -14   11.80   21.53
   1 -11 -14   88.80   18.60
  -1 -11  14   55.22   19.36
   1  11 -13  431.07   32.52
   1 -11 -13  425.95   29.77
  -1 -11  13  397.46   29.71
   1  11 -12  114.78   23.03
   1 -11 -12  168.40   20.17
  -1 -11  12   41.04   21.84
   1  11 -11  595.94   34.48
   1 -11 -11  588.32   32.63
  -1 -11  11  533.18   32.93
   1  11 -10   55.98   22.18
   1 -11 -10  150.55   19.83
  -1 -11  10  149.99   21.70
   1  11  -9  518.90   32.83
  -1  11   9  525.16   31.39
  -1 -11   9  536.83   32.49
   1 -11  -9  491.97   29.84
   1  11  -8  289.21   24.61
  -1  11   8  267.51   20.43
   1 -11  -8  271.67   22.53
  -1 -11   8  238.92   22.99
   1 -11  -8  241.39   17.95
  -1  11   7  469.28   25.89
   1  11  -7  461.01   28.98
   1 -11  -7  440.98   23.29
  -1 -11   7  447.55   27.87
   1 -11  -7  497.58   26.94
   1  11  -6  -12.64   11.19
  -1  11   6  -11.09   11.67
   1 -11  -6   15.89   11.93
  -1 -11   6   -4.38   14.12
   1 -11  -6  -16.59   11.00
  -1  11   5   16.98   12.36
   1  11  -5   18.90   11.94
   1 -11  -5    3.14   11.61
  -1 -11   5   17.58   13.06
   1 -11  -5   10.35   12.00
   1  11  -4  150.09   19.63
  -1  11   4  140.52   16.48
   1 -11  -4  160.37   15.70
  -1 -11   4  169.86   18.68
   1 -11  -4  142.04   16.56
   1  11  -3 1022.57   44.40
  -1  11   3 1015.36   40.36
   1 -11  -3  928.00   34.37
  -1 -11   3  979.18   40.23
   1 -11  -3  985.17   38.83
  -1 -11   3 1008.29   33.60
  -1  11   2  196.26   18.87
   1  11  -2  201.43   20.56
   1 -11  -2  157.60   18.62
  -1 -11   2  176.86   18.77
  -1 -11   2  177.84   12.42
   1 -11  -2  156.70   13.46
   1  11  -1  172.93   20.17
  -1  11   1  125.18   18.04
   1 -11  -1  133.02   17.29
  -1 -11   1  158.89   18.62
   1 -11  -1  161.65   12.49
  -1 -11   1  158.20   14.56
   1  11   0  809.87   36.87
  -1  11   0  807.82   37.26
   1 -11   0  828.08   35.67
   1 -11   0  883.52   29.04
  -1 -11   0  855.03   36.94
  -1 -11   0  876.48   30.97
   1  11   1  630.98   32.92
  -1  11  -1  617.58   32.04
   1 -11   1  644.10   31.82
   1 -11   1  626.24   23.46
  -1 -11  -1  587.97   29.61
  -1 -11  -1  612.61   24.80
   1  11   2  543.63   30.25
  -1  11  -2  590.21   29.81
   1 -11   2  567.65   29.38
  -1 -11  -2  583.34   25.13
  -1 -11  -2  605.97   28.24
  -1  11  -3   27.15   13.90
   1  11   3   17.13   13.34
   1 -11   3   -5.64   11.89
  -1 -11  -3  -10.95   10.34
  -1 -11  -3   -5.77   10.15
   1  11   4  921.11   40.11
  -1  11  -4  903.81   41.39
   1 -11   4 1047.70   42.34
  -1 -11  -4  971.51   37.31
  -1 -11  -4 1065.50   38.32
  -1  11  -5  791.45   37.80
   1  11   5  772.67   34.84
   1 -11   5  745.79   35.76
  -1 -11  -5  754.48   31.73
  -1 -11  -5  740.75   30.87
   1  11   6  143.95   18.59
  -1  11  -6  146.01   20.43
   1 -11   6  149.53   19.94
  -1 -11  -6  152.58   13.94
  -1 -11  -6  128.79   17.59
   1  11   7   42.28   14.75
  -1  11  -7   13.61   16.84
   1 -11   7   11.19   11.80
  -1 -11  -7   23.58   15.21
  -1 -11  -7   34.51   12.55
   1  11   8   83.71   16.42
  -1  11  -8  103.27   19.23
  -1 -11  -8   67.45   16.91
   1 -11   8   75.69   18.93
   1  11   9  157.81   19.92
  -1  11  -9  117.35   20.16
  -1 -11  -9  145.04   19.48
   1 -11   9  144.71   21.10
   1  11  10  162.61   20.30
  -1  11 -10  159.59   22.38
  -1 -11 -10  178.50   20.82
   1 -11  10  149.44   21.07
  -1  11 -11  428.16   31.50
  -1 -11 -11  467.07   30.07
   1 -11  11  454.31   31.15
  -1  11 -12  -10.14   18.23
   1 -11  12   21.79   16.46
  -1 -11 -12   24.97   16.12
  -1  11 -13  117.68   23.92
  -1 -11 -13  172.74   21.58
   1 -11  13  104.05   20.92
   1  12 -12  985.95   50.06
   1 -12 -12 1252.11   53.13
  -1 -12  12 1119.12   52.38
   1  12 -11  144.15   22.61
   1 -12 -11  138.24   22.28
  -1 -12  11  112.22   22.73
   1  12 -10  208.15   24.91
   1 -12 -10  207.64   22.65
  -1 -12  10  177.35   24.27
   1  12  -9   72.06   20.16
   1 -12  -9  105.39   18.61
  -1 -12   9   56.19   18.82
   1  12  -8  528.67   28.42
  -1  12   8  574.93   35.08
  -1 -12   8  582.37   32.44
   1 -12  -8  603.16   30.72
  -1  12   7  650.35   32.65
   1  12  -7  579.04   34.83
   1 -12  -7  575.31   28.25
  -1 -12   7  619.03   34.15
   1 -12  -7  656.23   33.14
   1  12  -6  236.35   25.18
  -1  12   6  245.26   21.48
   1 -12  -6  243.08   20.23
   1 -12  -6  285.74   21.08
  -1 -12   6  233.43   23.68
   1  12  -5  150.13   16.73
  -1  12   5  163.19   18.67
   1 -12  -5  153.82   17.57
  -1 -12   5  143.53   19.51
   1 -12  -5  159.16   16.90
  -1  12   4   24.48   15.10
   1  12  -4   28.00   17.13
   1 -12  -4   31.45   14.26
  -1 -12   4   30.78   15.39
   1 -12  -4   25.50   12.10
   1  12  -3   12.69   16.12
  -1  12   3   37.63   15.20
   1 -12  -3   15.38   14.15
  -1 -12   3   30.90   14.59
   1 -12  -3   10.30   11.13
   1  12  -2  419.77   24.15
  -1  12   2  357.21   27.21
   1 -12  -2  469.71   26.77
   1 -12  -2  502.15   22.54
  -1 -12   2  519.11   22.92
  -1 -12   2  511.84   29.50
  -1  12   1  635.08   32.69
   1  12  -1  577.20   32.72
   1 -12  -1  562.46   23.38
  -1 -12   1  560.10   29.97
  -1 -12   1  553.67   25.91
   1 -12  -1  572.68   31.34
  -1  12   0    1.35   15.34
   1  12   0  -18.45   15.65
   1 -12   0   -9.79    9.44
  -1 -12   0   13.82    8.98
  -1 -12   0   25.85   12.88
   1 -12   0   12.41   14.70
   1  12   1   26.52   15.51
   1 -12   1  -11.69   14.00
  -1 -12  -1   -4.84    9.35
  -1 -12  -1    3.07   13.85
  -1  12  -2 1567.15   61.41
   1  12   2 1626.36   63.27
   1 -12   2 1679.45   57.74
  -1 -12  -2 1789.10   59.34
  -1 -12  -2 1724.56   60.79
   1  12   3 1308.35   54.54
  -1  12  -3 1434.84   58.66
   1 -12   3 1353.78   53.05
  -1 -12  -3 1339.81   50.35
  -1 -12  -3 1333.48   47.15
   1  12   4  806.87   39.66
  -1  12  -4  796.70   41.13
   1 -12   4  948.83   41.59
  -1 -12  -4  910.68   37.21
  -1 -12  -4 1040.33   39.54
   1  12   5   12.38   15.12
  -1  12  -5   40.89   17.22
   1 -12   5    4.25   15.06
  -1 -12  -5   23.93   12.15
  -1 -12  -5  -16.55   12.30
  -1  12  -6    0.05   17.40
   1  12   6    8.94   15.92
   1 -12   6    3.75   15.95
  -1 -12  -6   24.83   11.33
  -1 -12  -6   31.04   13.90
   1  12   7  179.22   21.52
  -1  12  -7  150.38   22.55
  -1 -12  -7  152.06   18.72
   1 -12   7  175.71   22.52
   1  12   8   -6.65   15.03
  -1  12  -8   -2.96   15.42
  -1 -12  -8   20.25   14.72
   1 -12   8    5.10   15.25
   1  12   9   20.54   15.43
  -1  12  -9   11.56   16.88
  -1 -12  -9   -6.86   14.64
   1 -12   9   13.12   16.25
   1  12  10   47.81   16.59
  -1  12 -10   27.02   18.53
  -1 -12 -10   29.24   17.36
   1 -12  10   32.39   18.46
  -1  12 -11   31.33   17.71
  -1 -12 -11   25.61   17.59
   1 -12  11    7.93   19.40
   1  13 -10  606.65   38.10
   1 -13 -10  711.47   37.55
  -1 -13  10  723.48   39.93
   1  13  -9    8.36   18.08
   1 -13  -9   18.09   15.86
  -1 -13   9   11.17   18.10
   1  13  -8   38.04   18.79
   1 -13  -8   29.96   15.53
  -1 -13   8   20.99   17.97
  -1  13   7  225.53   23.00
   1  13  -7  260.83   25.27
   1 -13  -7  201.89   21.87
  -1 -13   7  236.56   24.52
   1 -13  -7  223.86   19.95
  -1  13   6  153.90   19.31
   1  13  -6  152.18   22.87
   1 -13  -6  124.39   17.30
  -1 -13   6  145.39   20.29
   1 -13  -6  131.22   18.65
  -1  13   5   48.49   16.92
   1  13  -5   72.16   18.95
   1 -13  -5   28.34   14.35
  -1 -13   5   19.50   17.31
   1 -13  -5   47.53   14.57
   1  13  -4   71.68   20.78
  -1  13   4   97.28   19.10
   1 -13  -4  105.70   17.33
   1 -13  -4   85.88   14.17
  -1 -13   4  101.08   14.55
   1  13  -3  296.18   26.56
  -1  13   3  234.26   23.75
   1 -13  -3  247.15   18.23
  -1 -13   3  272.44   23.58
   1 -13  -3  229.65   21.69
   1  13  -2   -6.56   17.70
  -1  13   2    9.26   16.60
   1 -13  -2   31.05   10.27
  -1 -13   2   10.76   15.77
   1 -13  -2  -16.18   14.88
   1  13  -1   48.07   19.16
  -1  13   1   24.74   17.60
  -1 -13   1   46.43   17.12
   1 -13  -1   58.57   17.17
   1  13   0  691.61   39.21
  -1  13   0  653.34   37.22
   1 -13   0  764.73   37.24
  -1 -13   0  789.65   33.84
  -1 -13   0  745.76   36.19
   1  13   1   95.86   20.75
  -1  13  -1  104.86   20.66
   1 -13   1   89.49   18.62
  -1 -13  -1   86.77   14.11
  -1 -13  -1   91.10   18.24
  -1  13  -2  379.02   29.03
   1  13   2  385.63   29.49
   1 -13   2  403.22   27.82
  -1 -13  -2  395.65   27.21
  -1 -13  -2  432.98   23.55
   1  13   3   -0.59   16.25
  -1  13  -3  -13.20   16.57
   1 -13   3  -39.62   15.19
  -1 -13  -3   -8.49   12.48
  -1 -13  -3   -0.53   13.56
   1  13   4  353.58   27.18
  -1  13  -4  287.70   28.93
   1 -13   4  360.83   26.82
  -1 -13  -4  340.70   23.39
  -1 -13  -4  321.93   22.55
   1  13   5  180.62   23.58
  -1  13  -5  192.56   24.94
   1 -13   5  203.16   22.77
  -1 -13  -5  153.08   18.46
  -1 -13  -5  175.48   19.22
   1  13   6  233.56   25.68
  -1  13  -6  303.42   27.26
   1 -13   6  317.13   27.12
  -1 -13  -6  304.16   23.40
  -1 -13  -6  311.94   20.97
   1  13   7   27.74   16.47
  -1  13  -7   14.93   18.23
  -1 -13  -7  -12.01   14.80
   1 -13   7   28.19   16.86
   1  13   8  147.97   21.28
  -1  13  -8  117.50   21.67
  -1 -13  -8  131.97   19.67
   1 -13   8   48.81   22.47
   1  13   9  352.66   28.57
  -1  13  -9  368.75   30.27
  -1 -13  -9  367.50   28.19
   1 -13   9  322.71   29.86
   1  14  -7    9.07   18.16
   1 -14  -7    6.80   13.14
   1 -14  -7   19.25   14.43
  -1 -14   7   16.99   17.09
   1  14  -6   28.66   18.82
  -1  14   6   32.16   16.32
   1 -14  -6   30.74   14.20
  -1 -14   6   12.13   12.38
   1 -14  -6   25.68   14.57
   1  14  -5  -19.07   17.05
  -1  14   5    5.99   15.68
   1 -14  -5    9.44   13.34
  -1 -14   5   -0.39   14.97
   1 -14  -5    5.37   12.30
   1  14  -4  184.87   24.02
  -1  14   4  162.14   22.24
   1 -14  -4  147.32   20.44
   1 -14  -4  122.11   16.52
  -1 -14   4  164.79   22.66
   1  14  -3   20.31   17.13
  -1  14   3   13.93   15.10
   1 -14  -3    2.17   13.74
  -1 -14   3  -20.40   14.90
   1 -14  -3    3.43   10.23
   1  14  -2  187.22   24.29
  -1  14   2  165.79   23.65
  -1 -14   2  195.80   22.82
   1 -14  -2  194.46   22.76
   1  14  -1   -6.79   18.26
  -1  14   1   -5.18   17.11
  -1 -14   1   21.98   16.63
   1 -14  -1   38.11   16.13
   1  14   0   70.73   22.01
  -1  14   0   84.06   21.38
  -1 -14   0  120.28   20.54
   1 -14   0  112.93   20.01
  -1  14  -1   83.32   22.48
   1  14   1   96.94   22.94
   1 -14   1  139.39   20.82
  -1 -14  -1   92.62   18.97
  -1 -14  -1  120.09   15.23
   1  14   2  337.83   31.34
  -1  14  -2  328.14   29.78
   1 -14   2  394.91   28.25
  -1 -14  -2  346.43   22.84
  -1 -14  -2  357.18   26.00
   1  14   3   29.10   18.52
  -1  14  -3   31.92   20.02
   1 -14   3   15.82   17.49
  -1 -14  -3   35.63   14.09
  -1 -14  -3   30.21   15.20
  -1  14  -4  297.20   29.42
   1  14   4  291.46   27.76
   1 -14   4  307.99   26.26
  -1 -14  -4  287.58   23.28
  -1 -14  -4  276.07   23.12
  -1  14  -5   55.73   20.39
   1  14   5   49.39   19.02
   1 -14   5   39.87   18.00
  -1 -14  -5   39.53   15.43
  -1 -14  -5   47.27   16.78
   1  14   6   33.86   20.68
  -1  14  -6  100.79   23.13
   1 -14   6   76.34   20.34
  -1 -14  -6  113.21   17.93
   1  14   7   21.91   17.99
  -1  14  -7   44.61   19.03
  -1 -14  -7   -5.70   16.65
   1 -14   7   18.49   17.00
   1  15  -2  351.73   32.51
  -1  15   2  402.07   32.50
   1 -15  -2  375.11   29.40
  -1 -15   2  345.75   29.50
   1  15  -1   71.83   23.46
  -1  15   1   45.91   20.69
  -1 -15   1   60.26   19.98
   1 -15  -1   81.67   20.43
  -1  15   0  245.83   28.83
   1  15   0  285.25   29.44
   1 -15   0  272.23   27.13
  -1 -15   0  297.37   27.41
   1  15   1   86.68   24.41
  -1  15  -1  120.35   24.52
   1 -15   1  166.65   23.26
  -1 -15  -1  185.94   23.00
   1  15   2  113.06   24.03
  -1  15  -2   99.24   25.62
   1 -15   2  148.39   22.79
  -1 -15  -2  122.55   21.45
   2   0 -19  -11.67   11.03
   2   0 -18  468.38   23.89
   2   0 -17    2.68    9.95
   2   0 -16   48.53   11.35
   2   0 -15    0.66    7.96
  -2   0  15   -0.82    7.85
   2   0 -14  392.40   19.27
   2   0 -14  353.26   15.08
  -2   0  14  337.80   16.64
   2   0 -13   10.67    6.01
   2   0 -13   -5.99    7.98
  -2   0  13   -2.77    6.82
   2   0 -12   82.07    8.69
   2   0 -12   96.55   11.33
  -2   0  12   80.67    9.25
   2   0 -11   -1.59    5.41
   2   0 -11   -9.77    6.25
  -2   0  11   10.17    5.72
   2   0 -10 7900.14  233.77
   2   0 -10 8150.64  236.64
  -2   0  10 8282.50  242.14
   2   0  -9   -6.93    5.71
  -2   0   9    4.16    6.55
  -2   0   9   14.66    4.90
   2   0  -813530.03  413.21
  -2   0   813720.49  419.87
  -2   0   812650.62  393.04
   2   0  -7   10.32    5.82
  -2   0   7   10.01    4.14
  -2   0   7    2.05    5.84
   2   0  -6  139.04    8.03
   2   0  -6  152.14    6.83
  -2   0   6  205.08   10.70
  -2   0   6  145.33    7.17
   2   0  -5    2.36    4.75
   2   0  -5   -0.13    3.43
  -2   0   5   17.92    5.67
   2   0  -418773.07  597.79
   2   0  -418358.13  575.97
   2   0  -419178.85  598.16
  -2   0   417587.65  562.85
   2   0  -3   11.54    5.06
   2   0  -3    6.21    3.12
  -2   0   3   15.25    5.30
  -2   0   3    6.90    2.70
   2   0  -2 3598.48   92.29
   2   0  -2 3846.23   93.84
  -2   0   2 3646.11   93.08
  -2   0   2 3592.59   91.90
  -2   0   2 3707.67   89.87
   2   0  -1    7.87    3.05
   2   0  -1   -0.60    2.31
   2   0  -1    4.36    3.70
  -2   0   1    5.93    3.93
  -2   0   1    0.25    2.54
  -2   0   1    5.40    2.99
   2   0   029826.03 1019.44
   2   0   027841.33  955.72
  -2   0   028684.41  982.89
   2   0   1   -0.99    5.82
   2   0   1    1.35    3.26
   2   0   1    2.77    2.77
  -2   0  -1    0.36    3.58
  -2   0  -1    3.58    3.29
   2   0   2 9056.87  251.44
   2   0   2 8637.24  242.58
  -2   0  -2 8517.96  237.44
  -2   0  -2 9142.35  252.26
   2   0   3    2.77    7.51
   2   0   3    5.31    3.62
  -2   0  -3    7.20    3.82
  -2   0  -3    3.01    3.09
   2   0   417612.21  567.65
   2   0   417076.99  531.38
  -2   0  -417690.57  550.65
  -2   0  -417212.18  541.01
   2   0   5    4.64    7.87
   2   0   5    4.89    3.22
  -2   0  -5    4.52    4.96
  -2   0  -5    4.93    2.69
   2   0   633884.66 1231.47
   2   0   632720.01 1153.04
  -2   0  -632505.87 1160.41
  -2   0  -633564.10 1193.88
   2   0   7    2.81    2.76
   2   0   7    8.82    8.65
  -2   0  -7   -0.01    2.45
  -2   0  -7    4.73    4.25
   2   0   8  105.74    4.68
   2   0   8  104.65   11.96
  -2   0  -8  116.63    8.65
  -2   0  -8  107.98    4.53
   2   0   9    0.62    2.44
   2   0   9   11.64    8.69
  -2   0  -9    2.34    2.23
  -2   0  -9   -2.39    6.01
   2   0  10   88.85   12.43
  -2   0 -10   93.33    8.22
  -2   0 -10   87.30    4.00
   2   0  11   -1.27    9.53
  -2   0 -11    2.03    6.91
   2   0  12 1419.86   48.90
  -2   0 -12 1422.50   43.62
   2   0  13   -0.82   11.54
  -2   0 -13   -8.57    6.72
   2   0  14  538.53   28.23
  -2   0 -14  579.32   22.04
   2   0  15   -8.77   12.16
  -2   0 -15   10.72    9.19
   2   0  16 5157.08  168.69
   2   0  17   -2.33   13.30
   2   0  18   97.47   18.34
   2  -1 -20  218.80   20.00
   2  -1 -19  195.42   17.88
   2  -1 -18  323.00   20.61
   2   1 -17   85.64   12.03
   2  -1 -17   91.55   13.96
   2   1 -16   17.84    9.41
   2  -1 -16   28.36   11.14
  -2  -1  16   30.70   10.95
   2   1 -15   67.08    9.86
  -2   1  15   58.32    9.41
   2  -1 -15   51.39   11.73
  -2  -1  15   53.52   11.08
   2   1 -14  102.03   10.19
   2   1 -14  107.56   11.21
  -2   1  14  105.50   10.83
  -2  -1  14  102.22   12.38
   2  -1 -14   90.19   12.96
  -2   1  13   63.80    8.43
   2   1 -13   82.75    9.08
   2   1 -13   72.51    9.83
   2  -1 -13  104.59   11.77
  -2  -1  13   80.10   10.81
   2  -1 -13   56.45    7.06
   2   1 -12 4420.75  124.72
   2   1 -12 4263.45  121.43
  -2   1  12 4070.07  115.97
   2  -1 -12 4271.29  119.30
   2  -1 -12 4384.32  127.63
  -2  -1  12 4301.75  124.87
   2   1 -11  131.91   10.27
  -2   1  11  107.57    8.61
   2  -1 -11  111.58    8.39
   2  -1 -11  120.36   11.74
  -2  -1  11  131.67   10.70
   2   1 -10 6546.98  186.54
  -2   1  10 6500.49  183.48
   2  -1 -10 6234.33  177.26
   2  -1 -10 6408.84  186.30
  -2  -1  10 6409.15  185.43
  -2  -1  10 6099.25  175.39
  -2   1   9    2.58    4.69
   2  -1  -9    7.57    7.32
  -2  -1   9   13.30    6.20
   2  -1  -9    6.81    5.27
  -2  -1   9    8.59    6.23
  -2   1   8 7741.13  218.72
   2  -1  -8 7718.14  221.25
  -2  -1   8 7844.25  226.19
  -2  -1   8 8004.11  229.19
  -2  -1   8 7651.70  220.03
  -2   1   7  655.72   21.44
  -2   1   7  680.67   18.22
   2  -1  -7  678.69   20.44
   2  -1  -7  678.26   18.43
  -2  -1   7  709.53   21.15
  -2  -1   7  716.55   20.88
  -2  -1   7  701.62   20.74
  -2   1   6 6580.48  186.37
  -2   1   6 6992.84  189.29
   2  -1  -6 6828.13  189.83
  -2  -1   6 6961.25  193.88
  -2  -1   6 6749.88  187.96
   2  -1  -6 7087.20  194.02
   2   1  -5 1289.31   33.27
  -2   1   5 1590.61   42.00
  -2   1   5 1392.33   32.84
  -2  -1   5 1503.82   39.93
   2  -1  -5 1372.99   32.20
  -2  -1   5 1622.52   41.46
   2  -1  -5 1419.63   36.81
   2   1  -414695.68  446.73
   2   1  -414306.15  439.53
  -2   1   414719.65  453.23
   2  -1  -415113.34  446.75
   2  -1  -414711.83  452.35
  -2  -1   414807.09  454.95
  -2  -1   414738.06  454.19
   2   1  -328235.27  960.51
  -2   1   327272.88  934.43
  -2  -1   328182.68  968.83
  -2  -1   328055.34  962.50
  -2  -1   328222.59  967.65
  -2   1   2   28.13    2.50
   2   1  -2   12.33    3.82
  -2   1   2   29.94    5.14
  -2  -1   2   18.43    5.28
   2  -1  -2   12.70    5.87
  -2  -1   2   15.98    5.43
  -2  -1   2    7.62    3.10
   2  -1  -2   12.60    3.38
  -2   1   1  700.51   17.20
   2   1  -1  654.07   17.51
   2   1  -1  666.73   17.43
  -2   1   1  659.82   17.41
   2   1  -1  610.03   15.31
   2  -1  -1  637.38   15.91
  -2  -1   1  666.84   18.18
   2  -1  -1  664.85   16.79
  -2  -1   1  680.04   17.20
  -2  -1   1  662.39   18.53
   2  -1  -1  668.16   18.61
   2   1   0 1699.01   40.92
   2   1   0 1815.38   45.83
  -2   1   0 1674.73   39.92
   2   1   0 1741.71   42.20
  -2   1   0 1742.20   42.19
  -2   1   0 1827.69   44.50
   2  -1   0 1723.63   42.77
  -2  -1   0 1687.59   41.06
  -2  -1   0 1814.18   44.48
   2  -1   0 1777.83   44.34
   2  -1   0 1687.06   39.46
   2   1   1   13.32    3.49
   2   1   1   16.10    6.83
  -2   1  -1    8.03    3.63
   2   1   1   19.31    3.22
  -2   1  -1   14.74    3.73
   2  -1   1   13.30    4.95
   2  -1   1   20.61    6.41
   2  -1   1   10.49    3.26
  -2  -1  -1   16.58    3.76
   2   1   2 3325.42   82.20
   2   1   2 3246.44   88.76
   2   1   2 3277.62   80.59
  -2   1  -2 3316.02   83.57
  -2   1  -2 3283.71   80.37
   2  -1   2 3320.63   81.32
   2  -1   2 3452.98   86.93
  -2  -1  -2 3238.17   83.18
   2  -1   2 3424.25   89.62
   2   1   3 2278.89   62.79
   2   1   3 2222.75   52.87
  -2   1  -3 2135.70   51.64
   2   1   3 2200.74   52.10
  -2   1  -3 2261.26   55.76
   2  -1   3 2315.90   63.60
   2  -1   3 2160.92   52.02
   2  -1   3 2196.42   54.96
  -2  -1  -3 2190.09   55.52
  -2   1  -434293.24 1234.28
  -2   1  -432646.02 1155.04
   2   1   433689.03 1219.91
   2  -1   433320.05 1184.98
  -2  -1  -433394.18 1190.87
   2  -1   435340.37 1272.49
   2  -1   433157.74 1192.18
   2   1   5  100.04   10.58
  -2   1  -5   88.05    5.44
   2  -1   5   86.10   10.31
   2  -1   5   86.26    6.32
  -2  -1  -5   88.58    7.34
   2   1   6 1641.77   47.58
  -2   1  -6 1610.96   40.43
   2  -1   6 1583.16   39.41
  -2  -1  -6 1604.76   43.20
   2  -1   6 1602.40   47.71
   2   1   7   80.01    9.82
   2  -1   7   83.18   10.97
   2  -1   7   66.38    5.40
  -2  -1  -7   65.67    7.32
  -2   1  -8 3037.94   78.89
   2   1   8 3096.57   89.10
   2  -1   8 3103.09   89.69
  -2  -1  -8 3092.47   82.99
   2  -1   8 3072.14   78.69
  -2   1  -9    4.07    5.22
   2   1   9   -6.60    9.12
   2  -1   9    4.89    3.94
  -2  -1  -9    2.82    6.18
   2  -1   9   18.33    9.66
   2   1  10  184.47   15.62
  -2   1 -10  210.74   10.36
   2  -1  10  194.12   16.09
  -2  -1 -10  195.22   11.83
   2  -1  10  206.11    8.83
  -2   1 -11  296.10   13.43
   2   1  11  232.05   16.53
   2  -1  11  246.65   18.44
  -2  -1 -11  241.39   13.46
   2  -1  11  270.01   10.37
   2   1  12  541.75   26.09
  -2   1 -12  571.02   20.10
  -2  -1 -12  554.97   21.51
   2  -1  12  557.47   26.57
   2   1  13  438.09   23.69
  -2   1 -13  458.77   18.50
   2  -1  13  447.21   25.24
  -2  -1 -13  436.61   19.24
   2   1  14  508.48   25.64
  -2   1 -14  474.97   19.32
   2  -1  14  461.26   25.61
  -2  -1 -14  477.38   20.89
   2   1  15 1309.64   49.13
   2  -1  15 1349.51   50.25
  -2  -1 -15 1462.80   48.11
   2   1  16   39.82   13.71
   2  -1  16    7.66   14.23
  -2  -1 -16    1.90   10.06
   2   1  17   38.16   15.16
   2  -1  17   41.67   15.84
   2   1  18 1143.81   47.93
   2  -1  18 1177.74   49.59
   2  -1  19  247.51   24.07
   2  -2 -20  317.42   23.77
   2  -2 -19  397.61   24.61
   2  -2 -18  217.71   19.29
   2  -2 -17  432.28   24.84
   2   2 -16  333.23   16.30
   2  -2 -16  322.69   20.76
  -2  -2  16  313.05   18.61
   2   2 -15  -10.20    8.32
   2   2 -15   13.17    7.35
   2  -2 -15    9.71   10.69
  -2  -2  15   15.73   10.91
   2   2 -14  219.47   14.33
   2   2 -14  238.34   14.53
  -2   2  14  201.01   12.43
  -2  -2  14  223.11   16.62
   2  -2 -14  234.41   17.28
   2   2 -13  320.07   14.59
  -2   2  13  278.82   13.31
   2  -2 -13  312.58   13.27
  -2  -2  13  310.44   16.02
   2  -2 -13  283.87   18.20
  -2   2  12   43.95    7.23
   2  -2 -12   50.19    6.69
   2  -2 -12   42.83   11.25
  -2  -2  12   57.71    8.16
  -2  -2  12   43.43    8.44
  -2   2  11 1270.30   36.17
   2  -2 -11 1381.30   43.34
   2  -2 -11 1354.78   38.31
  -2  -2  11 1310.48   38.90
  -2  -2  11 1433.91   40.19
  -2  -2  11 1422.19   42.74
  -2   2  10  673.39   20.07
   2  -2 -10  686.54   21.09
  -2  -2  10  692.69   21.75
  -2  -2  10  661.69   22.74
  -2  -2  10  705.70   24.37
   2  -2 -10  673.86   25.07
  -2   2   9 7751.44  221.40
   2  -2  -9 7812.76  223.63
  -2  -2   9 7601.68  221.21
  -2  -2   9 7567.67  224.36
  -2  -2   9 7519.86  216.80
   2  -2  -9 7789.96  229.45
  -2   2   8 3397.99   88.07
   2  -2  -8 3314.44   92.91
   2  -2  -8 3470.12   92.49
  -2  -2   8 3270.25   87.31
  -2  -2   8 3414.57   92.93
  -2   2   7   49.83    4.79
   2   2  -7   50.18    6.43
   2  -2  -7   46.23    4.23
   2  -2  -7   29.29    8.10
  -2  -2   7   28.89    5.55
  -2  -2   7   37.47    7.06
   2  -2  -7   45.15    7.13
   2   2  -6  407.62   13.75
  -2   2   6  402.35   11.73
   2  -2  -6  396.16   14.67
   2  -2  -6  412.18   10.77
  -2  -2   6  375.47   12.95
  -2  -2   6  404.54   14.89
   2   2  -5 2462.02   64.07
  -2   2   5 2372.59   63.58
  -2   2   5 2407.35   58.41
   2  -2  -5 2458.41   63.44
  -2  -2   5 2439.08   62.23
  -2  -2   5 2422.46   64.55
   2  -2  -5 2483.39   58.61
  -2   2   4 1828.16   49.87
   2   2  -4 2048.80   52.40
  -2   2   4 1968.67   46.35
  -2  -2   4 1903.00   48.13
   2  -2  -4 1916.00   49.69
   2  -2  -4 1891.45   43.08
  -2  -2   4 1907.47   51.33
  -2   2   3  924.46   26.50
   2   2  -3 1169.71   30.46
  -2   2   3 1129.14   26.40
  -2   2   3 1165.05   26.74
  -2  -2   3  953.35   26.12
   2  -2  -3 1122.13   30.74
  -2  -2   3  992.75   28.79
  -2   2   2  394.19   10.87
   2   2  -2  373.53   13.12
  -2   2   2  345.46   12.23
  -2  -2   2  345.57   12.85
   2  -2  -2  375.18   14.38
  -2  -2   2  349.91   12.02
   2   2  -1 8160.43  228.01
  -2   2   1 8226.38  227.52
  -2   2   1 7568.34  209.01
   2  -2  -1 7964.99  224.31
  -2  -2   1 7705.23  215.85
  -2  -2   1 7727.41  215.70
   2  -2  -1 7378.67  203.72
   2  -2  -1 7889.52  216.52
   2   2   0  406.79   14.59
  -2   2   0  329.41   10.45
   2  -2   0  398.43   13.29
   2  -2   0  336.35    9.66
  -2  -2   0  361.30   12.35
  -2  -2   0  345.89   11.06
   2  -2   0  404.83   15.10
   2   2   1   55.79    4.36
  -2   2  -1   51.47    4.10
   2   2   1   51.65    7.66
   2  -2   1   72.63    7.74
   2  -2   1   61.41    7.80
   2  -2   1   54.46    3.71
  -2  -2  -1   48.02    4.98
  -2  -2  -1   61.63    5.09
   2   2   2 4270.16  108.12
  -2   2  -2 4199.05  104.07
   2   2   2 4322.31  115.46
   2  -2   2 4485.35  121.99
   2  -2   2 4146.74  102.64
   2  -2   2 4282.57  112.79
  -2  -2  -2 4038.35  102.86
  -2  -2  -2 4130.84  109.53
   2   2   3 2357.22   65.30
   2   2   3 2445.64   58.72
  -2   2  -3 2356.13   55.79
   2  -2   3 2465.77   63.18
   2  -2   3 2413.38   56.01
   2  -2   3 2520.50   69.45
  -2  -2  -3 2472.91   64.35
  -2  -2  -3 2372.47   57.27
   2   2   4  763.88   17.73
   2   2   4  699.10   16.49
   2   2   4  753.57   25.09
  -2   2  -4  732.61   17.33
   2  -2   4  745.22   17.12
   2  -2   4  736.94   25.06
  -2  -2  -4  736.22   22.40
   2  -2   4  731.14   20.26
  -2   2  -5 9531.18  268.38
   2   2   510194.00  306.06
   2  -2   510037.85  292.14
   2  -2   5 9662.30  275.68
  -2  -2  -5 9800.07  288.36
   2  -2   510246.93  305.58
  -2   2  -6 5297.87  139.07
   2   2   6 5573.72  159.01
   2  -2   6 5457.84  157.66
  -2  -2  -6 5339.55  148.59
   2  -2   6 5442.67  147.90
   2   2   7 6448.15  188.12
  -2   2  -7 6312.96  171.65
   2  -2   7 6555.84  182.35
  -2  -2  -7 6273.91  178.64
   2  -2   7 6424.31  189.09
   2   2   8    9.28    9.05
  -2   2  -8   16.92    4.28
   2  -2   8    4.78    9.43
  -2  -2  -8    5.53    7.07
   2  -2   8   21.53    5.16
   2   2   9  182.75   14.53
  -2   2  -9  186.02    8.82
   2  -2   9  177.93   15.28
  -2  -2  -9  185.19   12.36
   2  -2   9  193.08    9.63
   2   2  10  233.98   16.34
  -2   2 -10  198.60    9.16
   2  -2  10  219.48   10.97
   2  -2  10  202.37   16.80
  -2  -2 -10  205.73   13.38
   2   2  11   24.55   11.75
  -2   2 -11   45.06    5.97
   2  -2  11   31.36    6.64
  -2  -2 -11   40.51    9.91
   2  -2  11   27.84   12.01
  -2   2 -12 1766.29   48.65
   2   2  12 1675.39   56.25
   2  -2  12 1707.40   47.13
  -2  -2 -12 1764.01   53.81
   2  -2  12 1703.71   58.10
   2   2  13  297.28   19.83
  -2   2 -13  313.67   13.17
  -2  -2 -13  313.47   17.76
   2  -2  13  271.43   21.45
   2   2  14  256.00   20.71
   2  -2  14  255.34   20.76
  -2  -2 -14  301.26   17.54
   2   2  15  259.38   21.60
   2  -2  15  267.58   22.92
  -2  -2 -15  290.64   19.18
   2   2  16  664.52   32.49
   2  -2  16  663.79   34.58
  -2  -2 -16  711.14   30.39
   2   2  17  626.86   31.81
   2  -2  17  658.82   34.34
  -2  -2 -17  704.73   30.65
   2  -2  18  152.67   20.73
   2  -2  19   39.50   17.54
   2  -3 -20   25.15   15.01
   2  -3 -19  169.27   20.42
   2  -3 -18   52.70   15.34
   2  -3 -17  369.38   24.01
   2  -3 -16   21.32   13.05
   2   3 -15  144.44   11.92
   2  -3 -15  163.08   16.05
   2   3 -14   69.74    9.83
   2  -3 -14   77.97   13.68
  -2  -3  14  109.77   12.84
  -2  -3  14   59.80   12.05
  -2   3  13   29.88    8.14
   2   3 -13   23.51    8.30
   2  -3 -13   30.02    6.32
  -2  -3  13   25.80   10.77
  -2  -3  13   50.24   10.83
   2  -3 -13   32.02   11.82
  -2   3  12  109.21    8.77
   2  -3 -12  114.94    8.75
   2  -3 -12  105.24   13.55
  -2  -3  12  109.62   12.01
  -2  -3  12  112.26   10.64
  -2  -3  12  101.26    9.86
  -2   3  11 4457.32  125.24
   2  -3 -11 4602.46  128.61
  -2  -3  11 4480.58  129.00
   2  -3 -11 4459.59  130.95
  -2  -3  11 4389.69  123.59
  -2   3  10  196.63    9.92
   2  -3 -10  234.02   10.77
   2  -3 -10  233.71   15.68
  -2  -3  10  210.00   12.78
  -2  -3  10  240.51   11.80
   2   3  -9    6.16    7.54
  -2   3   9   11.23    5.23
   2  -3  -9   24.48    9.52
   2  -3  -9   11.81    6.08
  -2  -3   9   13.46    6.23
  -2  -3   9    2.41    7.31
  -2   3   8  305.57   10.72
   2   3  -8  308.35   13.90
   2  -3  -8  302.59   12.30
  -2  -3   8  279.97   11.99
  -2  -3   8  280.05   13.99
   2  -3  -8  290.49   15.66
   2   3  -7 7727.41  224.75
  -2   3   7 8061.53  227.06
   2  -3  -7 7659.78  219.46
   2  -3  -7 7845.61  225.67
  -2  -3   7 8043.91  228.94
  -2  -3   7 7796.83  227.26
   2  -3  -7 8074.77  236.60
   2   3  -6  267.12   12.55
  -2   3   6  246.49    8.70
   2  -3  -6  272.78   11.37
   2  -3  -6  259.26    8.16
  -2  -3   6  250.08   10.60
  -2  -3   6  234.30   12.54
   2  -3  -6  201.70   12.55
  -2   3   5    7.43    3.76
   2   3  -5    1.51    5.94
   2  -3  -5    6.72    5.18
   2  -3  -5    9.05    6.82
  -2  -3   5    5.53    4.38
   2  -3  -5    2.84    2.89
  -2  -3   5   10.20    7.21
  -2   3   4  853.43   21.44
   2   3  -4  866.61   25.42
   2  -3  -4  856.19   20.70
   2  -3  -4  877.00   26.16
   2  -3  -4  886.48   25.33
  -2  -3   4  869.87   26.62
  -2  -3   4  875.32   24.14
  -2   3   3 1366.65   33.58
   2   3  -3 1351.08   37.37
   2  -3  -3 1354.15   36.04
  -2  -3   3 1375.53   38.17
  -2  -3   3 1289.59   33.76
   2  -3  -3 1334.39   36.36
  -2   3   2 1719.44   42.67
   2   3  -2 1738.23   46.86
  -2   3   2 1687.53   42.16
  -2  -3   2 1721.78   46.45
  -2  -3   2 1716.47   44.08
   2  -3  -2 1713.31   46.19
   2   3  -1  551.51   18.71
   2  -3  -1  546.44   16.72
  -2  -3   1  548.55   18.22
  -2  -3   1  532.44   16.89
   2  -3   0 1106.58   32.05
   2  -3   0 1057.15   25.62
   2  -3   0 1112.13   30.25
  -2  -3   0 1068.22   29.61
  -2  -3   0 1131.47   30.71
   2   3   1 1370.14   38.37
   2  -3   1 1407.67   38.89
   2  -3   1 1340.09   31.14
   2  -3   1 1390.70   38.85
  -2  -3  -1 1343.58   36.24
  -2  -3  -1 1404.92   36.31
   2   3   2   87.63    7.31
   2  -3   2   69.34    9.02
   2  -3   2   62.28    3.37
   2  -3   2   73.75    7.88
  -2  -3  -2   66.16    6.23
  -2  -3  -2   61.15    7.49
   2   3   311050.75  329.14
   2   3   311122.26  336.49
   2  -3   311077.80  336.26
   2  -3   310958.84  326.84
  -2  -3  -311052.98  321.93
  -2  -3  -311036.67  327.08
   2   3   4   32.08    8.50
   2   3   4   26.54    3.88
   2  -3   4   25.79    9.33
   2  -3   4   35.60    6.62
  -2  -3  -4   34.38    5.76
  -2  -3  -4   32.87    4.13
   2   3   5 4140.37  105.37
   2   3   5 4327.62  121.65
   2  -3   5 4180.18  113.14
   2  -3   5 4315.45  122.44
  -2  -3  -5 4112.26  113.61
  -2  -3  -5 4059.41  102.27
   2   3   6  169.96   12.38
  -2   3  -6  131.14    4.42
   2  -3   6  154.66   12.85
   2  -3   6  158.24    9.01
  -2  -3  -6  138.00    8.41
  -2   3  -7 2483.71   60.98
   2   3   7 2691.50   78.08
  -2   3  -7 2618.16   63.43
  -2  -3  -7 2635.80   72.80
   2  -3   7 2642.55   76.90
   2  -3   7 2643.41   71.42
  -2   3  -8  599.93   15.41
   2   3   8  627.33   24.16
  -2   3  -8  531.81   13.65
   2  -3   8  603.10   20.22
  -2  -3  -8  610.90   22.49
   2  -3   8  601.12   24.86
   2   3   9  747.10   28.10
  -2   3  -9  736.53   19.60
   2  -3   9  744.87   23.92
  -2  -3  -9  787.80   27.21
   2  -3   9  727.62   29.28
  -2   3 -10   29.80    4.48
   2   3  10   17.60   11.07
   2  -3  10    1.59   12.27
  -2  -3 -10   34.75    9.58
   2  -3  10   24.43    7.28
  -2   3 -11  966.09   26.30
   2   3  11  883.92   34.26
   2  -3  11  935.15   28.71
  -2  -3 -11  944.22   33.23
   2  -3  11  906.87   35.71
   2   3  12   85.05   13.06
   2  -3  12   36.59    7.74
   2  -3  12   51.76   14.53
  -2  -3 -12   41.79   11.74
   2   3  13    4.87   10.69
   2  -3  13    2.07   13.15
  -2  -3 -13    2.57    9.34
   2   3  14    5.79   11.15
   2  -3  14   -4.93   13.59
  -2  -3 -14   18.47   11.02
   2   3  15 2261.83   75.86
   2  -3  15 2231.55   78.10
  -2  -3 -15 2498.62   79.18
   2   3  16  109.18   16.45
   2  -3  16   93.25   19.10
  -2  -3 -16  105.43   15.01
   2   3  17  770.70   36.29
   2  -3  17  761.13   38.51
  -2  -3 -17  832.87   35.95
   2  -3  18   84.55   19.71
  -2  -3 -18   72.33   15.60
   2  -4 -19 1073.32   45.93
   2  -4 -18   65.57   16.58
   2   4 -17  123.20   16.24
   2  -4 -17  177.03   19.50
   2   4 -16   16.71   11.20
   2  -4 -16   -1.23   13.63
   2   4 -15   33.43   11.54
   2  -4 -15   29.78   13.72
  -2  -4  15    9.82    9.44
   2   4 -14   -2.35   10.17
   2   4 -14   -4.91    6.56
   2  -4 -14    3.34   12.14
  -2  -4  14   -4.83    8.64
   2   4 -13 1724.77   55.45
   2  -4 -13 1763.38   57.57
  -2  -4  13 1783.37   54.82
   2   4 -12  110.69   12.59
  -2   4  12   90.78    9.05
   2  -4 -12  117.42   14.73
   2  -4 -12   93.53    8.55
  -2  -4  12   90.35   11.89
  -2  -4  12   76.06    8.63
  -2   4  11   65.56    7.94
   2   4 -11   57.75   10.45
   2  -4 -11   61.54    8.12
  -2  -4  11   67.95   11.11
  -2  -4  11   58.69    7.51
   2  -4 -11   64.06   12.46
   2   4 -10   26.29    9.59
  -2   4  10   30.35    6.84
   2  -4 -10   49.17    8.99
   2  -4 -10   48.06    6.90
  -2  -4  10   50.59    6.67
  -2  -4  10   63.87   10.35
  -2   4   914579.43  463.22
   2   4  -914928.30  482.08
   2  -4  -914938.80  483.67
  -2  -4   914433.71  466.69
  -2  -4   914752.69  464.64
   2  -4  -914589.27  464.66
  -2   4   8  170.16    9.13
   2   4  -8  151.26   12.29
   2  -4  -8  168.67   10.43
  -2  -4   8  195.14    9.55
  -2  -4   8  194.78   12.74
   2  -4  -8  178.68   11.03
   2   4  -7  818.50   26.25
  -2   4   7  754.78   21.65
   2  -4  -7  738.25   25.38
   2  -4  -7  749.16   21.94
  -2  -4   7  754.50   25.34
  -2  -4   7  715.09   21.18
  -2   4   6   79.27    6.32
   2   4  -6   81.47    9.57
   2  -4  -6   96.64    7.83
  -2  -4   6  109.55   10.18
  -2  -4   6  119.91    7.57
   2  -4  -6  117.73   10.49
   2   4  -5 2831.91   78.15
  -2   4   5 2674.04   68.80
   2  -4  -5 2847.77   76.87
   2  -4  -5 2742.79   75.62
  -2  -4   5 2744.87   76.28
  -2  -4   5 2738.69   69.98
   2   4  -4   13.50    7.58
  -2   4   4   13.35    4.67
   2  -4  -4   15.90    5.16
   2  -4  -4   11.73    6.63
  -2  -4   4   22.27    6.07
  -2  -4   4   15.13    7.88
   2   4  -3  645.81   21.63
  -2   4   3  653.40   18.44
   2  -4  -3  649.55   20.02
   2  -4  -3  630.27   20.46
  -2  -4   3  630.25   22.06
  -2  -4   3  620.57   18.48
   2   4  -2   47.53    8.37
  -2   4   2   39.40    5.41
   2  -4  -2   42.50    8.45
   2  -4  -2   52.20    6.40
  -2  -4   2   46.87    6.22
  -2  -4   2   65.03    8.32
   2   4  -1  666.27   21.50
  -2   4   1  664.40   19.53
   2  -4  -1  618.03   18.48
   2  -4  -1  615.82   21.31
  -2  -4   1  631.98   20.63
  -2  -4   1  605.70   18.48
   2   4   0  291.03   11.60
  -2   4   0  299.99   12.22
   2  -4   0  307.30   10.32
   2  -4   0  310.67   13.92
  -2  -4   0  309.68   12.67
  -2  -4   0  310.80   12.65
   2   4   1  365.81   13.25
   2  -4   1  381.82   15.68
   2  -4   1  379.89   15.94
   2  -4   1  404.94   10.93
   2  -4   1  388.18   11.36
  -2  -4  -1  375.77   14.27
  -2  -4  -1  388.82   13.73
   2   4   2  160.81   11.53
   2  -4   2  174.17   12.37
   2  -4   2  196.88    6.44
   2  -4   2  225.39    6.62
   2  -4   2  182.19   11.56
  -2  -4  -2  215.19   11.25
  -2  -4  -2  196.42    8.73
   2   4   3 9199.75  273.43
   2  -4   3 9210.74  251.52
   2  -4   3 9289.42  277.47
   2  -4   3 8797.78  260.21
  -2  -4  -3 9212.47  269.90
  -2  -4  -3 9476.45  272.34
   2   4   4 3052.26   85.42
   2  -4   4 3033.89   83.44
   2  -4   4 3116.73   85.23
  -2  -4  -4 3017.51   80.33
  -2  -4  -4 3111.57   80.17
   2   4   512988.84  407.33
   2  -4   513346.39  419.53
   2  -4   512920.48  399.43
  -2  -4  -512818.11  398.24
  -2  -4  -512846.91  386.19
   2   4   6 2180.74   63.47
   2   4   6 2070.82   51.77
   2  -4   6 2143.25   58.95
   2  -4   6 2190.18   64.49
  -2  -4  -6 2135.56   52.46
  -2  -4  -6 2145.14   58.39
   2   4   7 5569.16  162.79
   2   4   7 5496.21  147.28
   2  -4   7 5635.38  158.56
   2  -4   7 5613.92  165.22
  -2  -4  -7 5096.72  148.38
  -2  -4  -7 5171.67  133.67
   2   4   8   21.78   10.63
   2  -4   8   60.05   11.91
   2  -4   8   38.66    9.18
  -2  -4  -8   47.36    9.81
   2   4   9   89.43   12.67
   2  -4   9  102.37   14.32
   2  -4   9   86.84    9.00
  -2  -4  -9   85.06   12.04
   2   4  10   47.14   11.95
   2  -4  10   68.37    9.44
   2  -4  10   37.62   14.49
  -2  -4 -10   78.76   11.74
   2   4  11   81.79   13.77
   2  -4  11   70.90   15.69
   2  -4  11   83.63   10.20
  -2  -4 -11   67.75   12.31
   2   4  12  109.17   14.39
   2  -4  12   78.37   10.60
   2  -4  12   93.58   16.62
  -2  -4 -12  121.44   14.18
   2   4  13 1260.11   45.84
   2  -4  13 1162.50   37.44
   2  -4  13 1203.14   47.40
  -2  -4 -13 1212.54   43.15
   2   4  14   72.18   14.90
   2  -4  14   66.98   17.48
  -2  -4 -14   69.39   14.61
   2   4  15  956.82   40.10
   2  -4  15  995.29   42.78
  -2  -4 -15  978.23   38.58
   2   4  16   53.57   15.03
   2  -4  16   36.43   17.97
  -2  -4 -16   76.74   15.22
   2  -4  17 1213.83   52.08
  -2  -4 -17 1232.11   48.88
   2  -4  18   64.60   20.08
  -2  -4 -18   60.96   16.74
   2  -5 -19   31.87   17.97
   2   5 -18  240.82   20.48
   2  -5 -18  305.05   24.18
   2   5 -17   53.26   14.21
   2  -5 -17   56.66   16.91
   2   5 -16   16.23   11.61
   2  -5 -16   12.43   14.33
  -2  -5  16   12.42   10.55
   2   5 -15   27.81   12.07
   2  -5 -15   42.58   14.09
  -2  -5  15   20.93   10.76
   2   5 -14   22.19   12.56
   2  -5 -14   56.55   14.77
  -2  -5  14   52.06   11.08
   2   5 -13  194.57   16.14
   2  -5 -13  178.67   17.54
  -2  -5  13  201.01   15.47
   2   5 -12  880.17   33.47
  -2   5  12  843.79   27.82
   2  -5 -12  898.62   27.31
   2  -5 -12  968.89   37.14
  -2  -5  12  982.62   28.78
  -2  -5  12  896.99   33.14
   2   5 -11 1668.07   52.98
  -2   5  11 1619.34   46.66
   2  -5 -11 1657.44   47.01
   2  -5 -11 1711.82   55.83
  -2  -5  11 1626.56   45.57
  -2  -5  11 1649.39   52.89
   2   5 -10 1732.42   55.33
  -2   5  10 1702.41   47.96
   2  -5 -10 1723.04   55.37
   2  -5 -10 1724.35   48.57
  -2  -5  10 1709.06   53.63
  -2  -5  10 1655.79   45.77
   2   5  -9   85.57   12.35
  -2   5   9   84.41    8.69
   2  -5  -9   88.80   12.89
   2  -5  -9   74.58    8.89
  -2  -5   9   91.68    7.58
  -2  -5   9   85.61   11.69
   2   5  -8  629.92   24.71
  -2   5   8  660.06   21.57
   2  -5  -8  789.39   28.56
   2  -5  -8  709.28   23.25
  -2  -5   8  719.48   27.25
  -2  -5   8  807.08   23.05
   2   5  -7 4028.89  116.16
  -2   5   7 4029.25  109.63
   2  -5  -7 3970.16  109.17
   2  -5  -7 4000.77  114.72
  -2  -5   7 4061.44  117.81
  -2  -5   7 4004.03  107.94
   2   5  -6 5843.51  169.74
  -2   5   6 5901.23  164.57
   2  -5  -6 5732.45  165.82
   2  -5  -6 6018.66  170.42
  -2  -5   6 6065.65  167.91
  -2  -5   6 5821.43  169.59
  -2   5   5  102.76    7.55
   2   5  -5   94.72   10.77
   2  -5  -5  112.63    9.21
  -2  -5   5  103.13   11.34
  -2  -5   5  115.23    7.97
   2  -5  -5  110.35   10.27
   2   5  -4   12.40    6.40
  -2   5   4   15.82    5.70
   2  -5  -4   26.25    7.44
   2  -5  -4   18.04    7.06
  -2  -5   4   37.41    5.34
  -2  -5   4   16.93    8.68
   2   5  -3  222.16   13.22
  -2   5   3  223.59    9.69
   2  -5  -3  238.24   12.39
   2  -5  -3  242.35   11.67
  -2  -5   3  233.69   11.41
  -2  -5   3  242.75   13.75
   2   5  -2  428.07   15.78
  -2   5   2  430.90   14.84
   2  -5  -2  450.44   17.96
   2  -5  -2  446.81   15.20
  -2  -5   2  423.61   14.76
  -2  -5   2  410.13   17.25
   2   5  -1 2060.63   57.90
  -2   5   1 2136.71   56.52
   2  -5  -1 2036.59   51.99
   2  -5  -1 2066.52   55.83
  -2  -5   1 2178.69   57.48
  -2  -5   1 2054.05   57.57
   2   5   0  246.53   13.96
  -2   5   0  247.42   12.15
   2  -5   0  279.80   10.19
   2  -5   0  265.77   12.00
  -2  -5   0  291.39   12.54
  -2  -5   0  275.50   12.80
   2   5   1   52.44    9.03
  -2   5  -1   54.42    8.07
   2  -5   1   43.57    9.13
   2  -5   1   30.40    4.61
  -2  -5  -1   39.41    6.84
  -2  -5  -1   41.45    7.44
   2   5   2  641.75   22.22
   2  -5   2  659.15   23.42
   2  -5   2  621.78   15.67
   2  -5   2  610.03   15.45
   2  -5   2  626.07   20.23
  -2  -5  -2  669.58   20.26
  -2  -5  -2  615.52   20.77
   2   5   314907.71  475.00
   2  -5   315133.03  482.98
   2  -5   314253.56  453.07
   2  -5   314279.62  435.08
   2  -5   314567.16  439.27
  -2  -5  -314768.45  465.05
  -2  -5  -314691.12  456.65
   2   5   4 4043.13  115.92
   2  -5   4 4181.73  118.24
   2  -5   4 4204.01  121.37
  -2  -5  -4 4116.95  110.21
  -2  -5  -4 4223.51  115.23
   2   5   5 1730.45   51.10
   2  -5   5 1777.58   54.14
   2  -5   5 1673.81   49.04
  -2  -5  -5 1710.19   45.03
   2   5   6  903.13   31.14
   2  -5   6  936.04   30.59
   2  -5   6  966.12   33.46
  -2  -5  -6  926.04   24.67
  -2  -5  -6  961.39   30.94
   2   5   7 1448.01   45.57
   2  -5   7 1449.33   43.36
   2  -5   7 1426.47   47.36
  -2  -5  -7 1364.61   43.70
  -2  -5  -7 1419.50   36.39
   2   5   8  349.77   20.08
   2  -5   8  399.18   17.84
   2  -5   8  429.25   23.00
  -2  -5  -8  392.39   11.37
  -2  -5  -8  411.21   20.13
   2   5   9  395.90   21.63
   2  -5   9  439.69   23.33
   2  -5   9  432.02   18.64
  -2  -5  -9  457.91   22.08
   2   5  10   39.57   12.77
   2  -5  10   30.22   15.42
   2  -5  10   43.76    9.47
  -2  -5 -10   61.26   11.95
   2   5  11  279.95   19.42
   2  -5  11  247.00   21.09
   2  -5  11  277.19   15.30
  -2  -5 -11  286.25   18.72
   2   5  12   13.18   11.75
   2  -5  12    3.11    9.76
   2  -5  12   -6.11   14.18
  -2  -5 -12    7.90   11.41
   2   5  13  132.74   16.88
   2  -5  13  127.52   14.24
   2  -5  13  187.82   20.71
  -2  -5 -13  140.04   17.02
   2   5  14  359.63   23.30
   2  -5  14  344.61   26.78
  -2  -5 -14  367.58   24.22
   2   5  15 1102.33   44.74
   2  -5  15 1068.81   48.34
  -2  -5 -15 1090.28   44.16
   2   5  16   -4.01   12.36
   2  -5  16   -6.01   14.78
  -2  -5 -16    4.63   13.35
   2  -5  17   66.61   21.78
  -2  -5 -17  103.31   17.74
  -2  -5 -18  438.40   28.81
   2   6 -18  444.97   28.56
   2  -6 -18  469.67   30.17
   2   6 -17  264.28   22.34
   2  -6 -17  260.65   23.50
   2   6 -16   96.14   16.70
   2  -6 -16  147.75   19.29
  -2  -6  16  132.01   14.80
   2   6 -15   24.74   13.12
   2  -6 -15    5.73   14.35
  -2  -6  15    9.44   10.90
   2   6 -14  270.35   20.60
   2  -6 -14  315.75   18.83
  -2  -6  14  270.67   18.26
   2   6 -13  263.31   19.28
   2  -6 -13  260.69   20.20
  -2  -6  13  242.80   17.96
   2   6 -12   82.43   14.48
   2  -6 -12   54.16   15.62
  -2  -6  12   81.41   13.52
   2   6 -11   93.29   14.83
  -2   6  11   81.09    8.95
   2  -6 -11   86.37    9.21
   2  -6 -11   91.85   14.52
  -2  -6  11   72.83   13.60
  -2  -6  11   74.32    6.89
   2   6 -10 3002.24   92.77
  -2   6  10 2965.55   86.22
   2  -6 -10 3098.29   87.70
   2  -6 -10 2853.30   84.69
  -2  -6  10 3073.09   94.02
  -2  -6  10 3226.32   87.62
   2   6  -9  587.15   25.63
  -2   6   9  539.15   19.08
   2  -6  -9  536.09   24.27
   2  -6  -9  486.36   19.34
  -2  -6   9  503.59   23.05
  -2  -6   9  462.32   15.65
   2   6  -8 4584.69  137.84
  -2   6   8 4600.66  131.18
   2  -6  -8 4678.88  138.74
   2  -6  -8 4721.37  135.95
  -2  -6   8 4592.60  137.06
  -2  -6   8 4886.04  135.79
   2   6  -7   38.74   10.89
  -2   6   7   33.52    7.25
   2  -6  -7   54.56    8.52
   2  -6  -7   27.56    7.39
  -2  -6   7   44.24    5.99
  -2  -6   7   42.09   11.86
   2   6  -6 2569.01   76.55
  -2   6   6 2529.89   69.39
   2  -6  -6 2593.92   72.46
   2  -6  -6 2677.14   77.39
  -2  -6   6 2736.59   72.62
  -2  -6   6 2675.11   78.69
   2   6  -5  794.52   28.05
  -2   6   5  776.64   23.66
   2  -6  -5  681.66   23.36
   2  -6  -5  648.19   23.66
  -2  -6   5  638.16   20.54
  -2  -6   5  674.21   22.64
   2   6  -4  378.25   15.87
  -2   6   4  375.51   13.76
   2  -6  -4  375.38   16.12
   2  -6  -4  355.05   15.27
  -2  -6   4  357.92   14.46
  -2  -6   4  302.34   16.74
   2   6  -3  456.69   16.80
  -2   6   3  450.34   15.82
   2  -6  -3  437.13   18.52
   2  -6  -3  459.70   16.85
  -2  -6   3  463.11   19.71
  -2  -6   3  458.28   15.25
   2   6  -2   64.78    7.94
  -2   6   2   71.22    7.87
   2  -6  -2   78.11    7.27
   2  -6  -2   79.66   10.10
  -2  -6   2   77.38    7.60
  -2  -6   2   92.57   10.14
   2   6  -1 1045.36   31.38
  -2   6   1 1064.07   31.76
   2  -6  -1 1096.78   34.81
   2  -6  -1 1005.64   28.46
  -2  -6   1  993.36   31.48
  -2  -6   1 1046.59   30.34
   2   6   0 1120.41   35.35
  -2   6   0 1145.81   33.43
   2  -6   0  987.94   29.65
   2  -6   0 1006.08   27.54
  -2  -6   0 1031.78   31.44
  -2  -6   0  993.39   29.86
   2   6   1   -0.53    8.41
  -2   6  -1    5.31    8.20
   2  -6   1    8.21    4.60
   2  -6   1    1.57    8.26
  -2  -6  -1   11.37    7.08
  -2  -6  -1   13.65    6.51
   2   6   2 3270.47   90.25
  -2   6  -2 3259.89   92.74
   2  -6   2 3272.55   93.17
   2  -6   2 3280.18   82.60
  -2  -6  -2 3150.50   88.15
  -2  -6  -2 3334.26   90.54
  -2   6  -3    6.48    8.90
   2   6   3   13.25    8.80
   2  -6   3   11.39    3.06
   2  -6   3   -5.74    8.74
   2  -6   3    6.94    2.62
  -2  -6  -3   18.56    5.96
  -2  -6  -3    9.48    7.74
   2   6   4 1401.09   43.62
   2  -6   4 1391.77   44.72
   2  -6   4 1375.54   30.94
   2  -6   4 1353.71   42.14
  -2  -6  -4 1395.03   38.97
  -2  -6  -4 1353.07   40.94
   2   6   5  383.44   18.63
   2  -6   5  317.72   17.98
   2  -6   5  374.94   19.37
  -2  -6  -5  347.17   13.78
  -2  -6  -5  340.97   16.92
   2   6   610528.42  332.08
   2  -6   611251.74  347.45
   2  -6   6 9197.64  296.78
  -2  -6  -611192.95  334.75
  -2  -6  -611155.42  344.82
   2   6   7   10.58   10.63
   2  -6   7   29.72   10.17
   2  -6   7   16.37   12.51
  -2  -6  -7   23.92   10.05
  -2  -6  -7    8.20    5.15
   2   6   8  592.26   25.84
   2  -6   8  610.36   23.92
   2  -6   8  585.19   23.71
  -2  -6  -8  561.77   16.68
  -2  -6  -8  603.13   25.48
   2   6   9  134.74   14.82
   2  -6   9   99.93   13.33
   2  -6   9  108.15   13.19
  -2  -6  -9  133.90   16.11
   2   6  10   97.29   13.98
   2  -6  10   84.20   17.00
   2  -6  10  104.69   13.14
  -2  -6 -10   86.18   11.59
   2   6  11  -10.07   10.92
   2  -6  11   18.11   14.38
   2  -6  11   12.74    9.53
  -2  -6 -11    5.63   11.81
   2   6  12  391.23   23.79
   2  -6  12  410.19   20.14
   2  -6  12  380.94   26.45
  -2  -6 -12  401.62   24.16
   2   6  13  197.20   18.89
   2  -6  13  229.61   24.02
   2  -6  13  212.04   15.82
  -2  -6 -13  204.25   20.01
   2   6  14   -2.30   11.97
   2  -6  14   -1.35   15.32
  -2  -6 -14    6.77   12.44
   2   6  15   20.65   14.79
   2  -6  15    4.45   17.84
  -2  -6 -15   46.29   15.52
   2  -6  16 1783.28   71.31
  -2  -6 -16 1925.50   69.42
   2  -6  17   45.81   18.05
  -2  -6 -17    9.33   16.88
   2   7 -18  405.89   29.09
   2  -7 -18  484.81   30.05
   2   7 -17   98.89   18.08
   2  -7 -17   81.28   18.46
   2   7 -16    1.38   14.80
   2  -7 -16    5.40   14.29
  -2  -7  16   18.51   12.49
   2   7 -15  118.81   18.17
   2  -7 -15   84.68   17.12
  -2  -7  15  116.92   14.80
   2   7 -14    8.49   14.39
   2  -7 -14   17.26   14.00
  -2  -7  14   21.90   13.15
   2   7 -13  167.03   19.57
   2  -7 -13  223.70   20.26
  -2  -7  13  216.02   18.21
   2   7 -12 2374.08   78.80
   2  -7 -12 2278.57   76.26
  -2  -7  12 2221.66   73.49
   2   7 -11   60.17   15.64
   2  -7 -11   54.72    9.57
   2  -7 -11   94.17   12.34
  -2  -7  11   95.20   15.29
   2   7 -10 2860.01   91.04
  -2   7  10 2773.11   82.14
   2  -7 -10 2926.01   92.50
   2  -7 -10 2859.72   84.46
  -2  -7  10 2809.18   89.28
   2   7  -9   30.15   12.46
  -2   7   9   18.14    7.71
   2  -7  -9    9.37    9.09
  -2  -7   9    4.58   12.01
   2  -7  -9   18.87    9.15
  -2  -7   9   12.97    6.12
   2   7  -8 2168.85   68.23
  -2   7   8 2218.23   64.43
   2  -7  -8 2187.71   64.08
   2  -7  -8 2230.44   69.03
  -2  -7   8 2203.50   70.58
  -2  -7   8 2252.49   61.30
   2   7  -7   98.46   13.72
  -2   7   7  115.20   10.14
   2  -7  -7   87.62   13.09
   2  -7  -7   91.67    9.78
  -2  -7   7  101.53   14.23
  -2  -7   7   57.36    7.29
  -2   7   6 2384.79   67.66
   2   7  -6 2375.30   73.64
   2  -7  -6 2347.72   68.74
  -2  -7   6 2271.06   69.71
  -2  -7   6 2351.18   63.89
   2  -7  -6 2338.19   69.45
  -2   7   5 1271.76   36.48
   2   7  -5 1204.82   41.23
   2  -7  -5 1158.87   37.21
  -2  -7   5 1185.87   34.62
  -2  -7   5 1205.29   40.24
   2  -7  -5 1176.57   37.53
   2   7  -4  724.39   27.86
  -2   7   4  715.20   23.88
   2  -7  -4  724.80   25.22
   2  -7  -4  768.81   26.69
  -2  -7   4  765.19   24.58
  -2  -7   4  762.80   28.62
   2   7  -3  386.38   16.44
  -2   7   3  401.24   16.34
   2  -7  -3  374.45   15.65
   2  -7  -3  396.98   18.53
  -2  -7   3  374.59   18.57
  -2  -7   3  365.44   13.96
   2   7  -2   72.87    9.03
  -2   7   2   73.24    9.44
   2  -7  -2   80.52   11.07
   2  -7  -2   55.46    7.59
  -2  -7   2   76.63    7.75
  -2  -7   2   86.63   10.98
   2   7  -1   36.49   10.99
  -2   7   1   57.87    9.46
   2  -7  -1   52.06    7.62
   2  -7  -1   37.62   10.96
  -2  -7   1   47.93    7.86
  -2  -7   1   45.11    9.58
   2   7   0 1288.64   40.99
  -2   7   0 1331.85   40.22
   2  -7   0 1214.69   39.45
   2  -7   0 1180.28   32.17
  -2  -7   0 1192.55   35.41
  -2  -7   0 1203.24   36.98
   2   7   1  120.41   13.02
  -2   7  -1  129.14   12.27
   2  -7   1  117.87   13.15
   2  -7   1  119.61    7.05
  -2  -7  -1  124.08   10.73
  -2  -7  -1  105.68   10.85
   2   7   2 1706.12   52.08
  -2   7  -2 1638.11   50.83
   2  -7   2 1657.59   48.46
   2  -7   2 1667.52   41.91
  -2  -7  -2 1638.22   47.28
  -2  -7  -2 1486.26   44.82
   2   7   3  307.08   18.16
  -2   7  -3  355.74   19.59
   2  -7   3  392.34   11.79
   2  -7   3  360.34   16.84
  -2  -7  -3  371.53   15.28
  -2  -7  -3  407.30   18.14
  -2   7  -412864.76  408.88
   2   7   412793.24  412.75
   2  -7   413202.15  398.79
   2  -7   411760.78  361.55
   2  -7   412457.69  399.61
  -2  -7  -412890.84  400.24
  -2  -7  -412973.73  410.95
  -2   7  -5  146.37   14.76
   2   7   5  140.13   14.66
   2  -7   5  177.79   15.63
  -2  -7  -5  196.71   11.58
  -2  -7  -5  192.56   14.88
   2   7   6  315.98   19.52
   2  -7   6  308.79   19.66
  -2  -7  -6  305.91   13.60
  -2  -7  -6  273.14   17.85
   2   7   7    3.96   10.71
   2  -7   7   -8.53   11.06
   2  -7   7   -0.11    8.90
  -2  -7  -7   -2.15   10.82
  -2  -7  -7   -4.33    5.48
   2   7   8  814.11   33.16
   2  -7   8  856.63   36.10
   2  -7   8  832.32   32.71
  -2  -7  -8  865.93   33.31
  -2  -7  -8  811.61   24.46
   2   7   9  127.94   15.17
   2  -7   9  132.73   18.04
   2  -7   9  117.57   14.30
  -2  -7  -9  126.32   16.10
   2   7  10  261.31   19.94
   2  -7  10  279.92   18.83
   2  -7  10  315.67   24.31
  -2  -7 -10  264.93   20.00
   2   7  11  128.77   16.99
   2  -7  11  100.35   14.38
   2  -7  11  106.70   14.38
  -2  -7 -11  118.60   17.39
   2   7  12   27.79   13.83
   2  -7  12   15.06   11.35
   2  -7  12    7.15   15.93
  -2  -7 -12   35.86   14.38
   2   7  13   67.15   15.82
   2  -7  13   78.89   14.27
   2  -7  13   75.93   19.97
  -2  -7 -13  124.73   17.48
   2   7  14  829.46   37.76
   2  -7  14  801.33   41.24
   2  -7  14  854.51   37.56
  -2  -7 -14  841.04   39.01
   2  -7  15    2.30   18.37
  -2  -7 -15   31.18   16.79
   2  -7  16    9.26   16.36
  -2  -7 -16   -5.49   14.60
   2  -7  17   33.83   21.46
  -2  -7 -17   73.28   18.73
   2   8 -17    1.75   16.36
   2  -8 -17  -35.63   16.06
  -2  -8  17   -3.64   13.31
   2   8 -16   50.91   17.64
   2  -8 -16   61.38   17.50
  -2  -8  16   64.30   16.29
   2   8 -15    6.71   15.40
   2  -8 -15   14.94   15.14
  -2  -8  15    3.23   14.00
   2   8 -14  144.71   19.47
   2  -8 -14  140.64   19.72
  -2  -8  14  131.14   18.43
   2   8 -13  -11.97   16.50
   2  -8 -13   60.46   15.99
  -2  -8  13   50.40   15.22
   2   8 -12  169.10   19.13
   2  -8 -12  181.86   19.05
  -2  -8  12  175.89   18.64
   2   8 -11  411.73   25.61
   2  -8 -11  491.94   27.27
   2  -8 -11  414.47   19.32
  -2  -8  11  479.55   26.93
   2   8 -10  782.18   34.73
  -2   8  10  731.03   28.03
   2  -8 -10  772.80   33.89
   2  -8 -10  737.17   28.05
  -2  -8  10  733.24   32.62
   2   8  -9 1773.53   62.91
  -2   8   9 1820.10   57.88
   2  -8  -9 2039.86   62.17
   2  -8  -9 2024.58   62.07
  -2  -8   9 1983.10   65.48
   2   8  -8  713.68   32.35
  -2   8   8  730.43   27.09
   2  -8  -8  692.05   25.69
   2  -8  -8  723.24   30.45
  -2  -8   8  670.65   30.67
  -2  -8   8  658.39   21.58
   2   8  -7   48.38   14.08
  -2   8   7   53.87    9.67
   2  -8  -7   36.13   11.94
   2  -8  -7   29.28    9.78
  -2  -8   7   41.03    6.93
  -2  -8   7   38.25   13.70
   2   8  -6  322.78   21.53
  -2   8   6  334.49   17.51
   2  -8  -6  287.07   17.92
   2  -8  -6  310.03   17.29
  -2  -8   6  306.43   13.77
  -2  -8   6  296.10   17.08
  -2   8   5  228.12   15.41
   2   8  -5  227.78   14.53
   2  -8  -5  234.82   15.64
  -2  -8   5  277.22   13.32
  -2  -8   5  251.46   15.21
   2  -8  -5  251.71   15.82
   2   8  -4  271.46   18.06
  -2   8   4  305.97   15.08
   2  -8  -4  264.13   14.98
   2  -8  -4  245.14   16.67
  -2  -8   4  228.36   14.68
  -2  -8   4  264.20   13.74
   2   8  -3   41.12   12.85
  -2   8   3   46.81    9.64
   2  -8  -3   49.68   11.14
   2  -8  -3   34.72    8.82
  -2  -8   3   40.08   12.43
  -2  -8   3   43.42    7.75
   2   8  -2  267.07   17.77
  -2   8   2  250.72   14.58
   2  -8  -2  280.26   17.51
   2  -8  -2  244.43   12.74
  -2  -8   2  233.26   12.34
  -2  -8   2  235.02   16.94
   2   8  -1  570.03   22.27
  -2   8   1  585.04   23.71
   2  -8  -1  540.95   24.50
   2  -8  -1  517.92   17.50
  -2  -8   1  557.45   23.52
  -2  -8   1  494.08   19.07
   2   8   0  315.54   19.98
  -2   8   0  303.35   17.43
   2  -8   0  318.27   12.34
   2  -8   0  297.71   18.51
  -2  -8   0  326.35   18.12
  -2  -8   0  305.86   15.07
   2   8   1  145.26   11.91
  -2   8  -1  128.08   14.21
   2  -8   1  179.62   15.57
   2  -8   1  155.36    8.99
  -2  -8  -1  163.23   12.58
  -2  -8  -1  188.67   13.47
   2   8   2 1515.08   49.79
  -2   8  -2 1510.68   48.98
   2  -8   2 1366.10   36.48
   2  -8   2 1511.86   49.59
  -2  -8  -2 1416.53   43.38
  -2  -8  -2 1340.56   42.04
   2   8   3   47.76   11.10
  -2   8  -3   24.76   12.67
   2  -8   3   19.73   12.36
   2  -8   3   14.35    4.40
  -2  -8  -3   11.87    9.99
  -2  -8  -3    8.51    8.25
   2   8   4  984.58   36.31
  -2   8  -4  958.44   36.04
   2  -8   4 1019.44   26.06
   2  -8   4 1008.18   37.19
  -2  -8  -4 1049.83   36.76
  -2  -8  -4  990.97   31.55
  -2   8  -5 1698.97   58.96
   2   8   5 1669.50   55.56
   2  -8   5 1838.33   60.35
  -2  -8  -5 1891.16   59.66
  -2  -8  -5 1867.06   55.82
  -2   8  -6 3632.28  113.54
   2   8   6 3632.71  112.65
   2  -8   6 3635.90  112.11
  -2  -8  -6 3730.70  113.71
  -2  -8  -6 3631.20  104.14
  -2   8  -7 1216.42   41.14
   2   8   7 1234.28   44.90
   2  -8   7 1318.18   47.38
  -2  -8  -7 1271.69   38.28
  -2  -8  -7 1340.14   46.99
  -2   8  -8   95.88   17.05
   2   8   8   87.19   15.05
   2  -8   8  102.56   15.54
  -2  -8  -8   89.08    8.44
  -2  -8  -8   74.67   15.20
  -2   8  -9  565.34   28.85
   2   8   9  550.89   28.01
   2  -8   9  497.80   26.27
   2   8  10  825.70   35.20
   2  -8  10  807.94   33.21
  -2  -8 -10  801.28   34.40
   2   8  11  201.71   18.86
   2  -8  11  246.61   20.04
  -2  -8 -11  246.06   20.29
   2   8  12  374.46   24.72
   2  -8  12  361.10   23.04
  -2  -8 -12  395.76   25.34
   2   8  13   60.67   15.84
   2  -8  13   73.61   15.33
  -2  -8 -13   94.84   17.70
   2   8  14   71.10   17.76
   2  -8  14   73.95   14.83
  -2  -8 -14  100.62   18.63
  -2  -8 -15  155.85   21.81
  -2   8 -16  973.20   48.04
  -2  -8 -16 1024.35   47.07
   2   9 -16   35.92   16.69
   2  -9 -16    5.63   15.29
  -2  -9  16    6.09   15.43
   2   9 -15  109.72   20.88
   2  -9 -15  193.60   21.20
  -2  -9  15  136.91   19.74
   2   9 -14  160.77   22.37
   2  -9 -14  133.99   19.83
  -2  -9  14  159.67   19.72
   2   9 -13  -16.55   15.56
   2  -9 -13   29.18   14.24
  -2  -9  13    1.82   13.57
   2   9 -12  305.76   25.59
   2  -9 -12  341.42   25.26
  -2  -9  12  381.77   25.63
   2   9 -11  315.76   25.36
   2  -9 -11  353.32   24.92
  -2  -9  11  332.66   24.90
   2   9 -10  277.79   23.61
   2  -9 -10  291.21   15.55
   2  -9 -10  298.62   22.69
  -2  -9  10  310.60   22.93
   2   9  -9    2.26   13.31
  -2   9   9   -0.64    9.51
   2  -9  -9   10.54    8.52
   2  -9  -9    7.00   12.74
  -2  -9   9    5.25   14.05
   2   9  -8 1593.98   57.61
  -2   9   8 1585.60   52.93
   2  -9  -8 1574.71   51.71
   2  -9  -8 1573.46   54.58
  -2  -9   8 1535.12   51.12
   2   9  -7  917.30   38.57
  -2   9   7  961.80   35.59
   2  -9  -7  982.80   37.43
   2  -9  -7  945.72   34.39
  -2  -9   7 1009.60   39.44
  -2  -9   7 1054.56   31.56
   2   9  -6 1466.67   54.02
  -2   9   6 1508.94   49.88
   2  -9  -6 1427.44   47.35
   2  -9  -6 1447.77   48.04
  -2  -9   6 1407.31   42.59
  -2  -9   6 1430.97   51.14
   2   9  -5  123.04   15.73
  -2   9   5  120.25   12.49
   2  -9  -5  103.76   13.41
   2  -9  -5  105.51   13.67
  -2  -9   5   90.12    9.88
  -2  -9   5  114.31   15.78
   2   9  -4  266.86   20.09
  -2   9   4  328.36   17.97
   2  -9  -4  303.90   17.20
   2  -9  -4  290.03   19.65
  -2  -9   4  276.79   14.86
  -2  -9   4  308.68   21.26
   2   9  -3  104.83   15.92
  -2   9   3  111.49   12.57
   2  -9  -3  125.74   14.63
   2  -9  -3  121.39   11.56
  -2  -9   3   98.72    9.51
  -2  -9   3  101.81   15.22
   2   9  -2   50.44   10.83
  -2   9   2   16.89   10.51
   2  -9  -2   33.62   13.10
   2  -9  -2   37.16    8.10
  -2  -9   2   18.67   11.84
  -2  -9   2   10.08    8.08
   2   9  -1   57.05   10.55
  -2   9   1   43.52   11.39
   2  -9  -1   20.22    8.38
   2  -9  -1   47.73   13.24
  -2  -9   1   31.43   12.07
  -2  -9   1   30.47    8.83
   2   9   0  134.64   15.01
  -2   9   0  114.91   13.71
   2  -9   0  108.35   14.64
   2  -9   0   81.46    9.03
  -2  -9   0   79.05   11.12
  -2  -9   0   89.12   13.07
   2   9   1  291.14   20.67
  -2   9  -1  289.06   19.85
   2  -9   1  346.91   21.03
   2  -9   1  329.03   13.47
  -2  -9  -1  322.18   16.86
  -2  -9  -1  309.22   18.75
   2   9   2  -20.20   12.22
  -2   9  -2   25.69   13.07
   2  -9   2   21.00    5.87
   2  -9   2   12.09   12.50
  -2  -9  -2   28.71    9.74
  -2  -9  -2   15.64    9.86
   2   9   3 1185.61   43.59
  -2   9  -3 1256.37   46.25
   2  -9   3 1326.77   47.20
   2  -9   3 1322.29   35.76
  -2  -9  -3 1329.13   44.19
  -2  -9  -3 1296.80   41.57
  -2   9  -4 1764.09   61.09
   2   9   4 1680.78   57.53
   2  -9   4 1757.02   59.36
  -2  -9  -4 1732.59   56.09
  -2  -9  -4 1690.86   51.53
  -2   9  -5  164.67   18.65
   2   9   5  151.85   18.37
   2  -9   5  173.17   18.68
  -2  -9  -5  187.88   12.73
  -2  -9  -5  184.87   16.98
  -2   9  -6   68.11   15.39
   2   9   6   54.17   15.02
   2  -9   6   52.95   15.60
  -2  -9  -6   80.13   10.49
  -2  -9  -6   67.67   14.01
  -2   9  -7  563.50   29.98
   2   9   7  552.88   28.34
   2  -9   7  609.19   29.79
  -2  -9  -7  584.71   24.39
  -2  -9  -7  605.73   22.88
  -2   9  -8  490.60   27.53
   2   9   8  470.14   26.42
   2  -9   8  500.68   27.44
  -2  -9  -8  488.69   26.99
   2   9   9   41.61   13.55
  -2   9  -9    5.30   14.84
   2  -9   9   -5.81   13.96
  -2  -9  -9   12.19   10.44
  -2   9 -10  545.53   26.79
   2   9  10  555.23   29.73
   2  -9  10  544.68   29.58
  -2  -9 -10  648.53   31.92
  -2   9 -11   90.66   14.43
   2   9  11   57.58   17.29
   2  -9  11   71.73   16.58
  -2  -9 -11  100.42   16.81
   2   9  12  248.44   22.20
  -2   9 -12  234.41   24.36
   2  -9  12  219.87   21.61
  -2  -9 -12  252.16   22.14
  -2   9 -13  357.57   27.76
   2   9  13  308.53   24.24
   2  -9  13  362.17   25.03
  -2  -9 -13  369.28   26.30
  -2   9 -14  137.00   22.56
   2  -9  14  140.19   19.09
  -2  -9 -14  151.27   20.17
  -2   9 -15  222.56   26.53
  -2  -9 -15  346.53   27.41
   2  10 -15  -27.71   16.10
   2 -10 -15    6.19   14.21
  -2 -10  15    5.26   15.12
   2  10 -14  111.05   22.51
   2 -10 -14  131.37   16.68
  -2 -10  14  131.49   20.97
   2  10 -13  297.90   28.18
   2 -10 -13  344.52   26.06
  -2 -10  13  342.43   26.35
   2  10 -12   69.79   19.87
   2 -10 -12   97.63   19.13
  -2 -10  12   83.65   18.71
   2  10 -11   -4.60   16.43
   2 -10 -11   35.28   16.40
  -2 -10  11   35.86   16.71
   2  10 -10   -9.59   16.65
   2 -10 -10   10.24   13.89
   2 -10 -10   10.92    9.19
  -2 -10  10    6.08   14.77
   2  10  -9 2994.17  103.01
   2 -10  -9 3135.60  100.51
   2 -10  -9 3202.82  104.27
  -2 -10   9 3067.82   98.00
   2  10  -8   16.59   15.48
  -2  10   8   29.13   12.69
   2 -10  -8    5.41   10.22
   2 -10  -8   30.90   13.66
  -2 -10   8    7.59   14.98
   2  10  -7   46.46   15.79
  -2  10   7   30.51   10.53
   2 -10  -7   15.27   11.31
   2 -10  -7   34.49   13.62
  -2 -10   7   26.52   15.70
   2  10  -6    9.00   13.63
  -2  10   6   23.99   12.21
   2 -10  -6   -1.61   10.77
   2 -10  -6   19.62   11.60
  -2 -10   6    3.45   12.61
   2  10  -5  888.15   38.90
  -2  10   5  910.08   34.31
   2 -10  -5  967.36   35.30
   2 -10  -5  969.88   37.37
  -2 -10   5  894.00   37.28
  -2 -10   5 1053.12   34.45
  -2  10   4   10.88   11.37
   2  10  -4    6.20   14.44
   2 -10  -4   30.59   10.28
  -2 -10   4   19.23   12.95
  -2 -10   4   22.05    9.26
   2 -10  -4   18.35   12.49
   2  10  -3   58.13   12.44
  -2  10   3   53.20   13.20
   2 -10  -3   36.95   13.17
   2 -10  -3   64.47   10.53
  -2 -10   3   63.55   11.23
  -2 -10   3   67.49   14.10
   2  10  -2  148.97   18.40
  -2  10   2  113.84   14.89
   2 -10  -2   96.13   10.80
   2 -10  -2  137.50   16.40
  -2 -10   2  146.75   15.95
  -2 -10   2  124.02   11.12
   2  10  -1 1302.09   48.36
  -2  10   1 1287.88   45.53
   2 -10  -1 1273.31   46.57
   2 -10  -1 1273.47   38.05
  -2 -10   1 1240.16   45.13
  -2 -10   1 1255.77   39.96
   2  10   0  819.39   36.49
  -2  10   0  806.61   34.10
   2 -10   0  794.07   33.55
   2 -10   0  785.35   25.12
  -2 -10   0  796.98   29.01
  -2 -10   0  778.06   32.29
   2  10   1 1548.40   56.03
  -2  10  -1 1627.98   57.94
   2 -10   1 1648.70   56.12
   2 -10   1 1627.26   46.58
  -2 -10  -1 1695.46   53.06
  -2 -10  -1 1670.86   54.59
   2  10   2  620.10   30.49
  -2  10  -2  548.59   28.14
   2 -10   2  507.62   27.71
   2 -10   2  452.29   16.02
  -2 -10  -2  524.34   24.49
  -2 -10  -2  469.14   22.71
  -2  10  -3 1431.79   52.81
   2  10   3 1417.29   52.20
   2 -10   3 1410.17   47.15
  -2 -10  -3 1463.33   48.55
  -2 -10  -3 1454.12   48.35
  -2  10  -4  131.15   17.25
   2  10   4   78.06   15.90
   2 -10   4  105.94   16.24
  -2 -10  -4  121.51   12.60
  -2 -10  -4  121.28   14.41
  -2  10  -5 1488.86   56.82
   2  10   5 1543.57   56.75
   2 -10   5 1667.39   59.50
  -2 -10  -5 1530.38   48.91
  -2 -10  -5 1575.74   54.50
  -2  10  -6  129.56   19.30
   2  10   6  123.61   17.97
   2 -10   6  109.44   18.18
  -2 -10  -6   79.33   16.05
  -2 -10  -6  118.21   13.05
  -2  10  -7 1478.07   56.66
   2  10   7 1484.24   55.22
   2 -10   7 1502.69   50.69
  -2 -10  -7 1488.54   47.99
  -2 -10  -7 1627.84   56.97
   2  10   8  148.20   18.43
  -2  10  -8  118.98   15.86
  -2 -10  -8  105.80   18.05
   2 -10   8  133.66   18.38
   2  10   9  162.29   18.82
  -2  10  -9  122.34   19.88
   2 -10   9  132.24   19.13
  -2 -10  -9  106.47   18.43
  -2  10 -10  192.38   21.30
   2  10  10  149.87   19.89
   2 -10  10  146.57   20.78
  -2 -10 -10  152.62   15.79
  -2  10 -11  -34.34   14.18
   2  10  11    9.53   13.68
   2 -10  11    1.71   13.51
  -2 -10 -11   15.60   13.07
  -2  10 -12   89.25   19.80
   2  10  12  102.05   18.65
   2 -10  12   78.26   18.17
  -2 -10 -12   74.87   17.39
  -2  10 -13  334.08   29.18
   2 -10  13  437.28   28.07
  -2 -10 -13  380.81   27.36
  -2  10 -14  141.42   23.48
   2 -10  14   99.45   20.10
  -2 -10 -14  118.26   19.35
   2  11 -14   20.46   18.57
   2 -11 -14   -1.79   16.66
  -2 -11  14   29.43   16.98
   2  11 -13  -11.19   17.48
   2 -11 -13   27.66   16.89
  -2 -11  13   10.71   16.19
   2  11 -12  320.01   29.62
   2 -11 -12  355.43   28.40
  -2 -11  12  382.77   29.08
   2  11 -11  680.46   38.11
   2 -11 -11  719.86   35.50
  -2 -11  11  674.19   37.17
   2  11 -10  165.05   22.07
   2 -11 -10  175.08   20.83
  -2 -11  10  167.65   22.00
   2  11  -9    6.58   12.24
   2 -11  -9   17.56   14.16
   2 -11  -9   -0.37    9.88
  -2 -11   9   -6.04   14.80
   2  11  -8   20.29   16.22
  -2  11   8   13.93   10.65
   2 -11  -8    9.19   13.35
  -2 -11   8   21.81   15.44
   2 -11  -8   -1.65   11.42
   2  11  -7 1803.02   67.57
  -2  11   7 1869.88   63.34
   2 -11  -7 1911.95   64.69
   2 -11  -7 1904.00   64.46
  -2 -11   7 1862.81   61.88
   2  11  -6  554.17   31.59
  -2  11   6  582.74   30.41
   2 -11  -6  590.37   27.54
   2 -11  -6  584.16   28.13
  -2 -11   6  551.35   29.83
   2  11  -5    5.74   15.09
  -2  11   5   25.04   11.64
   2 -11  -5   12.85   12.24
   2 -11  -5    3.93   11.49
  -2 -11   5   -2.60   13.87
   2  11  -4   51.81   16.43
  -2  11   4   52.47   13.54
   2 -11  -4   74.39   14.88
   2 -11  -4   26.70   11.41
  -2 -11   4   23.69   14.82
  -2 -11   4   33.41   10.72
   2  11  -3  725.41   36.38
  -2  11   3  704.13   30.99
   2 -11  -3  717.87   31.47
   2 -11  -3  683.46   26.72
  -2 -11   3  676.40   32.32
  -2 -11   3  727.14   26.32
   2  11  -2   52.77   13.36
  -2  11   2   42.09   14.79
   2 -11  -2   48.24   10.35
   2 -11  -2   95.92   15.58
  -2 -11   2   63.75    9.84
  -2 -11   2   68.73   15.37
   2  11  -1  154.46   20.37
  -2  11   1  139.24   17.25
   2 -11  -1  128.62   13.33
   2 -11  -1  118.18   14.28
  -2 -11   1  127.89   16.80
  -2 -11   1  145.20   12.91
   2  11   0  152.35   20.74
  -2  11   0  152.49   18.61
   2 -11   0  134.45   11.65
   2 -11   0  145.23   18.91
  -2 -11   0  173.79   13.92
  -2 -11   0  134.60   17.39
  -2  11  -1   41.39   15.40
   2  11   1   24.98   15.44
   2 -11   1   16.70   14.73
  -2 -11  -1   32.53   10.71
  -2 -11  -1   15.15   12.88
  -2  11  -2   21.78   15.38
   2  11   2   19.71   15.55
   2 -11   2   30.60   14.90
  -2 -11  -2   38.69   11.65
  -2 -11  -2   38.87   12.71
  -2  11  -3 2245.09   76.79
   2  11   3 2277.87   79.33
   2 -11   3 2288.75   78.71
  -2 -11  -3 2265.35   72.22
  -2 -11  -3 2267.07   73.37
  -2  11  -4  900.36   41.58
   2  11   4  892.04   39.90
   2 -11   4  933.16   41.51
  -2 -11  -4 1073.25   40.95
  -2 -11  -4 1008.80   38.31
  -2  11  -5  510.88   29.96
   2  11   5  508.59   30.71
   2 -11   5  555.03   31.00
  -2 -11  -5  504.88   23.76
  -2 -11  -5  496.68   26.38
  -2  11  -6  151.19   21.61
   2  11   6  140.97   19.88
   2 -11   6  130.18   15.77
  -2 -11  -6  121.09   14.82
  -2 -11  -6  153.52   17.94
   2  11   7  774.25   38.25
  -2  11  -7  771.87   38.63
   2 -11   7  780.76   37.93
  -2 -11  -7  806.56   36.38
  -2  11  -8   61.61   18.84
   2  11   8   71.51   17.03
   2 -11   8   47.27   17.49
  -2 -11  -8   80.22   17.44
  -2  11  -9  116.97   20.96
   2  11   9   91.14   19.03
   2 -11   9   98.71   19.50
  -2 -11  -9   97.33   13.86
  -2  11 -10  135.59   20.18
   2  11  10  106.41   19.27
   2 -11  10  117.90   20.61
  -2 -11 -10  111.67   14.61
  -2  11 -11  259.52   26.53
   2  11  11  254.86   25.38
   2 -11  11  292.77   25.42
  -2 -11 -11  266.71   24.45
  -2  11 -12   65.67   19.63
   2 -11  12   20.11   17.84
  -2 -11 -12   66.35   17.35
   2  12 -12   -0.45   18.80
   2 -12 -12   22.14   17.02
  -2 -12  12   10.24   17.85
   2  12 -11  -21.82   17.41
   2 -12 -11    2.55   16.19
  -2 -12  11    0.32   15.72
   2  12 -10  436.40   32.51
   2 -12 -10  529.68   31.11
  -2 -12  10  460.53   31.46
   2  12  -9  618.80   30.53
   2 -12  -9  592.45   32.85
   2 -12  -9  542.28   26.71
  -2 -12   9  598.21   34.97
   2  12  -8  877.05   44.44
   2 -12  -8 1020.24   43.21
   2 -12  -8  961.67   40.09
  -2 -12   8  974.61   43.48
   2  12  -7    5.57   14.66
  -2  12   7    6.41   11.60
   2 -12  -7   -4.27   11.29
   2 -12  -7   17.54   12.94
  -2 -12   7   -7.45   14.13
   2  12  -6    4.09   16.06
  -2  12   6   -1.11   13.17
   2 -12  -6   13.55   12.76
   2 -12  -6   20.18   13.25
  -2 -12   6   18.57   14.69
   2  12  -5  413.63   29.43
  -2  12   5  400.11   24.47
   2 -12  -5  333.07   22.29
   2 -12  -5  375.43   25.55
  -2 -12   5  366.45   26.56
   2  12  -4   55.59   19.26
  -2  12   4  153.59   16.66
   2 -12  -4   76.95   13.42
   2 -12  -4  108.53   17.60
  -2 -12   4   94.62   17.96
   2  12  -3   86.79   19.40
  -2  12   3  107.94   16.32
   2 -12  -3   97.11   13.05
   2 -12  -3  158.61   18.42
  -2 -12   3  120.27   13.92
  -2 -12   3  109.04   19.46
   2  12  -2   67.52   17.56
  -2  12   2   70.38   15.50
   2 -12  -2   42.48   10.05
   2 -12  -2   28.11   15.57
  -2 -12   2   43.71   10.26
  -2 -12   2   49.75   16.82
   2  12  -1  279.50   25.01
  -2  12   1  277.57   23.42
   2 -12  -1  266.02   22.67
   2 -12  -1  258.96   15.11
  -2 -12   1  263.11   16.27
  -2 -12   1  271.54   22.31
  -2  12   0  385.64   26.87
   2  12   0  397.06   28.92
   2 -12   0  466.20   28.36
  -2 -12   0  428.86   21.55
  -2 -12   0  400.91   25.60
  -2  12  -1  276.64   23.90
   2  12   1  270.76   25.25
   2 -12   1  264.07   23.26
  -2 -12  -1  209.15   16.62
  -2 -12  -1  249.83   21.18
  -2  12  -2  391.62   29.30
   2  12   2  409.55   29.09
   2 -12   2  497.37   29.76
  -2 -12  -2  551.30   26.12
  -2 -12  -2  484.73   25.98
  -2  12  -3  672.49   37.20
   2  12   3  610.29   35.17
   2 -12   3  733.11   35.69
  -2 -12  -3  700.21   31.99
  -2 -12  -3  684.50   31.56
  -2  12  -4  155.51   21.92
   2  12   4  146.04   20.95
   2 -12   4  161.59   21.63
  -2 -12  -4  132.28   17.19
  -2 -12  -4  136.70   17.20
  -2  12  -5  573.52   35.65
   2  12   5  612.94   34.90
   2 -12   5  565.37   32.95
  -2 -12  -5  550.17   29.84
  -2 -12  -5  517.08   25.16
  -2  12  -6  980.33   47.63
   2  12   6 1052.10   48.15
   2 -12   6 1188.28   51.09
  -2 -12  -6 1247.54   49.05
  -2 -12  -6 1149.42   41.29
  -2  12  -7   68.01   19.42
   2  12   7   88.99   17.92
   2 -12   7   45.03   19.50
  -2 -12  -7   82.08   18.10
  -2  12  -8  341.44   28.00
   2  12   8  344.09   26.81
   2 -12   8  312.98   27.85
  -2 -12  -8  348.57   25.69
  -2  12  -9  143.59   22.98
   2  12   9  107.80   22.10
   2 -12   9  126.47   21.85
  -2 -12  -9  131.78   20.87
   2  12  10   37.73   17.25
  -2  12 -10   41.97   17.02
   2 -12  10   -7.50   16.04
  -2 -12 -10  -13.46   16.18
  -2  12 -11   13.83   17.82
   2 -12  11   10.62   16.96
  -2 -12 -11    9.07   16.58
   2  13 -10  195.36   26.55
   2 -13 -10  272.65   25.28
  -2 -13  10  209.86   25.38
   2  13  -9   15.32   13.00
   2 -13  -9   -4.01   14.59
  -2 -13   9   14.52   16.76
   2  13  -8  169.45   25.56
   2 -13  -8  256.25   20.91
   2 -13  -8  289.99   23.79
  -2 -13   8  299.95   26.24
   2  13  -7  142.56   22.37
   2 -13  -7  140.57   19.04
   2 -13  -7  138.76   19.02
  -2 -13   7  145.12   21.29
   2  13  -6  562.11   34.84
  -2  13   6  623.29   32.35
   2 -13  -6  565.34   30.08
   2 -13  -6  613.59   31.37
  -2 -13   6  639.16   34.03
   2  13  -5   51.16   20.29
  -2  13   5  110.92   16.86
   2 -13  -5   75.51   14.20
   2 -13  -5   97.26   17.84
  -2 -13   5   77.07   18.55
   2  13  -4   18.19   19.87
  -2  13   4   50.47   16.15
   2 -13  -4   48.32   12.63
   2 -13  -4   18.58   16.03
  -2 -13   4   -5.52   17.33
   2  13  -3  159.59   23.32
  -2  13   3  155.17   18.87
   2 -13  -3  153.18   20.24
   2 -13  -3  120.11   14.72
  -2 -13   3  138.46   19.64
  -2  13   2   25.50   16.16
   2  13  -2   37.08   17.82
   2 -13  -2    0.27   16.05
  -2 -13   2    8.85   15.26
  -2  13   1   55.48   17.69
   2  13  -1   71.98   19.46
   2 -13  -1   42.16   18.09
  -2 -13   1   36.16   16.97
  -2 -13   1   54.30   11.37
  -2  13   0   12.54   16.63
   2  13   0   35.19   18.29
   2 -13   0   24.31   16.89
  -2 -13   0   18.50   15.46
  -2 -13   0   29.67   11.13
  -2  13  -1   29.53   17.04
   2  13   1   59.40   17.61
   2 -13   1   25.91   16.94
  -2 -13  -1   11.08   12.29
  -2 -13  -1   11.42   15.07
  -2  13  -2  256.27   25.63
   2  13   2  235.99   25.93
   2 -13   2  282.45   25.87
  -2 -13  -2  266.49   21.80
  -2 -13  -2  305.28   22.25
  -2  13  -3    1.19   18.10
   2  13   3   21.53   18.18
   2 -13   3   32.17   16.82
  -2 -13  -3   18.43   14.31
  -2 -13  -3   31.59   13.51
  -2  13  -4  787.39   43.48
   2  13   4  792.42   41.68
   2 -13   4  719.11   32.53
  -2 -13  -4  914.74   38.63
  -2 -13  -4  960.66   40.25
  -2  13  -5    2.02   17.38
   2  13   5   -5.00   16.19
   2 -13   5    5.39   16.28
  -2 -13  -5  -14.65   13.63
  -2 -13  -5   -5.11   11.73
  -2  13  -6   56.58   20.06
   2  13   6   59.83   18.81
   2 -13   6   23.90   19.55
  -2 -13  -6   37.65   16.25
  -2  13  -7   27.91   19.17
   2  13   7   14.79   18.24
   2 -13   7   29.41   17.88
  -2 -13  -7   17.93   15.93
  -2  13  -8  348.24   30.95
   2  13   8  417.13   33.44
   2 -13   8  499.69   32.87
  -2 -13  -8  407.19   29.54
  -2  13  -9    5.07   19.40
   2  13   9   25.51   18.95
   2 -13   9   37.49   18.26
  -2 -13  -9   59.41   17.39
   2  14  -7   19.29   18.88
   2 -14  -7   35.20   16.27
   2 -14  -7   45.56   15.50
  -2 -14   7   22.37   16.97
   2  14  -6  256.82   26.94
   2 -14  -6  259.80   23.19
   2 -14  -6  238.49   21.57
  -2 -14   6  232.97   25.07
   2  14  -5   -7.23   17.01
  -2  14   5  -10.92   13.78
   2 -14  -5    8.80   13.78
   2 -14  -5    6.35   11.70
  -2 -14   5  -13.02   15.22
   2  14  -4   21.23   20.58
  -2  14   4   46.37   17.52
   2 -14  -4   25.80   16.49
   2 -14  -4   39.46   13.01
  -2 -14   4   51.53   18.10
  -2  14   3  170.68   22.34
   2  14  -3  137.58   25.42
   2 -14  -3  197.54   23.24
  -2 -14   3  170.90   21.88
  -2  14   2  219.91   24.24
   2  14  -2  212.61   26.39
   2 -14  -2  198.43   23.01
  -2 -14   2  148.97   21.43
  -2  14   1    6.64   17.64
   2  14  -1   27.44   19.39
   2 -14  -1   16.57   16.83
  -2 -14   1    8.57   15.47
   2  14   0   39.65   19.78
  -2  14   0   31.19   18.70
   2 -14   0   36.72   18.51
  -2 -14   0   38.50   17.02
  -2  14  -1   35.84   18.89
   2  14   1   14.35   18.64
   2 -14   1   25.19   17.19
  -2 -14  -1   13.08   16.10
  -2 -14  -1    5.77   12.94
  -2  14  -2  406.93   32.15
   2  14   2  368.81   32.13
   2 -14   2  463.76   31.46
  -2 -14  -2  498.78   29.19
  -2 -14  -2  472.78   26.78
  -2  14  -3   -7.44   16.30
   2  14   3   -6.62   16.10
   2 -14   3   11.51   14.64
  -2 -14  -3    2.99   13.29
  -2 -14  -3    3.37   12.70
  -2  14  -4   50.97   19.51
   2  14   4   48.91   19.70
   2 -14   4   55.97   17.46
  -2 -14  -4   44.16   14.87
  -2 -14  -4   22.71   15.49
  -2  14  -5   -8.51   18.48
   2  14   5   -3.90   17.19
   2 -14   5   22.75   16.65
  -2 -14  -5    6.07   13.95
  -2  14  -6  605.29   40.12
   2  14   6  552.19   37.99
   2 -14   6  658.44   38.06
  -2 -14  -6  623.72   34.04
  -2  15   1   23.08   18.70
   2  15  -1   27.26   21.47
   2 -15  -1   34.14   18.82
  -2 -15   1   33.66   18.41
  -2  15   0   91.01   22.22
   2  15   0   97.64   24.15
   2 -15   0   75.59   21.18
  -2 -15   0   58.71   20.24
   3   0 -19   -1.58   10.89
   3   0 -18  279.77   19.37
   3   0 -17    5.39   10.46
   3   0 -16 1027.63   37.45
   3   0 -15    8.85    7.78
   3   0 -15    3.59   10.19
   3   0 -14   -2.17    8.00
   3   0 -14   25.04   10.12
  -3   0  14   19.35    6.95
   3   0 -13    8.68    7.70
   3   0 -13   -5.68    8.56
  -3   0  13  -10.64    6.09
   3   0 -12  401.66   17.76
  -3   0  12  366.79   14.47
   3   0 -11    9.96    6.83
  -3   0  11    3.69    7.77
  -3   0  11   -3.83    4.82
   3   0 -10 5885.65  167.12
  -3   0  10 5752.39  161.07
  -3   0  10 5982.08  173.55
   3   0  -9    4.69    6.05
  -3   0   9    2.78    6.96
   3   0  -8 4172.97  110.60
   3   0  -8 4503.17  124.27
  -3   0   8 4781.39  132.23
   3   0  -7   11.57    5.82
   3   0  -7    3.26    3.53
   3   0  -7    6.92    3.92
  -3   0   7   12.17    6.70
   3   0  -615264.57  464.17
   3   0  -614531.67  449.24
   3   0  -614980.58  468.69
  -3   0   614923.77  467.38
   3   0  -5    0.07    2.97
   3   0  -5    3.69    6.48
   3   0  -5    3.52    3.22
  -3   0   5    6.02    6.43
   3   0  -3   -2.45    3.93
   3   0  -3   -0.45    5.84
  -3   0   3    8.56    5.95
  -3   0   3    2.83    3.15
   3   0  -2  272.19   10.29
   3   0  -2  245.09   12.19
  -3   0   2  272.82    8.89
  -3   0   2  205.05   11.22
   3   0  -1   -0.18    4.23
   3   0  -1   -2.19    4.93
  -3   0   1    5.46    3.78
  -3   0   1   -2.38    5.14
   3   0   0   29.67    7.26
   3   0   0   22.69    6.30
  -3   0   0   25.80    6.05
   3   0   1   14.96    5.20
   3   0   1   14.59    8.03
  -3   0  -1   -0.69    4.92
   3   0   2   49.39    5.96
   3   0   2   41.89    7.07
  -3   0  -2   46.12    5.59
   3   0   3   12.26    6.05
   3   0   3    3.31    3.97
  -3   0  -3   -1.09    2.96
  -3   0  -3    4.88    4.97
   3   0   4 7485.35  218.98
   3   0   4 7568.49  205.87
  -3   0  -4 7150.41  198.71
  -3   0  -4 7325.79  202.12
   3   0   5    0.66    8.63
   3   0   5    4.92    3.46
  -3   0  -5    3.55    3.20
  -3   0  -5    3.94    4.16
   3   0   6 4662.88  121.14
   3   0   6 4874.75  140.43
  -3   0  -6 4533.35  121.37
  -3   0  -6 4617.31  120.97
   3   0   7    3.21    3.18
   3   0   7    7.08    9.21
  -3   0  -7    2.97    4.44
  -3   0  -7    3.93    2.47
   3   0   810649.87  308.91
   3   0   810464.66  327.43
  -3   0  -810774.50  319.13
  -3   0  -8 9841.22  291.55
   3   0   9    9.78   10.36
   3   0   9    2.40    2.73
  -3   0  -9    4.67    2.19
  -3   0  -9   16.46    7.09
   3   0  10 3328.02   84.60
   3   0  10 3575.28  108.54
  -3   0 -10 3573.73   97.69
   3   0  11    5.30   11.38
  -3   0 -11   -4.37    5.99
   3   0  12   61.78   14.68
  -3   0 -12   18.25    7.59
   3   0  13  -10.33   12.29
  -3   0 -13   -0.45    8.21
   3   0  14 2028.64   71.07
  -3   0 -14 2157.53   63.45
   3   0  15  -24.76   14.26
   3   0  16  608.46   33.42
   3   0  17   11.34   15.51
   3   0  18  505.31   32.41
   3  -1 -20  423.74   26.08
   3  -1 -19  161.97   17.61
   3   1 -18  566.04   27.08
   3  -1 -18  650.59   30.35
   3   1 -17   72.52   12.14
   3  -1 -17   93.50   13.77
   3   1 -16   15.89   10.24
   3  -1 -16   25.75   12.17
   3   1 -15  318.15   17.10
   3   1 -15  334.55   17.75
   3  -1 -15  293.21   19.77
   3   1 -14  323.85   17.46
   3   1 -14  351.02   17.83
   3  -1 -14  348.03   15.44
   3  -1 -14  315.13   18.88
   3   1 -13   67.34   10.70
  -3   1  13   65.20    7.81
   3  -1 -13   66.59    9.05
   3  -1 -13   67.37   12.20
   3   1 -12  370.03   17.42
  -3   1  12  335.46   12.97
   3  -1 -12  342.60   18.40
   3  -1 -12  347.22   15.48
  -3  -1  12  336.71   17.08
   3   1 -11  117.27    9.54
  -3   1  11   94.66    7.02
  -3  -1  11   96.30   10.40
   3  -1 -11  117.67    8.76
   3   1 -10 1003.84   30.52
  -3   1  10  961.29   31.89
   3   1 -10  904.66   26.66
  -3   1  10  936.85   24.82
   3  -1 -10  964.94   28.58
  -3  -1  10 1055.30   31.88
  -3   1   9  224.35   13.47
   3   1  -9  248.42   10.26
   3   1  -9  245.29   12.30
  -3   1   9  224.01    8.55
  -3  -1   9  239.07   12.53
   3  -1  -9  231.69   11.26
  -3   1   8 6754.98  184.47
   3   1  -8 6849.55  195.46
  -3   1   8 6739.71  191.71
   3   1  -8 6648.15  186.32
   3  -1  -8 6841.27  194.40
   3  -1  -8 6691.02  187.94
  -3  -1   8 6602.90  189.33
  -3   1   7 3007.29   83.37
   3   1  -7 3284.41   88.90
   3   1  -7 3274.89   84.76
   3  -1  -7 3165.85   77.34
   3  -1  -7 3278.60   88.38
   3  -1  -7 3304.19   82.77
  -3  -1   7 3212.18   86.55
   3   1  -6  782.00   24.43
   3   1  -6  754.01   20.28
  -3   1   6  822.95   25.38
   3  -1  -6  778.53   23.28
   3  -1  -6  752.26   17.12
   3  -1  -6  752.61   16.73
  -3  -1   6  834.40   24.73
   3   1  -5 5551.84  155.28
   3   1  -5 5655.87  151.62
  -3   1   5 6007.46  166.90
  -3  -1   5 6241.07  171.35
   3  -1  -5 5764.53  160.16
   3   1  -427046.38  908.85
  -3   1   422734.59  773.47
   3   1  -426458.26  898.43
   3  -1  -425629.83  871.83
  -3  -1   424746.91  840.65
  -3  -1   424979.67  848.24
  -3   1   3  539.94   13.53
   3   1  -3  588.34   18.93
   3   1  -3  542.49   16.32
   3  -1  -3  571.32   14.87
  -3  -1   3  496.77   14.01
   3  -1  -3  611.95   19.69
   3   1  -2 1303.78   35.58
   3   1  -2 1355.06   34.48
  -3   1   2 1170.05   31.89
  -3   1   2 1268.42   31.25
   3  -1  -2 1259.65   35.16
   3  -1  -2 1329.22   33.48
  -3  -1   2 1170.93   33.00
  -3   1   1 2574.27   65.66
   3   1  -1 2524.21   65.60
   3   1  -1 2473.20   64.55
  -3   1   1 2527.18   63.94
   3  -1  -1 2547.03   65.30
   3  -1  -1 2496.38   64.79
  -3  -1   1 2532.95   64.71
   3   1   0 5593.44  153.67
   3   1   0 5504.24  146.49
  -3   1   0 4998.13  133.33
   3  -1   0 5829.81  157.06
  -3  -1   0 5132.63  138.84
   3  -1   0 5357.94  145.66
   3   1   1   77.32    9.84
   3   1   1   76.13    5.85
  -3   1  -1   73.08    6.58
   3  -1   1   70.70    7.18
  -3  -1  -1   59.69    7.26
   3  -1   1   72.82    9.10
   3   1   2 5167.13  141.84
   3   1   2 4959.36  129.86
  -3   1  -2 4700.76  123.72
   3  -1   2 5136.77  136.35
  -3  -1  -2 4837.86  127.16
   3  -1   2 5208.07  144.01
  -3  -1  -2 4668.58  125.50
   3   1   3  901.91   22.70
   3   1   3  887.95   29.39
  -3   1  -3  883.15   22.86
   3  -1   3  881.77   28.60
  -3  -1  -3  886.14   24.58
   3  -1   3  916.56   25.08
  -3  -1  -3  867.41   21.40
   3   1   4 2211.82   54.04
   3   1   4 2259.78   64.84
  -3   1  -4 2204.89   54.77
   3  -1   4 2235.02   56.14
  -3  -1  -4 2159.08   56.36
   3  -1   4 2230.67   60.97
  -3  -1  -4 2152.10   52.54
   3   1   5 3983.85   98.95
   3   1   5 4029.30  114.73
  -3   1  -5 3890.33  101.47
   3  -1   5 4023.83  114.42
  -3  -1  -5 3916.63  104.52
   3  -1   5 3971.60  104.43
  -3   1  -612931.58  390.12
   3   1   612931.63  380.85
   3   1   612838.98  405.27
   3  -1   613108.03  395.46
  -3  -1  -612752.42  389.82
   3  -1   613233.78  417.36
   3   1   7 1774.30   54.36
  -3   1  -7 1781.59   45.80
   3  -1   7 1803.45   55.12
  -3  -1  -7 1779.98   47.98
   3  -1   7 1792.05   45.12
   3   1   8 7511.84  227.01
  -3   1  -8 7436.75  211.08
   3  -1   8 7431.06  209.17
  -3  -1  -8 7303.34  210.73
   3  -1   8 7585.85  230.04
   3   1   9  171.22   16.50
  -3   1  -9  187.89    9.74
   3  -1   9  192.97   16.51
  -3  -1  -9  199.24   11.47
   3  -1   9  185.61    7.85
   3   1  10 1513.32   52.21
  -3   1 -10 1502.89   41.80
   3  -1  10 1463.24   51.30
   3  -1  10 1424.31   36.57
  -3  -1 -10 1530.63   43.81
   3   1  11  466.39   25.18
  -3   1 -11  437.46   16.98
   3  -1  11  437.29   25.33
  -3  -1 -11  458.89   18.88
   3   1  12 1089.39   42.81
  -3   1 -12 1154.39   34.96
  -3  -1 -12 1083.62   34.96
   3  -1  12 1086.39   42.86
   3   1  13  286.07   22.51
  -3   1 -13  286.53   14.54
   3  -1  13  295.11   21.84
  -3  -1 -13  311.47   16.01
   3   1  14  108.89   18.31
   3  -1  14  170.71   18.92
  -3  -1 -14  110.29   12.86
   3   1  15   44.02   15.56
   3  -1  15   79.88   16.93
  -3  -1 -15   37.29   10.45
   3   1  16  647.44   34.43
   3  -1  16  652.37   34.35
  -3  -1 -16  646.94   27.68
   3   1  17  340.66   26.59
   3  -1  17  299.66   25.91
   3   1  18  328.43   26.75
   3  -1  18  284.46   27.15
   3  -2 -20   96.24   17.24
   3  -2 -19   -3.03   12.32
   3  -2 -18  164.31   18.57
   3   2 -17 1013.76   37.78
   3  -2 -17 1076.47   42.32
   3   2 -16  449.67   19.97
   3   2 -16  468.91   21.45
   3   2 -16  503.72   21.20
   3  -2 -16  480.32   25.64
   3   2 -15  278.46   17.66
   3   2 -15  293.62   15.95
   3   2 -15  270.33   16.01
   3  -2 -15  294.25   20.34
   3   2 -14  108.75   12.14
   3   2 -14   95.83   10.91
   3  -2 -14   84.95    9.39
   3  -2 -14   97.75   13.30
   3   2 -13   34.19    7.25
   3   2 -13   43.48   10.00
  -3   2  13   24.86    5.90
   3  -2 -13   33.46    7.71
  -3  -2  13   20.36    8.15
   3  -2 -13   31.16   11.84
   3   2 -12   25.04    8.10
   3   2 -12   35.97    7.95
  -3   2  12   16.73    5.16
   3  -2 -12   37.07   10.68
  -3  -2  12   22.50    9.18
   3  -2 -12    5.27    7.35
   3   2 -11 2265.31   64.13
  -3   2  11 2198.85   58.78
   3  -2 -11 2300.54   64.72
  -3  -2  11 2253.93   63.86
   3  -2 -11 2293.94   68.86
   3   2 -10  763.80   24.50
  -3   2  10  721.51   20.10
   3  -2 -10  756.29   27.29
   3  -2 -10  789.05   25.56
  -3  -2  10  767.58   25.36
  -3  -2  10  780.42   24.62
   3   2  -9 1054.54   30.29
  -3   2   9  994.01   25.14
   3  -2  -9 1070.78   32.00
  -3  -2   9 1055.74   31.17
   3  -2  -9  966.43   24.14
  -3  -2   9 1042.54   31.64
   3   2  -8  209.40   10.93
  -3   2   8  253.75   13.74
   3  -2  -8  260.21   11.28
  -3  -2   8  238.30   12.63
  -3  -2   8  281.04   12.62
   3   2  -7 2917.06   75.90
  -3   2   7 2805.81   78.11
  -3   2   7 2776.75   65.59
   3  -2  -7 2873.04   77.08
  -3  -2   7 2897.21   78.68
  -3  -2   7 2849.14   75.91
   3  -2  -7 2725.79   63.52
   3   2  -6 3294.95   86.01
  -3   2   6 3026.83   83.11
  -3  -2   6 3045.94   83.53
   3  -2  -6 3256.81   87.14
  -3  -2   6 3088.88   82.20
   3   2  -5 2634.49   68.66
  -3   2   5 2292.69   62.56
   3  -2  -5 2533.88   67.22
  -3  -2   5 2394.96   63.39
  -3  -2   5 2385.37   63.33
   3   2  -4    8.49    5.11
  -3   2   4   11.39    6.45
  -3   2   4   11.49    2.24
   3  -2  -4    0.07    6.44
  -3  -2   4    5.92    5.99
  -3  -2   4   14.59    5.25
  -3   2   3 1742.16   41.76
   3   2  -3 1643.95   43.18
  -3   2   3 1661.25   42.83
  -3  -2   3 1657.77   44.51
   3  -2  -3 1699.44   46.82
   3  -2  -3 1652.79   39.51
   3   2  -2 2599.09   67.21
  -3   2   2 2494.99   62.28
  -3   2   2 2157.72   56.22
   3  -2  -2 2400.36   60.15
   3  -2  -2 2411.35   65.08
  -3  -2   2 2303.56   61.01
  -3  -2   2 2208.46   57.46
   3   2  -1  634.42   20.24
  -3   2   1  533.68   15.93
   3  -2  -1  636.98   19.00
   3  -2  -1  610.64   19.94
  -3  -2   1  583.12   18.64
  -3  -2   1  571.46   18.60
   3   2   0 2092.11   56.39
  -3   2   0 1870.08   47.20
   3  -2   0 1994.34   53.31
  -3  -2   0 1903.71   48.97
   3  -2   0 2075.50   54.13
   3   2   110971.62  324.98
  -3   2  -110620.40  305.34
   3  -2   110510.29  310.13
   3  -2   110207.31  296.83
  -3  -2  -110461.67  308.04
  -3  -2  -110362.83  300.23
   3  -2   110582.75  314.61
   3   2   2 2420.97   60.59
   3   2   2 2568.25   70.56
  -3   2  -2 2344.09   57.86
   3  -2   2 2322.02   56.87
   3  -2   2 2501.21   65.24
  -3  -2  -2 2330.27   62.33
   3  -2   2 2466.62   67.49
   3   2   3 1757.22   42.94
   3   2   3 1833.71   52.62
   3   2   3 1766.33   42.88
  -3   2  -3 1705.38   41.39
   3  -2   3 1710.43   41.06
   3  -2   3 1792.43   48.53
  -3  -2  -3 1765.59   47.08
   3  -2   3 1794.82   46.84
   3   2   4 6118.75  176.29
   3   2   4 5980.41  158.42
  -3   2  -4 5982.94  159.77
   3   2   4 5984.66  160.48
   3  -2   4 5876.80  159.08
   3  -2   4 6400.54  183.35
  -3  -2  -4 5845.17  163.27
   3  -2   4 6160.99  169.31
   3   2   514708.43  470.00
   3   2   514441.86  438.30
   3   2   514512.33  437.70
  -3   2  -514101.70  427.70
   3  -2   514690.20  452.98
   3  -2   514633.13  467.48
  -3  -2  -514381.47  447.73
   3  -2   513662.49  426.23
  -3   2  -6  336.65   10.35
   3   2   6  373.79   15.53
   3  -2   6  355.98   13.04
  -3  -2  -6  339.67   14.79
   3  -2   6  367.57   15.79
   3   2   7  376.46   19.26
  -3   2  -7  353.04   10.91
   3  -2   7  339.32   18.57
  -3  -2  -7  348.73   14.78
   3  -2   7  387.10   13.58
   3   2   8 1738.25   55.30
  -3   2  -8 1906.03   48.82
   3  -2   8 1882.15   50.09
  -3  -2  -8 1879.96   53.37
   3  -2   8 1850.39   54.75
   3   2   9 4683.28  141.59
  -3   2  -9 4628.32  125.27
   3  -2   9 4710.65  129.73
  -3  -2  -9 4528.30  130.25
   3  -2   9 4747.68  144.12
   3   2  10 1082.56   39.55
  -3   2 -10 1050.01   29.20
   3  -2  10 1108.67   41.05
  -3  -2 -10 1093.88   35.36
   3  -2  10 1083.26   30.48
   3   2  11  963.67   37.44
  -3   2 -11  959.60   27.36
   3  -2  11  919.23   26.87
  -3  -2 -11  956.05   32.55
   3  -2  11  943.93   38.19
   3   2  12 2219.07   73.70
  -3   2 -12 2199.03   60.35
  -3  -2 -12 2251.45   67.75
   3  -2  12 2252.35   75.83
   3   2  13   66.97   14.53
   3  -2  13   58.85   15.84
  -3  -2 -13   49.89   11.33
   3   2  14  142.43   17.31
   3  -2  14  138.38   18.62
  -3  -2 -14  127.40   13.48
   3   2  15  309.59   23.76
   3  -2  15  314.28   25.83
  -3  -2 -15  386.25   20.70
   3   2  16  374.25   26.57
   3  -2  16  351.57   27.72
  -3  -2 -16  392.95   21.29
   3   2  17   14.81   15.61
   3  -2  17    7.98   16.00
  -3  -2 -17   11.01   11.75
   3   2  18   92.99   19.24
   3  -2  18   72.26   19.51
   3  -3 -20   56.91   16.23
   3  -3 -19 1230.95   50.27
   3  -3 -18   18.54   14.76
   3  -3 -17   34.26   14.97
   3   3 -16   26.18    9.97
   3   3 -16   27.52    9.42
   3   3 -16   24.55    9.12
   3  -3 -16   11.66   13.76
   3   3 -15  618.62   27.17
   3   3 -15  579.45   23.64
   3   3 -15  624.13   25.09
   3  -3 -15  629.40   30.10
   3   3 -14   92.24    9.91
   3  -3 -14   82.62   15.13
  -3  -3  14   67.38    9.45
   3   3 -13   -3.66    7.25
   3  -3 -13    0.45    6.81
   3  -3 -13   14.52   10.59
  -3  -3  13   -2.01   10.57
  -3  -3  13   14.26    6.81
   3   3 -12  244.81   13.24
  -3   3  12  205.07    9.43
   3  -3 -12  229.93   12.51
   3  -3 -12  220.79   17.59
  -3  -3  12  232.78   15.11
  -3  -3  12  204.75   13.02
   3   3 -11 1148.13   35.22
  -3   3  11 1044.97   28.12
   3  -3 -11 1162.17   34.92
   3  -3 -11 1178.07   39.51
  -3  -3  11 1135.25   36.68
  -3  -3  11 1168.87   36.41
   3   3 -10   35.47    8.13
  -3   3  10   45.15    4.52
   3  -3 -10   67.15   11.27
   3  -3 -10   54.11    8.45
  -3  -3  10   59.17   10.07
  -3  -3  10   54.73    8.80
   3   3  -9 5218.06  147.53
  -3   3   9 4800.27  126.56
   3  -3  -9 5339.58  154.76
   3  -3  -9 5290.41  149.31
  -3  -3   9 5283.95  151.18
  -3  -3   9 5442.64  153.26
   3  -3  -9 4507.81  122.60
   3   3  -8   66.89    7.90
  -3   3   8   65.38    3.83
   3  -3  -8   75.70   10.53
   3  -3  -8   68.63    7.75
  -3  -3   8   50.60    6.90
  -3  -3   8   65.22    9.84
   3  -3  -8   62.99    3.60
   3   3  -7 4845.51  133.58
  -3   3   7 4615.48  119.03
   3  -3  -7 4517.98  115.80
   3  -3  -7 4837.39  133.07
  -3  -3   7 4814.07  135.29
  -3  -3   7 4812.35  131.97
   3   3  -6  117.63    8.83
  -3   3   6   95.72    9.80
  -3   3   6  116.65    4.80
   3  -3  -6  120.25    9.63
  -3  -3   6  122.72    8.22
  -3  -3   6  109.05   10.33
   3   3  -5 4751.09  130.73
  -3   3   5 4560.44  117.11
  -3   3   5 4777.54  122.68
  -3   3   5 4964.84  137.10
  -3  -3   5 5001.34  139.57
  -3  -3   5 4953.49  134.09
   3  -3  -5 4835.42  133.06
   3   3  -4   92.66    8.37
  -3   3   4   85.52    4.79
  -3   3   4   64.49    6.39
  -3   3   4  103.09    5.28
  -3  -3   4   94.08    9.40
   3  -3  -4   99.84    9.07
  -3  -3   4   63.54    7.99
   3   3  -3 9475.85  277.26
  -3   3   3 9321.82  263.22
  -3   3   3 8730.46  254.13
  -3   3   3 9186.33  262.89
  -3  -3   3 9281.47  270.42
  -3  -3   3 8970.39  264.26
   3  -3  -3 9544.84  279.81
   3   3  -2  138.51    9.89
  -3   3   2  107.24    7.41
   3  -3  -2  116.66    7.24
  -3  -3   2  116.97    7.55
   3  -3  -2  109.12    9.92
  -3  -3   2  112.41    8.87
   3   3  -1 4376.84  120.06
  -3   3   1 4492.23  117.39
   3  -3  -1 4349.48  115.31
  -3  -3   1 4459.86  121.03
  -3  -3   1 4428.84  119.30
   3   3   0 2083.79   56.97
  -3   3   0 1831.87   46.34
   3  -3   0 2038.87   53.74
   3  -3   0 1983.22   54.21
  -3  -3   0 1925.46   50.24
  -3  -3   0 1920.65   52.07
   3   3   1  124.22   11.01
  -3   3  -1  156.98    6.82
   3  -3   1  164.68   10.56
   3  -3   1  152.51    6.07
  -3  -3  -1  158.73    7.87
   3  -3   1  162.58   10.65
  -3  -3  -1  151.80    8.20
  -3   3  -2  203.18    7.21
   3   3   2  276.04   14.44
   3  -3   2  219.35    7.08
   3  -3   2  265.61   13.83
  -3  -3  -2  233.08    9.69
  -3  -3  -2  211.19    9.25
   3  -3   2  255.05   12.38
  -3   3  -3  339.38    9.18
   3   3   3  372.70   16.97
   3  -3   3  356.03    9.20
   3  -3   3  374.45   14.52
  -3  -3  -3  336.26   12.17
  -3  -3  -3  349.82   11.69
   3  -3   3  371.36   16.92
   3   3   4  169.11    6.65
  -3   3  -4  161.84    5.53
   3   3   4  214.99   13.32
   3  -3   4  183.04    5.63
   3  -3   4  188.71   10.16
  -3  -3  -4  175.49   11.46
   3  -3   4  184.61   10.66
   3   3   5 3401.40   87.43
   3   3   5 3502.73   99.62
  -3   3  -5 3343.45   81.72
   3   3   5 3410.21   84.67
   3  -3   5 3004.88   88.87
   3  -3   5 3284.19   80.50
   3  -3   5 3471.72   92.94
  -3  -3  -5 3302.02   88.53
   3   3   6    3.32    2.09
  -3   3  -6    1.82    2.44
   3   3   6   12.34    9.52
   3  -3   6    6.80    5.27
   3  -3   6    0.04    9.31
   3  -3   6    5.48    2.21
  -3  -3  -6    9.50    7.16
   3   3   712019.28  378.79
  -3   3  -711864.76  347.18
  -3   3  -710142.22  305.67
   3  -3   711670.26  355.44
   3  -3   711844.99  372.87
  -3  -3  -711566.24  355.24
   3   3   8   -1.98   10.29
  -3   3  -8    1.01    2.91
   3  -3   8   18.16   10.23
  -3  -3  -8    8.92    8.02
   3  -3   8   -1.83    6.35
   3   3   9  129.17   14.72
  -3   3  -9   77.95    5.32
   3  -3   9   90.27   11.40
  -3  -3  -9   81.10   10.80
   3  -3   9   72.55    8.54
   3   3  10   47.95   13.70
   3  -3  10   36.83    7.50
   3  -3  10   89.59   14.55
  -3  -3 -10   45.09   11.22
   3   3  11  140.62   18.01
   3  -3  11  202.78   18.98
   3  -3  11  199.67   11.47
  -3  -3 -11  209.51   15.41
   3   3  12  466.56   25.62
   3  -3  12  408.90   24.93
  -3  -3 -12  476.46   22.45
   3   3  13  143.03   18.11
   3  -3  13  159.13   19.19
  -3  -3 -13  136.42   14.49
   3   3  14  123.07   17.88
   3  -3  14  118.93   19.12
  -3  -3 -14  110.10   14.23
   3   3  15   -7.48   13.77
   3  -3  15    5.19   14.61
  -3  -3 -15    9.74   11.01
   3   3  16    2.35   14.74
   3  -3  16  -11.61   16.64
  -3  -3 -16  -15.04   12.07
   3   3  17  465.01   29.78
   3  -3  17  469.33   31.81
  -3  -3 -17  447.17   25.30
   3  -3  18    3.43   18.06
  -3  -3 -18   28.24   13.01
   3  -4 -19   57.74   17.23
   3  -4 -18    2.44   13.26
   3   4 -17  759.49   32.30
   3  -4 -17  887.58   38.53
   3   4 -16    8.55   10.34
   3  -4 -16   20.98   13.31
   3   4 -15  147.43   14.75
   3  -4 -15  160.99   18.63
  -3  -4  15  192.58   15.48
   3   4 -14   -8.57    8.40
   3  -4 -14   -3.75   10.28
  -3  -4  14   -7.48    8.14
  -3  -4  14   13.62    7.06
   3   4 -13   99.17   10.90
   3  -4 -13   80.35   11.42
   3  -4 -13   50.53    8.42
  -3  -4  13   70.50   11.57
  -3  -4  13   56.40    9.73
   3   4 -12  105.03   11.63
   3  -4 -12  104.74   14.29
   3  -4 -12   86.31    9.59
  -3  -4  12  100.52   12.70
  -3  -4  12   83.31    9.63
  -3   4  11  354.81   12.49
   3   4 -11  373.50   18.10
   3  -4 -11  409.59   16.70
  -3  -4  11  418.54   17.24
  -3  -4  11  381.83   19.60
   3  -4 -11  399.24   21.02
   3   4 -10   15.91    8.92
  -3   4  10   20.00    4.75
   3  -4 -10   50.53   11.08
  -3  -4  10   30.90    9.89
   3  -4 -10   31.39    7.97
  -3  -4  10   41.81    6.65
   3   4  -9  365.79   16.01
  -3   4   9  296.20    9.84
   3  -4  -9  322.28   18.36
  -3  -4   9  309.96   17.06
   3  -4  -9  360.64   16.44
  -3  -4   9  294.74   12.79
   3   4  -8  139.84   10.81
  -3   4   8  116.05    6.28
   3  -4  -8  141.35    9.83
  -3  -4   8  146.41   12.00
   3  -4  -8  141.67   12.76
  -3  -4   8  143.63   10.16
   3   4  -7 3770.60  105.90
  -3   4   7 3604.48   93.57
   3  -4  -7 3752.59  106.68
   3  -4  -7 3819.56  105.43
  -3  -4   7 3763.20  101.98
  -3  -4   7 3668.47  104.32
   3  -4  -7 3425.48   89.97
   3   4  -6  383.67   16.25
  -3   4   6  363.99   11.08
   3  -4  -6  415.69   16.46
  -3  -4   6  429.35   14.86
   3  -4  -6  397.41   17.25
  -3  -4   6  393.66   17.70
   3   4  -5 6243.24  177.15
  -3   4   5 5935.97  166.75
  -3   4   5 6067.68  163.90
   3  -4  -5 5944.27  168.28
   3  -4  -5 5721.70  163.06
  -3  -4   5 5809.25  162.20
  -3  -4   5 5972.76  171.66
   3   4  -4  321.22   14.63
  -3   4   4  321.78   10.79
   3  -4  -4  326.73   14.25
  -3  -4   4  315.68   13.15
   3  -4  -4  314.42   14.54
  -3  -4   4  295.35   14.57
   3   4  -3  129.27   10.69
  -3   4   3  145.98    7.39
  -3  -4   3  122.31    8.94
   3  -4  -3  144.52   10.95
  -3  -4   3  111.25   10.49
   3   4  -2 1363.71   40.14
  -3   4   2 1379.60   35.42
  -3   4   2 1339.30   35.77
   3  -4  -2 1378.65   40.01
  -3  -4   2 1363.17   39.33
  -3  -4   2 1427.51   39.61
   3   4  -1   55.00    8.89
  -3   4   1   19.66    4.97
   3  -4  -1   34.88    8.46
  -3  -4   1   23.59    6.70
   3  -4  -1   34.12    6.04
  -3  -4   1   26.91    7.47
   3   4   0   51.61    8.53
  -3   4   0   38.90    4.67
   3  -4   0   39.31    7.42
  -3  -4   0   31.45    7.49
   3  -4   0   36.52    8.87
  -3  -4   0   36.78    6.60
   3   4   1  244.23   13.45
  -3   4  -1  224.17    8.02
   3  -4   1  233.78   13.51
   3  -4   1  233.62   12.30
  -3  -4  -1  231.54   12.22
  -3  -4  -1  239.61   10.32
   3   4   2  494.80   20.19
   3  -4   2  523.29   13.36
   3  -4   2  524.24   19.54
   3  -4   2  524.25   19.43
  -3  -4  -2  521.60   16.85
  -3  -4  -2  531.89   18.48
   3   4   3 1327.62   40.59
   3  -4   3 1301.45   39.67
   3  -4   3 1300.95   38.35
   3  -4   3 1280.33   29.21
  -3  -4  -3 1251.49   34.37
  -3  -4  -3 1256.20   33.08
   3   4   4  150.64   12.86
   3  -4   4  163.29   11.19
   3  -4   4  138.04   10.37
  -3  -4  -4  153.10   11.07
  -3  -4  -4  147.11    6.95
   3   4   5 2517.44   73.45
   3  -4   5 2500.52   70.71
   3  -4   5 2470.11   68.16
  -3  -4  -5 2382.62   67.12
  -3  -4  -5 2400.38   60.36
   3   4   6   -3.00    9.33
   3   4   6    6.84    2.80
   3  -4   6    0.68    6.83
   3  -4   6   11.49    7.22
  -3  -4  -6    5.24    7.93
  -3  -4  -6    0.22    3.00
   3   4   7 1231.06   29.12
   3   4   7 1338.20   44.83
   3  -4   7 1319.03   44.20
   3  -4   7 1277.39   37.43
  -3  -4  -7 1291.53   40.11
   3   4   8  625.29   27.83
   3  -4   8  611.41   28.93
   3  -4   8  651.21   22.18
  -3  -4  -8  675.65   25.82
   3   4   9 5861.69  180.30
   3  -4   9 5748.50  167.99
   3  -4   9 5694.00  171.23
  -3  -4  -9 5584.40  165.98
   3   4  10  380.67   22.43
   3  -4  10  388.33   24.48
   3  -4  10  392.97   17.57
  -3  -4 -10  392.50   20.86
   3   4  11   33.41   13.32
   3  -4  11    9.50    8.18
   3  -4  11   14.94   13.36
  -3  -4 -11    9.13   11.39
   3   4  12   16.27   13.71
   3  -4  12   25.19   14.79
   3  -4  12   26.77    8.66
  -3  -4 -12   22.40   11.80
   3   4  13  127.28   18.21
   3  -4  13   73.83   18.84
  -3  -4 -13  146.89   15.24
   3   4  14   -2.04   12.68
   3  -4  14    2.73   14.14
  -3  -4 -14   -3.27   11.31
   3   4  15  931.01   42.08
   3  -4  15  869.41   42.85
  -3  -4 -15  988.33   39.23
   3   4  16   15.54   15.36
   3  -4  16   12.74   16.41
  -3  -4 -16    1.07   12.89
   3   4  17   58.44   17.22
   3  -4  17   51.22   19.42
  -3  -4 -17   48.88   15.56
   3  -4  18    6.33   18.11
  -3  -4 -18   32.08   14.29
   3  -5 -19  589.67   33.86
   3  -5 -18  759.26   37.35
   3   5 -17   45.99   13.76
   3  -5 -17   44.23   16.31
   3   5 -16   67.53   13.38
   3  -5 -16   53.71   16.31
  -3  -5  16   54.29   13.21
   3   5 -15   76.22   13.82
   3  -5 -15  100.66   17.29
  -3  -5  15  106.93   14.16
   3   5 -14  375.37   21.20
   3  -5 -14  393.99   24.04
  -3  -5  14  393.35   21.56
   3   5 -13  156.80   15.20
   3  -5 -13  127.98   10.33
   3  -5 -13  137.13   17.31
  -3  -5  13  142.33   10.96
  -3  -5  13  131.98   15.17
   3   5 -12   10.65   10.25
   3  -5 -12   11.11    7.21
   3  -5 -12    2.97   11.89
  -3  -5  12   12.19   10.30
  -3  -5  12    2.34    6.70
   3   5 -11  157.61   14.55
   3  -5 -11  145.38   11.92
   3  -5 -11  180.88   16.42
  -3  -5  11  160.56   14.76
  -3  -5  11  126.35   10.25
   3   5 -10  351.79   18.70
  -3   5  10  306.78   11.43
   3  -5 -10  373.80   20.36
   3  -5 -10  348.19   16.85
  -3  -5  10  371.93   15.54
  -3  -5  10  343.20   19.62
   3   5  -9 4057.38  118.82
  -3   5   9 3864.04  106.18
   3  -5  -9 4073.07  117.08
  -3  -5   9 3983.32  118.02
   3  -5  -9 3987.10  118.74
  -3  -5   9 3943.36  110.38
   3   5  -8 1366.07   42.85
  -3   5   8 1332.57   35.99
   3  -5  -8 1429.81   41.72
   3  -5  -8 1439.12   44.38
  -3  -5   8 1488.97   46.95
  -3  -5   8 1561.04   44.07
   3   5  -7 2690.60   77.20
  -3   5   7 2658.42   69.93
   3  -5  -7 2721.30   76.23
   3  -5  -7 2622.76   75.96
  -3  -5   7 2670.26   74.26
  -3  -5   7 2500.54   70.99
   3   5  -6  368.14   16.78
  -3   5   6  347.20   11.97
   3  -5  -6  341.61   15.89
   3  -5  -6  316.55   16.65
  -3  -5   6  295.56   16.24
  -3  -5   6  314.79   12.91
   3   5  -5 2090.33   60.78
  -3   5   5 2237.65   58.03
   3  -5  -5 2290.89   64.16
   3  -5  -5 2234.93   63.00
  -3  -5   5 2254.85   60.34
  -3  -5   5 2146.90   59.83
   3   5  -4  842.68   28.16
  -3   5   4  884.59   24.60
   3  -5  -4  855.65   26.43
   3  -5  -4  861.82   28.15
  -3  -5   4  883.13   29.97
  -3  -5   4  860.45   25.84
   3   5  -3 6665.40  190.92
  -3   5   3 6765.62  189.24
   3  -5  -3 6594.16  191.48
   3  -5  -3 6428.47  182.63
  -3  -5   3 6421.01  187.23
  -3  -5   3 6437.65  182.47
   3   5  -2 6622.71  192.53
  -3   5   2 6580.80  183.64
   3  -5  -2 6695.66  187.19
   3  -5  -2 6258.52  182.73
  -3  -5   2 6453.12  182.93
  -3  -5   2 6473.80  183.50
   3   5  -1 3876.53  106.34
  -3   5   1 3936.39  106.04
   3  -5  -1 3693.98   98.71
   3  -5  -1 3757.57  106.19
  -3  -5   1 3766.55  105.24
  -3  -5   1 3671.56  100.54
   3   5   0    9.97    6.42
   3  -5   0   20.64    8.91
   3  -5   0   29.46    5.95
   3  -5   0   19.29    4.74
  -3  -5   0   28.51    7.26
  -3  -5   0   19.53    7.29
   3   5   1   14.36    8.73
   3  -5   1   15.77    8.39
   3  -5   1   10.09    9.00
   3  -5   1   24.82    4.30
  -3  -5  -1   34.31    7.49
  -3  -5  -1   32.59    6.78
   3   5   2 1359.37   41.67
   3  -5   2 1301.66   39.63
   3  -5   2 1315.45   40.04
   3  -5   2 1305.55   31.52
   3  -5   2 1277.32   30.94
  -3  -5  -2 1335.31   39.08
  -3  -5  -2 1344.21   36.37
   3   5   3 4203.73  117.01
   3  -5   3 4052.36  114.33
   3  -5   3 3825.63   96.81
   3  -5   3 3892.53   97.43
   3  -5   3 4168.75  119.34
  -3  -5  -3 3964.65  110.96
  -3  -5  -3 4099.56  110.91
   3   5   4  367.05   18.45
   3  -5   4  383.28   16.38
   3  -5   4  358.81   16.81
  -3  -5  -4  363.72   12.95
   3   5   5 1733.01   53.94
   3  -5   5 1771.72   52.16
   3  -5   5 1780.66   52.23
  -3  -5  -5 1748.77   45.51
  -3  -5  -5 1711.83   50.86
   3   5   6 3821.88  114.52
   3  -5   6 3979.29  119.50
   3  -5   6 3920.18  111.76
  -3  -5  -6 3775.18   98.04
  -3  -5  -6 3888.80  112.80
   3   5   7 9070.30  282.23
   3  -5   7 9048.46  277.67
   3  -5   7 8782.15  266.70
  -3  -5  -7 8523.46  243.66
  -3  -5  -7 8852.11  270.84
   3   5   8 2053.42   66.58
   3  -5   8 2116.33   67.62
   3  -5   8 2145.96   62.46
  -3  -5  -8 2143.39   65.27
   3   5   9   -4.55   12.03
   3  -5   9   -2.10    7.94
   3  -5   9    2.97   12.42
  -3  -5  -9   17.04   10.57
   3   5  10  327.67   22.82
   3  -5  10  332.37   18.99
   3  -5  10  309.02   22.80
  -3  -5 -10  366.91   21.51
   3   5  11  663.57   31.31
   3  -5  11  616.71   25.46
   3  -5  11  619.50   31.73
  -3  -5 -11  639.44   28.54
   3   5  12  130.12   17.88
   3  -5  12  149.52   18.85
   3  -5  12  123.48   13.09
  -3  -5 -12  145.41   17.33
   3   5  13  289.61   23.51
   3  -5  13  275.40   23.87
  -3  -5 -13  257.82   20.41
   3   5  14   26.82   15.19
   3  -5  14   54.93   17.24
  -3  -5 -14   18.26   14.22
   3   5  15   42.10   16.46
   3  -5  15   24.26   18.34
  -3  -5 -15   31.31   14.84
   3   5  16  714.95   37.14
   3  -5  16  689.94   40.06
  -3  -5 -16  786.63   35.81
   3  -5  17  271.32   27.20
  -3  -5 -17  288.58   23.44
   3  -6 -18  188.15   21.99
   3   6 -17  352.87   23.46
   3  -6 -17  340.03   26.18
  -3  -6  17  333.65   22.11
   3   6 -16  549.22   28.50
   3  -6 -16  601.77   32.31
  -3  -6  16  578.09   29.12
   3   6 -15   39.30   12.77
   3  -6 -15   34.27   14.64
  -3  -6  15    8.11   12.33
   3   6 -14   46.50   13.30
   3  -6 -14   49.92   15.67
  -3  -6  14   52.19   13.96
   3   6 -13  215.55   18.12
   3  -6 -13  236.11   20.34
  -3  -6  13  244.28   18.96
   3   6 -12   66.05   13.76
   3  -6 -12   68.76    9.82
   3  -6 -12   78.62   15.72
  -3  -6  12   84.66    8.43
  -3  -6  12   77.04   14.42
   3   6 -11  361.34   20.87
   3  -6 -11  353.54   17.44
   3  -6 -11  245.68   19.98
  -3  -6  11  352.95   21.67
  -3  -6  11  321.88   14.62
   3   6 -10 2054.27   66.33
  -3   6  10 1989.47   57.45
   3  -6 -10 2184.76   69.23
   3  -6 -10 2082.01   63.32
  -3  -6  10 2121.12   60.20
  -3  -6  10 2106.26   67.52
   3   6  -9  232.31   17.31
  -3   6   9  194.17   10.63
   3  -6  -9  185.55   16.59
   3  -6  -9  204.93   14.34
  -3  -6   9  201.13   11.46
  -3  -6   9  178.61   15.95
   3   6  -8  727.64   29.51
  -3   6   8  730.83   22.70
   3  -6  -8  832.65   27.93
   3  -6  -8  771.69   26.29
  -3  -6   8  898.80   27.38
  -3  -6   8  825.55   31.52
   3   6  -7  887.07   31.86
  -3   6   7  852.60   24.98
   3  -6  -7  787.10   29.24
   3  -6  -7  835.70   28.58
  -3  -6   7  786.99   24.02
  -3  -6   7  793.16   26.89
  -3   6   610839.60  328.06
   3   6  -611008.57  345.41
   3  -6  -610838.36  335.93
  -3  -6   610656.02  329.67
  -3  -6   610880.23  332.28
   3  -6  -610647.30  330.46
   3   6  -5    4.44    8.87
  -3   6   5    2.82    5.37
   3  -6  -5    6.49    7.75
   3  -6  -5   13.24    7.93
  -3  -6   5    5.26    8.92
  -3  -6   5  -12.66    7.31
   3   6  -4 1579.36   47.99
  -3   6   4 1605.70   43.83
   3  -6  -4 1407.92   40.77
   3  -6  -4 1490.74   44.31
  -3  -6   4 1274.69   41.26
  -3  -6   4 1423.38   40.28
   3   6  -3  851.13   27.04
  -3   6   3  886.87   27.00
   3  -6  -3  837.98   25.44
   3  -6  -3  846.95   29.69
  -3  -6   3  816.40   25.51
  -3  -6   3  838.23   28.95
   3   6  -2 1968.38   58.86
  -3   6   2 1996.19   54.17
   3  -6  -2 2087.69   57.22
   3  -6  -2 2040.20   56.65
  -3  -6   2 2061.72   56.80
  -3  -6   2 2063.64   59.86
   3   6  -1  822.99   29.18
  -3   6   1 1102.92   32.09
   3  -6  -1  928.33   26.63
   3  -6  -1  986.90   33.03
  -3  -6   1  993.06   31.69
  -3  -6   1  915.17   28.35
   3   6   0  639.00   21.47
  -3   6   0  652.57   22.57
   3  -6   0  678.84   25.43
   3  -6   0  671.27   19.42
  -3  -6   0  650.92   22.61
  -3  -6   0  710.64   24.17
   3   6   1 1823.51   54.18
  -3   6  -1 1859.22   53.42
   3  -6   1 1704.71   42.89
   3  -6   1 1707.21   48.59
  -3  -6  -1 1778.22   50.29
  -3  -6  -1 1651.54   48.07
   3   6   2  870.52   30.04
   3  -6   2  902.34   31.10
   3  -6   2  844.90   21.05
   3  -6   2  876.95   27.29
  -3  -6  -2  873.75   26.55
  -3  -6  -2  848.15   27.96
   3   6   3  113.24   12.59
   3  -6   3  101.61    4.08
   3  -6   3  131.76   12.70
   3  -6   3  108.79   12.69
   3  -6   3  115.06    4.60
  -3  -6  -3  120.43    8.45
  -3  -6  -3  107.37    8.77
   3   6   4 4925.48  147.26
   3  -6   4 4893.74  146.49
   3  -6   4 4956.60  145.18
  -3  -6  -4 5175.25  143.40
  -3  -6  -4 4856.53  141.06
   3   6   5 2263.83   69.74
   3  -6   5 2252.91   69.76
   3  -6   5 2187.73   65.38
  -3  -6  -5 2114.07   62.79
  -3  -6  -5 2243.74   59.98
   3   6   6 1139.39   40.46
   3  -6   6 1156.61   38.61
   3  -6   6 1087.80   39.82
  -3  -6  -6 1188.79   32.78
  -3  -6  -6 1156.88   38.40
   3   6   7   -3.28   10.67
   3  -6   7    3.29   11.46
   3  -6   7   23.72    9.90
  -3  -6  -7   17.94   10.43
  -3  -6  -7   -1.19    4.41
   3   6   8 2308.24   75.10
   3  -6   8 2446.52   74.01
   3  -6   8 2470.04   80.66
  -3  -6  -8 2553.30   78.23
   3   6   9 1929.55   63.85
   3  -6   9 1807.72   56.68
   3  -6   9 1985.69   66.92
  -3  -6  -9 1768.02   58.25
   3   6  10 3687.07  117.85
   3  -6  10 3669.94  120.21
   3  -6  10 3758.12  112.52
  -3  -6 -10 3863.30  118.06
   3   6  11  440.68   25.31
   3  -6  11  421.35   20.52
   3  -6  11  449.73   28.25
  -3  -6 -11  400.12   24.30
   3   6  12  122.63   17.50
   3  -6  12  110.98   13.17
   3  -6  12  127.27   20.31
  -3  -6 -12  159.92   17.80
   3   6  13  146.42   18.61
   3  -6  13  162.31   16.64
   3  -6  13  171.03   23.12
  -3  -6 -13  176.03   18.55
   3   6  14  327.94   25.20
   3  -6  14  307.06   27.23
  -3  -6 -14  326.44   23.49
   3   6  15  174.13   21.86
   3  -6  15  197.11   24.21
  -3  -6 -15  129.28   19.29
   3   6  16  212.25   24.00
   3  -6  16  201.08   26.38
  -3  -6 -16  256.89   23.25
   3  -6  17   14.05   19.05
  -3  -6 -17   12.59   15.39
   3   7 -18  509.48   30.32
   3  -7 -18  544.58   33.43
   3   7 -17   69.07   17.93
   3  -7 -17   57.97   18.55
  -3  -7  17  100.11   15.89
   3   7 -16   21.73   14.24
   3  -7 -16   -1.56   14.72
  -3  -7  16   11.30   13.60
   3   7 -15  108.46   16.42
   3  -7 -15   80.85   13.12
  -3  -7  15   63.29   15.45
   3   7 -14  269.59   21.77
   3  -7 -14  244.55   22.59
  -3  -7  14  239.19   20.58
   3   7 -13   37.24   14.40
   3  -7 -13   43.17   14.58
  -3  -7  13   50.16   13.69
   3   7 -12  219.84   19.28
   3  -7 -12  182.17   13.39
   3  -7 -12  241.75   20.29
  -3  -7  12  182.08   18.67
   3   7 -11  460.81   25.19
   3  -7 -11  444.28   20.55
   3  -7 -11  453.14   26.19
  -3  -7  11  444.90   23.95
   3   7 -10  595.09   29.42
   3  -7 -10  607.50   25.19
   3  -7 -10  562.23   23.99
  -3  -7  10  612.12   28.99
  -3  -7  10  650.89   21.76
   3   7  -9  497.20   25.26
  -3   7   9  534.11   20.16
   3  -7  -9  586.78   27.42
   3  -7  -9  551.84   22.30
  -3  -7   9  592.74   20.82
  -3  -7   9  582.62   27.31
   3   7  -8 2387.34   75.87
  -3   7   8 2323.51   66.21
   3  -7  -8 2506.32   76.63
   3  -7  -8 2354.58   70.30
  -3  -7   8 2530.34   71.28
  -3  -7   8 2363.08   74.69
   3   7  -7   65.08   12.99
  -3   7   7   75.46    7.88
   3  -7  -7   79.65   11.14
   3  -7  -7   74.90   13.11
  -3  -7   7   85.74   13.76
  -3  -7   7   62.00    8.47
   3   7  -6   30.74   12.24
  -3   7   6   35.65    7.47
   3  -7  -6   35.26   10.61
   3  -7  -6   31.19   10.35
  -3  -7   6   32.72    8.87
  -3  -7   6   25.08    8.24
   3   7  -5  116.38   13.79
  -3   7   5   91.47    9.75
   3  -7  -5  148.24   13.80
   3  -7  -5  141.17   12.58
  -3  -7   5  152.84   10.00
  -3  -7   5  137.47   15.27
   3   7  -4 5823.47  175.61
  -3   7   4 5981.62  172.37
   3  -7  -4 5748.60  170.68
  -3  -7   4 5835.09  167.30
   3  -7  -4 5709.89  166.37
  -3  -7   4 5803.27  173.72
   3   7  -3  270.48   14.52
  -3   7   3  254.98   13.22
   3  -7  -3  315.81   13.98
   3  -7  -3  316.12   17.43
  -3  -7   3  331.55   18.40
  -3  -7   3  327.03   14.33
   3   7  -2  151.99   14.21
  -3   7   2  143.73   11.17
   3  -7  -2  146.60    9.31
   3  -7  -2  143.78   14.10
  -3  -7   2  152.11   13.62
  -3  -7   2  143.84   10.68
   3   7  -1  112.20   12.27
  -3   7   1  106.35   10.44
   3  -7  -1   66.21    8.17
   3  -7  -1   98.96   12.75
  -3  -7   1   67.28    9.37
  -3  -7   1   87.47   11.08
   3   7   0 1148.25   35.46
  -3   7   0 1165.94   36.88
   3  -7   0 1050.31   29.52
   3  -7   0 1126.43   38.13
  -3  -7   0 1090.10   34.05
  -3  -7   0 1103.74   35.02
   3   7   1  212.62   13.20
  -3   7  -1  201.71   14.05
   3  -7   1  228.84    9.69
   3  -7   1  202.31   16.03
  -3  -7  -1  230.03   13.68
  -3  -7  -1  228.32   13.87
   3   7   2 2856.26   85.05
  -3   7  -2 3047.03   89.11
   3  -7   2 2896.59   86.38
   3  -7   2 2844.69   73.41
  -3  -7  -2 2937.56   82.85
  -3  -7  -2 2893.23   83.90
   3   7   3   39.40   11.29
  -3   7  -3   35.00   11.39
   3  -7   3    9.66    3.13
   3  -7   3   13.36   11.32
  -3  -7  -3   11.95    9.29
  -3  -7  -3   19.33    7.05
   3   7   4   10.14   12.25
   3  -7   4   24.11    8.99
   3  -7   4    7.66    8.72
  -3  -7  -4   22.04   10.31
  -3  -7  -4   29.61    7.88
   3   7   5  983.94   36.94
   3  -7   5  936.22   34.78
   3  -7   5  995.15   37.82
  -3  -7  -5 1014.91   30.87
  -3  -7  -5  969.16   33.76
   3   7   6 6897.68  216.29
   3  -7   6 6931.35  212.36
   3  -7   6 6765.65  207.30
  -3  -7  -6 6715.47  194.37
  -3  -7  -6 6896.92  209.90
   3   7   7 2317.06   76.32
   3  -7   7 2363.17   78.65
   3  -7   7 2535.39   79.27
  -3  -7  -7 2479.44   67.18
  -3  -7  -7 2500.13   76.59
   3   7   8 1892.80   64.57
   3  -7   8 2013.00   68.23
   3  -7   8 1936.42   62.25
  -3  -7  -8 1927.55   58.40
   3   7   9   23.49   13.97
   3  -7   9   33.47   11.79
   3  -7   9    6.37   15.18
  -3  -7  -9   18.58   13.13
   3   7  10  911.04   38.73
   3  -7  10  919.77   36.29
   3  -7  10  909.82   41.01
  -3  -7 -10  909.47   37.22
   3   7  11   27.02   14.75
   3  -7  11   18.39   17.24
   3  -7  11   27.15   12.33
  -3  -7 -11   46.43   14.83
   3   7  12  120.00   18.05
   3  -7  12  102.29   14.70
   3  -7  12  147.69   20.39
  -3  -7 -12  105.99   17.21
   3   7  13  170.27   18.98
   3  -7  13  151.50   22.38
   3  -7  13  147.05   15.50
  -3  -7 -13  124.83   18.52
   3   7  14  266.38   24.52
   3  -7  14  251.63   26.54
  -3  -7 -14  301.89   23.97
   3   7  15   57.66   17.79
   3  -7  15   58.03   20.53
  -3  -7 -15   52.41   17.54
   3  -7  16  344.63   31.44
  -3  -7 -16  339.23   25.65
   3   8 -17  292.81   26.00
   3  -8 -17  361.19   26.71
  -3  -8  17  328.06   25.64
   3   8 -16  219.80   23.47
   3  -8 -16  220.36   24.42
  -3  -8  16  249.84   23.51
   3   8 -15  312.56   24.35
   3  -8 -15  273.57   23.37
  -3  -8  15  267.46   23.40
   3   8 -14  168.50   20.64
   3  -8 -14  190.22   20.37
  -3  -8  14  161.80   19.80
   3   8 -13   30.75   15.26
   3  -8 -13   32.57   14.68
  -3  -8  13   16.67   14.22
   3   8 -12   78.24   16.75
   3  -8 -12   66.86   16.02
  -3  -8  12   33.76   15.84
   3   8 -11  220.99   21.08
   3  -8 -11  232.35   16.10
   3  -8 -11  268.80   21.79
  -3  -8  11  233.08   21.33
   3   8 -10 1265.88   48.19
   3  -8 -10 1331.95   44.69
   3  -8 -10 1233.67   47.03
  -3  -8  10 1200.05   46.21
   3   8  -9 2017.31   68.62
  -3   8   9 1974.66   59.52
   3  -8  -9 2177.82   70.53
   3  -8  -9 1996.47   61.61
  -3  -8   9 2129.23   70.65
  -3  -8   9 2242.82   63.16
   3   8  -8  660.49   31.40
  -3   8   8  654.78   24.40
   3  -8  -8  683.64   27.02
   3  -8  -8  712.26   30.18
  -3  -8   8  748.64   32.78
  -3  -8   8  766.82   25.95
   3   8  -7 1017.77   35.87
  -3   8   7  939.86   31.57
   3  -8  -7  990.25   35.11
   3  -8  -7 1009.45   37.70
  -3  -8   7 1034.83   39.95
  -3  -8   7 1070.11   33.13
   3   8  -6 2983.26   94.02
  -3   8   6 3121.65   91.08
   3  -8  -6 3064.83   92.73
   3  -8  -6 3036.02   92.49
  -3  -8   6 3156.60   91.26
  -3  -8   6 3011.85   93.84
  -3   8   5 2000.19   58.10
   3   8  -5 2027.95   66.76
   3  -8  -5 2263.46   67.40
  -3  -8   5 2101.15   66.75
  -3  -8   5 2271.92   63.77
   3  -8  -5 2127.36   66.60
   3   8  -4  815.45   32.68
  -3   8   4  798.16   26.74
   3  -8  -4  794.91   31.35
   3  -8  -4  782.39   27.28
  -3  -8   4  783.17   26.00
  -3  -8   4  793.70   31.81
   3   8  -3    9.67   11.14
  -3   8   3   -1.19    9.37
   3  -8  -3   13.13    7.33
   3  -8  -3   -9.57   10.78
  -3  -8   3    3.03   11.07
  -3  -8   3    9.40    7.39
   3   8  -2 1933.34   61.95
  -3   8   2 2008.68   59.25
   3  -8  -2 1914.75   53.77
   3  -8  -2 1889.86   61.49
  -3  -8   2 1930.01   60.22
  -3  -8   2 1906.37   55.55
   3   8  -1  213.84   13.98
  -3   8   1  248.82   15.88
   3  -8  -1  268.46   13.19
   3  -8  -1  263.76   18.26
  -3  -8   1  276.41   14.86
  -3  -8   1  226.11   15.70
   3   8   0   98.09   11.15
  -3   8   0  101.75   12.68
   3  -8   0  110.80   15.20
   3  -8   0  109.77    8.42
  -3  -8   0  120.84   13.07
  -3  -8   0   89.47   11.35
   3   8   1    2.23   10.91
  -3   8  -1   14.27   10.39
   3  -8   1    2.65    4.55
   3  -8   1   15.98   11.33
  -3  -8  -1    0.51    8.77
  -3  -8  -1    8.40    8.87
   3   8   2  156.88   15.93
  -3   8  -2  188.57   15.10
   3  -8   2  180.97   16.31
   3  -8   2  155.80    7.75
  -3  -8  -2  172.24   12.66
  -3  -8  -2  134.08   13.68
   3   8   3  853.23   33.94
  -3   8  -3  854.95   33.80
   3  -8   3  839.07   33.79
   3  -8   3  869.02   22.83
  -3  -8  -3  882.37   32.02
  -3  -8  -3  935.48   30.57
  -3   8  -4 1501.44   51.60
   3   8   4 1404.29   49.41
   3  -8   4 1372.15   48.81
  -3  -8  -4 1325.93   44.49
  -3  -8  -4 1396.88   41.57
   3   8   5  717.71   31.27
  -3   8  -5  724.33   32.32
  -3  -8  -5  777.67   27.60
   3  -8   5  778.00   33.06
  -3  -8  -5  787.39   26.89
   3   8   6  247.25   20.04
   3  -8   6  203.24   18.82
  -3  -8  -6  210.88   14.51
  -3  -8  -6  233.69   12.53
   3   8   7   23.66   13.32
   3  -8   7   21.75   12.90
  -3  -8  -7   10.72    6.49
  -3  -8  -7   -0.87   12.46
   3   8   8 3055.13  100.86
   3  -8   8 3279.13  102.59
   3  -8   8 3115.13  103.25
  -3  -8  -8 3059.52   95.40
   3   8   9  144.62   19.02
   3  -8   9  144.26   20.30
   3  -8   9  153.55   17.41
  -3  -8  -9  178.33   17.81
   3   8  10  529.01   30.57
   3  -8  10  558.44   27.38
   3  -8  10  531.26   31.48
  -3  -8 -10  555.21   28.58
   3   8  11   10.41   12.99
   3  -8  11  -10.97   15.48
   3  -8  11   -6.02   11.53
  -3  -8 -11   18.23   13.42
   3   8  12  168.03   20.27
   3  -8  12  153.40   22.06
   3  -8  12  142.83   16.86
  -3  -8 -12  132.43   19.05
   3   8  13  191.52   21.83
   3  -8  13  168.04   24.48
   3  -8  13  167.15   18.49
  -3  -8 -13  148.68   20.54
   3   8  14  147.00   21.98
   3  -8  14  171.11   25.55
  -3  -8 -14  214.93   21.32
   3  -8  15   35.01   22.19
  -3  -8 -15   82.24   18.31
   3   9 -16  -26.77   15.04
   3  -9 -16   11.06   14.60
  -3  -9  16    4.99   14.58
   3   9 -15  226.88   24.83
   3  -9 -15  220.99   23.08
  -3  -9  15  264.01   23.89
   3   9 -14   17.99   15.57
   3  -9 -14    8.36   15.10
  -3  -9  14   16.25   15.53
   3   9 -13   -8.02   15.09
   3  -9 -13  -11.18   14.36
  -3  -9  13   -0.50   14.41
   3   9 -12  111.60   18.70
   3  -9 -12  112.71   18.88
  -3  -9  12  134.51   18.98
   3   9 -11   -1.58   15.34
   3  -9 -11   13.93   14.23
   3  -9 -11   19.24   10.80
  -3  -9  11   25.73   15.01
   3   9 -10   13.20   14.84
   3  -9 -10   11.07    9.66
   3  -9 -10   16.40   13.58
  -3  -9  10   10.27   14.56
   3   9  -9  178.38   20.18
   3  -9  -9  206.98   19.31
   3  -9  -9  184.07   17.97
  -3  -9   9  229.09   20.96
  -3   9   8 2632.97   80.80
   3   9  -8 2533.57   85.23
   3  -9  -8 2568.89   82.36
  -3  -9   8 2533.82   83.01
  -3  -9   8 2573.74   75.62
   3  -9  -8 2585.99   80.72
   3   9  -7  674.11   28.70
  -3   9   7  720.63   27.96
   3  -9  -7  704.24   30.21
   3  -9  -7  694.20   28.77
  -3  -9   7  721.04   26.24
  -3  -9   7  650.21   31.81
   3   9  -6   42.91   14.60
  -3   9   6   48.57   10.27
   3  -9  -6   27.49   12.27
   3  -9  -6   43.90   12.62
  -3  -9   6    1.12   14.00
  -3  -9   6   15.95    7.95
   3   9  -5  838.73   35.69
  -3   9   5  950.10   32.23
   3  -9  -5  961.00   34.07
   3  -9  -5  904.50   35.31
  -3  -9   5  988.98   33.44
  -3  -9   5  939.36   37.18
   3   9  -4 1166.69   43.30
  -3   9   4 1156.69   37.38
   3  -9  -4 1027.84   35.22
   3  -9  -4 1106.39   41.69
  -3  -9   4 1024.94   33.28
  -3  -9   4  999.40   38.75
  -3   9   3  913.64   32.57
   3  -9  -3  990.00   32.72
   3  -9  -3  915.30   36.22
  -3  -9   3  926.45   31.19
  -3  -9   3  940.18   36.58
   3   9  -2   90.86   12.37
  -3   9   2  108.12   12.62
   3  -9  -2   84.85    9.41
   3  -9  -2  101.13   14.55
  -3  -9   2  106.69   10.87
  -3  -9   2  101.81   15.01
   3   9  -1  469.98   25.49
  -3   9   1  433.99   21.80
   3  -9  -1  482.20   18.88
   3  -9  -1  486.69   24.96
  -3  -9   1  499.89   24.33
  -3  -9   1  524.78   21.65
   3   9   0  296.69   16.83
  -3   9   0  273.10   18.82
   3  -9   0  257.66   19.68
   3  -9   0  231.76   11.71
  -3  -9   0  261.20   18.24
  -3  -9   0  230.96   15.34
   3   9   1  105.52   16.06
  -3   9  -1  105.71   14.88
   3  -9   1   96.80    7.82
  -3  -9  -1   97.96   12.78
   3  -9   1   87.70   11.82
  -3  -9  -1  112.68   13.20
   3   9   2 2016.24   67.74
  -3   9  -2 2085.78   67.58
   3  -9   2 2094.66   68.26
   3  -9   2 1984.44   53.52
  -3  -9  -2 1948.37   60.97
  -3  -9  -2 2051.96   63.13
   3   9   3  247.58   20.10
  -3   9  -3  244.64   20.41
   3  -9   3  289.28   21.27
  -3  -9  -3  289.21   19.65
  -3  -9  -3  337.56   17.66
   3   9   4  135.20   17.28
  -3   9  -4  116.21   17.27
   3  -9   4  108.04   17.71
  -3  -9  -4  131.72   12.16
  -3  -9  -4  120.30   15.86
   3   9   5  958.35   39.77
  -3   9  -5  913.42   38.26
   3  -9   5  967.66   39.73
  -3  -9  -5 1013.59   32.66
  -3  -9  -5 1041.79   37.87
   3   9   6  995.30   41.36
  -3   9  -6  996.44   40.65
  -3  -9  -6  956.94   32.11
   3  -9   6  961.63   39.84
  -3  -9  -6  916.15   37.15
   3   9   7 2109.14   74.43
  -3   9  -7 2076.56   74.19
  -3  -9  -7 2392.90   75.87
   3  -9   7 2317.18   76.77
   3   9   8  428.14   27.37
  -3   9  -8  409.60   27.17
  -3  -9  -8  411.90   24.71
   3  -9   8  413.81   25.81
   3   9   9   85.24   16.76
  -3   9  -9   81.55   17.72
  -3  -9  -9   89.57   15.76
   3  -9   9   56.59   16.53
   3   9  10  299.85   25.06
  -3   9 -10  285.75   24.31
  -3  -9 -10  226.18   21.47
   3  -9  10  221.24   21.04
   3   9  11  203.42   23.04
  -3   9 -11  261.80   24.10
  -3  -9 -11  305.88   23.73
   3  -9  11  311.63   23.39
   3   9  12   14.32   16.05
  -3   9 -12    6.90   16.65
  -3  -9 -12   18.24   15.12
   3  -9  12    6.48   14.22
   3   9  13  192.83   24.13
  -3   9 -13  226.94   23.90
  -3  -9 -13  238.99   21.99
   3  -9  13  188.17   20.49
  -3   9 -14  214.05   25.66
  -3  -9 -14  198.18   23.77
   3  10 -15   53.62   20.31
   3 -10 -15   68.02   18.80
  -3 -10  15   52.42   18.65
   3  10 -14  207.33   23.99
   3 -10 -14  206.35   23.36
  -3 -10  14  197.05   22.98
   3  10 -13   93.34   20.06
   3 -10 -13   91.86   18.51
  -3 -10  13   82.24   19.34
   3  10 -12   41.48   17.49
   3 -10 -12   28.69   16.72
  -3 -10  12   32.94   17.09
   3  10 -11  460.37   31.07
   3 -10 -11  487.14   28.36
  -3 -10  11  449.91   30.23
   3  10 -10   51.18   17.96
   3 -10 -10   19.37   15.45
   3 -10 -10   52.23   13.76
  -3 -10  10   52.43   16.83
   3  10  -9   39.62   16.69
   3 -10  -9   21.23   14.69
   3 -10  -9   32.79   11.58
  -3 -10   9   42.22   16.06
   3  10  -8  105.94   18.81
   3 -10  -8  137.74   16.18
   3 -10  -8  144.74   18.55
  -3 -10   8  133.75   19.23
   3  10  -7 1002.54   38.35
  -3  10   7 1036.37   39.21
   3 -10  -7 1090.03   41.18
  -3 -10   7 1006.63   42.57
   3 -10  -7 1060.48   39.43
   3  10  -6   13.29   14.54
  -3  10   6   21.16   11.65
   3 -10  -6   15.26   11.66
   3 -10  -6   -3.97   11.96
  -3 -10   6   13.92    9.25
  -3 -10   6   11.64   13.26
   3  10  -5 1086.84   45.49
  -3  10   5 1094.18   38.49
   3 -10  -5 1082.35   40.95
   3 -10  -5 1113.28   38.63
  -3 -10   5 1152.20   39.34
  -3 -10   5 1093.38   38.60
   3  10  -4  134.23   16.36
  -3  10   4  123.59   13.59
   3 -10  -4  130.66   15.97
   3 -10  -4   93.68   12.20
  -3 -10   4  117.71   11.56
  -3 -10   4  111.37   13.19
   3  10  -3  717.13   30.00
  -3  10   3  725.11   29.42
   3 -10  -3  747.90   32.90
   3 -10  -3  720.93   26.39
  -3 -10   3  770.45   27.72
  -3 -10   3  707.36   32.47
   3  10  -2  603.28   31.73
  -3  10   2  588.31   25.87
   3 -10  -2  494.56   19.47
   3 -10  -2  522.47   27.26
  -3 -10   2  487.14   21.21
  -3 -10   2  499.53   26.56
   3  10  -1  120.41   17.52
  -3  10   1  107.21   14.77
   3 -10  -1   93.48   10.79
   3 -10  -1  100.79   16.97
  -3 -10   1  102.85   12.19
  -3 -10   1  120.44   14.47
   3  10   0  114.93   17.83
  -3  10   0  100.79   15.90
   3 -10   0  115.99   10.08
   3 -10   0  112.92   13.49
  -3 -10   0  111.40   13.05
  -3 -10   0  126.83   14.88
   3  10   1  787.29   35.68
  -3  10  -1  799.94   34.35
   3 -10   1  778.16   33.75
   3 -10   1  744.95   23.29
  -3 -10  -1  824.69   31.43
  -3 -10  -1  830.07   32.51
   3  10   2   30.12   14.77
  -3  10  -2   20.36   14.94
   3 -10   2   33.40   13.27
  -3 -10  -2   18.25   11.64
  -3 -10  -2   28.97   11.81
   3  10   3  144.98   19.17
  -3  10  -3  150.49   18.49
   3 -10   3  173.29   19.29
  -3 -10  -3  166.04   16.61
  -3 -10  -3  157.00   14.61
   3  10   4   32.68   15.80
  -3  10  -4   33.09   14.70
   3 -10   4   28.91   10.57
  -3 -10  -4   12.00    9.84
  -3 -10  -4    2.28   12.98
   3  10   5 2199.88   77.08
  -3  10  -5 2231.14   77.98
   3 -10   5 2324.93   79.54
  -3 -10  -5 2315.70   69.99
  -3 -10  -5 2240.28   74.39
   3  10   6   25.85   15.87
  -3  10  -6   85.71   15.59
   3 -10   6   24.20   15.86
  -3 -10  -6   34.41   14.55
  -3 -10  -6   19.17   10.70
   3  10   7  182.28   19.97
  -3  10  -7  172.02   20.72
  -3 -10  -7  147.96   18.62
   3 -10   7  113.62   19.08
   3  10   8   31.28   17.00
  -3  10  -8   73.34   17.27
  -3 -10  -8   20.49   15.40
   3 -10   8    9.43   16.19
   3  10   9 1667.00   64.66
  -3  10  -9 1630.99   63.82
  -3 -10  -9 1702.80   61.21
   3 -10   9 1571.99   59.83
   3  10  10   90.74   18.77
  -3  10 -10   40.36   18.50
   3 -10  10   48.72   17.40
  -3 -10 -10   56.77   16.77
   3  10  11   25.59   16.38
  -3  10 -11  -12.28   17.22
  -3 -10 -11   35.46   15.08
   3 -10  11   14.20   14.72
   3  10  12  174.18   23.60
  -3  10 -12  225.54   24.01
  -3 -10 -12  205.17   20.88
   3 -10  12  165.47   21.28
   3  10  13   -4.32   16.65
  -3  10 -13    7.11   16.94
  -3 -10 -13   35.79   15.15
   3 -10  13   -1.36   15.03
   3  11 -14    8.25   16.42
   3 -11 -14    7.21   14.87
  -3 -11  14  -11.79   14.82
   3  11 -13  -22.73   17.47
   3 -11 -13   32.80   17.26
  -3 -11  13   22.50   17.01
   3  11 -12   39.31   19.91
   3 -11 -12   48.72   18.18
  -3 -11  12   42.65   18.01
   3  11 -11  188.66   22.63
   3 -11 -11  181.05   21.69
  -3 -11  11  154.69   22.48
   3  11 -10   53.30   20.60
   3 -11 -10   86.10   18.05
   3 -11 -10   77.04   13.35
  -3 -11  10   78.78   18.61
   3  11  -9  679.49   38.13
   3 -11  -9  689.85   29.53
   3 -11  -9  757.93   35.71
  -3 -11   9  740.05   31.97
   3  11  -8  182.62   22.81
   3 -11  -8  223.63   19.84
   3 -11  -8  184.41   18.63
  -3 -11   8  195.66   22.44
   3  11  -7  578.98   27.76
  -3  11   7  614.83   29.43
   3 -11  -7  597.74   30.07
  -3 -11   7  610.54   32.91
   3 -11  -7  567.65   29.18
   3  11  -6   20.82   16.73
  -3  11   6   44.77   12.22
   3 -11  -6   28.43   14.89
  -3 -11   6   34.00   15.04
   3 -11  -6   36.16   12.89
   3  11  -5  244.19   18.67
  -3  11   5  239.87   19.40
   3 -11  -5  246.23   21.30
   3 -11  -5  286.10   18.45
  -3 -11   5  311.71   18.17
  -3 -11   5  268.31   22.95
   3  11  -4  148.19   20.33
  -3  11   4  113.28   15.41
   3 -11  -4  158.46   19.37
   3 -11  -4  177.79   14.28
  -3 -11   4  164.11   20.52
  -3 -11   4  206.70   14.47
   3  11  -3  411.77   26.50
  -3  11   3  429.19   23.64
   3 -11  -3  370.88   24.63
  -3 -11   3  377.81   25.09
   3 -11  -3  345.27   18.04
  -3 -11   3  398.72   19.90
   3  11  -2  891.10   41.75
  -3  11   2  956.92   38.10
   3 -11  -2  944.67   39.74
   3 -11  -2  953.50   32.28
  -3 -11   2  942.09   33.15
  -3 -11   2  913.14   38.70
   3  11  -1  153.93   20.68
  -3  11   1  171.59   17.23
   3 -11  -1  139.18   19.13
   3 -11  -1  158.68   13.28
  -3 -11   1  174.81   14.93
  -3 -11   1  142.40   17.31
   3  11   0   36.33   12.41
  -3  11   0   33.13   14.45
   3 -11   0   37.71   15.75
  -3 -11   0   31.41   11.36
  -3 -11   0   27.51   13.23
   3  11   1    3.79   14.84
  -3  11  -1    1.29   13.97
  -3 -11  -1   16.58   11.44
   3 -11   1    8.29   13.51
   3  11   2   21.10   15.24
  -3  11  -2   29.27   15.21
   3 -11   2   23.22   14.21
  -3 -11  -2   24.60   12.65
  -3 -11  -2   13.88   12.81
   3  11   3  574.31   33.09
  -3  11  -3  581.77   31.61
   3 -11   3  605.00   32.02
  -3 -11  -3  600.31   28.54
  -3 -11  -3  566.70   25.55
   3  11   4  200.17   22.53
  -3  11  -4  234.80   22.84
   3 -11   4  241.20   22.14
  -3 -11  -4  189.90   15.97
  -3 -11  -4  205.52   18.99
   3  11   5  145.75   20.09
  -3  11  -5  102.70   20.61
   3 -11   5  123.53   19.78
  -3 -11  -5  121.56   13.42
  -3 -11  -5  121.98   15.95
   3  11   6  483.09   31.30
  -3  11  -6  439.74   30.77
  -3 -11  -6  574.44   29.16
   3 -11   6  528.99   31.15
   3  11   7 1558.28   60.80
  -3  11  -7 1504.45   61.42
  -3 -11  -7 1664.52   59.96
   3 -11   7 1595.32   61.72
   3  11   8  178.86   23.42
  -3  11  -8  219.15   24.05
   3 -11   8  214.69   23.43
  -3 -11  -8  206.88   22.06
   3  11   9    9.78   17.17
  -3  11  -9   17.49   17.97
  -3 -11  -9   27.39   15.62
   3 -11   9   23.44   16.53
   3  11  10   34.09   18.84
  -3  11 -10   22.85   18.64
  -3 -11 -10   29.31   12.27
   3 -11  10   30.98   17.40
   3  11  11  143.17   22.93
  -3  11 -11  151.18   22.42
  -3 -11 -11  164.70   21.49
   3 -11  11  126.81   21.25
   3  11  12   34.49   20.41
  -3  11 -12   47.84   19.55
  -3 -11 -12   62.77   17.37
   3 -11  12   58.50   18.58
   3  12 -12   11.34   19.00
   3 -12 -12   20.15   17.15
  -3 -12  12   24.34   18.53
   3  12 -11   36.87   18.72
   3 -12 -11   25.97   17.71
  -3 -12  11   57.94   18.12
   3  12 -10  118.98   24.43
   3 -12 -10  164.11   21.84
  -3 -12  10  222.22   24.47
   3  12  -9  133.65   20.42
   3 -12  -9   41.83   17.36
   3 -12  -9  114.57   16.30
  -3 -12   9  100.29   19.64
   3  12  -8   14.14   18.78
   3 -12  -8   55.74   14.93
   3 -12  -8   65.24   16.04
  -3 -12   8   52.59   17.21
   3  12  -7  332.24   27.23
   3 -12  -7  346.61   23.67
   3 -12  -7  342.62   24.51
  -3 -12   7  362.66   26.73
   3  12  -6 1155.65   51.80
  -3  12   6 1089.47   47.76
   3 -12  -6 1309.21   50.66
  -3 -12   6 1251.51   45.14
   3 -12  -6 1333.21   50.08
   3  12  -5  386.97   29.80
  -3  12   5  515.33   26.34
   3 -12  -5  458.58   28.83
  -3 -12   5  438.25   29.21
   3 -12  -5  439.93   23.52
   3  12  -4  529.57   33.02
  -3  12   4  524.71   28.90
   3 -12  -4  543.00   25.75
   3 -12  -4  577.13   31.40
  -3 -12   4  584.41   27.83
  -3 -12   4  555.08   30.47
   3  12  -3  151.88   20.52
  -3  12   3  124.16   17.92
   3 -12  -3  156.31   19.34
   3 -12  -3   91.03   12.25
  -3 -12   3  119.23   13.44
  -3 -12   3  149.13   18.39
   3  12  -2  439.81   30.97
  -3  12   2  417.26   25.52
   3 -12  -2  540.61   21.80
   3 -12  -2  540.92   31.46
  -3 -12   2  525.43   24.34
  -3 -12   2  461.51   28.32
   3  12  -1  363.39   27.68
  -3  12   1  330.83   23.84
   3 -12  -1  305.57   24.79
  -3 -12   1  332.73   19.37
  -3 -12   1  306.75   23.24
   3  12   0   18.51   15.58
  -3  12   0   -2.98   13.63
   3 -12   0  -16.45   10.57
  -3 -12   0   11.42   13.21
  -3 -12   0   -7.28    9.59
   3  12   1  469.17   31.17
  -3  12  -1  480.43   30.08
   3 -12   1  454.94   29.00
  -3 -12  -1  461.35   25.06
  -3 -12  -1  463.19   26.32
   3  12   2   50.40   17.91
  -3  12  -2   68.86   17.63
   3 -12   2   54.68   17.12
  -3 -12  -2   39.49   14.71
  -3 -12  -2   58.42   14.05
   3  12   3   -6.56   15.53
  -3  12  -3   30.10   15.03
   3 -12   3   -5.87   15.36
  -3 -12  -3   -6.81   12.65
  -3 -12  -3  -23.25   11.62
   3  12   4  685.17   38.18
  -3  12  -4  629.73   35.51
   3 -12   4  739.56   37.41
  -3 -12  -4  703.91   31.04
  -3 -12  -4  751.48   34.19
   3  12   5  492.50   33.18
  -3  12  -5  441.39   31.59
   3 -12   5  539.96   32.90
  -3 -12  -5  453.00   26.18
  -3 -12  -5  450.39   27.40
   3  12   6   54.00   18.36
  -3  12  -6    7.32   19.05
  -3 -12  -6   26.71   16.42
   3 -12   6   41.03   17.84
   3  12   7   28.14   17.78
  -3  12  -7    3.92   18.04
  -3 -12  -7    6.65   15.14
   3 -12   7   15.95   17.30
   3  12   8  221.62   27.45
  -3  12  -8  233.68   28.26
  -3 -12  -8  337.67   25.65
   3 -12   8  289.71   26.69
   3  12   9  592.81   37.70
  -3  12  -9  558.19   36.69
  -3 -12  -9  555.37   33.23
   3 -12   9  515.72   34.37
   3  12  10  274.43   28.67
  -3  12 -10  259.55   28.00
  -3 -12 -10  320.84   26.50
   3 -12  10  356.53   28.11
   3  13 -10  107.61   23.35
   3 -13 -10   43.28   18.91
  -3 -13  10  104.56   20.81
   3  13  -9   42.94   18.25
   3 -13  -9    4.76   14.02
   3 -13  -9   10.96   15.90
  -3 -13   9   14.44   16.80
   3  13  -8  388.52   31.88
   3 -13  -8  438.59   27.74
   3 -13  -8  447.04   26.54
  -3 -13   8  394.61   29.58
   3  13  -7   43.89   17.92
   3 -13  -7   16.93   13.40
   3 -13  -7    3.88   14.88
  -3 -13   7   20.31   15.60
   3  13  -6   19.86   17.14
   3 -13  -6   17.88   13.24
   3 -13  -6   -3.92   14.84
  -3 -13   6   27.70   16.49
   3  13  -5  103.44   21.48
  -3  13   5  133.04   17.12
   3 -13  -5  122.99   15.23
  -3 -13   5  102.05   19.48
   3 -13  -5   92.48   18.26
   3  13  -4  291.42   28.03
  -3  13   4  306.70   24.63
   3 -13  -4  317.35   26.02
  -3 -13   4  345.24   26.69
   3 -13  -4  314.87   20.05
   3  13  -3   63.08   20.10
  -3  13   3   63.30   17.27
  -3 -13   3   94.84   17.37
   3 -13  -3   58.94   17.56
   3  13  -2   56.30   19.46
  -3  13   2   43.54   16.84
   3 -13  -2   62.89   17.83
  -3 -13   2   57.31   12.32
  -3 -13   2   33.53   17.33
   3  13  -1  522.41   33.38
  -3  13   1  516.32   31.92
   3 -13  -1  506.17   31.32
  -3 -13   1  508.35   24.68
  -3 -13   1  478.94   29.84
   3  13   0    1.40   17.09
  -3  13   0   22.08   16.06
   3 -13   0   44.28   17.21
  -3 -13   0   27.61   14.69
  -3 -13   0   10.65   12.25
   3  13   1    4.77   16.80
  -3  13  -1  -12.70   15.06
   3 -13   1   -4.47   15.04
  -3 -13  -1   20.23   11.94
  -3 -13  -1    1.75   13.12
   3  13   2  272.06   26.58
  -3  13  -2  273.22   27.20
   3 -13   2  282.86   25.51
  -3 -13  -2  280.21   20.83
  -3 -13  -2  263.63   22.69
   3  13   3  167.45   23.50
  -3  13  -3  177.48   22.75
   3 -13   3  144.55   20.78
  -3 -13  -3  144.66   18.10
  -3 -13  -3  156.21   19.30
   3  13   4    6.14   15.96
  -3  13  -4    9.79   16.92
   3 -13   4   10.57   16.43
  -3 -13  -4    4.17   11.04
  -3 -13  -4   -8.92   13.22
   3  13   5   20.46   16.94
  -3  13  -5  -11.03   17.55
  -3 -13  -5   10.77   14.06
   3 -13   5    2.05   16.15
   3  13   6  903.02   48.18
  -3  13  -6  946.69   48.30
  -3 -13  -6  994.73   43.94
   3 -13   6  974.95   47.08
   3  13   7   26.96   21.07
  -3  13  -7   43.29   19.08
  -3 -13  -7   22.18   16.77
   3 -13   7   21.16   19.35
   3  13   8  236.95   27.93
  -3  13  -8  230.57   27.54
  -3 -13  -8  261.12   25.37
   3 -13   8  272.69   26.97
   3  14  -7   40.66   19.15
   3 -14  -7   35.62   15.82
   3 -14  -7   51.05   17.39
  -3 -14   7   21.50   17.93
   3  14  -6  956.46   49.34
   3 -14  -6 1003.37   43.44
   3 -14  -6 1012.83   46.04
  -3 -14   6 1058.90   48.00
   3  14  -5   35.17   21.61
   3 -14  -5   52.22   18.07
   3 -14  -5   65.60   14.51
  -3 -14   5   63.67   20.06
   3  14  -4   -0.82   18.41
  -3  14   4    7.99   14.85
  -3 -14   4    8.37   16.72
   3 -14  -4   17.64   15.95
   3  14  -3    7.54   15.10
  -3  14   3   58.03   17.71
  -3 -14   3   32.58   17.63
   3 -14  -3   12.17   17.56
   3  14  -2  531.17   37.36
  -3  14   2  450.23   31.62
  -3 -14   2  564.22   32.63
   3 -14  -2  481.89   31.79
   3  14  -1   10.31   17.74
  -3  14   1   16.14   16.75
  -3 -14   1   -5.11   16.55
   3 -14  -1   21.80   16.22
   3  14   0  151.51   25.04
  -3  14   0  136.48   23.71
   3 -14   0  139.43   22.57
  -3 -14   0  161.88   17.02
  -3 -14   0  157.98   20.34
   3  14   1  187.74   25.42
  -3  14  -1  167.17   23.84
   3 -14   1  175.31   22.90
  -3 -14  -1  161.45   20.87
  -3 -14  -1  143.85   17.56
   3  14   2  211.89   26.66
  -3  14  -2  176.88   25.21
   3 -14   2  242.89   25.71
  -3 -14  -2  192.83   20.35
  -3 -14  -2  205.56   19.53
   3  14   3   34.89   20.43
  -3  14  -3   21.39   20.71
   3 -14   3   57.90   17.68
  -3 -14  -3   53.09   15.87
  -3 -14  -3   51.63   16.57
   3  14   4  580.41   38.52
  -3  14  -4  529.84   37.45
   3 -14   4  591.35   35.35
  -3 -14  -4  581.81   30.80
  -3 -14  -4  628.23   32.99
   3  14   5   54.40   21.59
  -3  14  -5   47.44   20.68
  -3 -14  -5   19.55   17.37
   3 -14   5   70.31   20.21
   4   0 -20   40.83   14.45
   4   0 -19   -2.96   11.88
   4   0 -18 1674.71   58.81
   4   0 -17    6.33   11.78
   4   0 -16   65.55   14.87
   4   0 -15   19.98   10.79
   4   0 -15   19.80   11.27
   4   0 -14 3438.23  105.32
   4   0 -13    2.42    4.93
   4   0 -13    0.81    7.36
  -4   0  13   -6.32    9.04
   4   0 -12   14.46    4.75
   4   0 -12    3.25    8.00
  -4   0  12   -2.56    9.50
   4   0 -11   -4.31    7.22
   4   0 -11   -3.17    4.13
  -4   0  11   -1.42    8.57
   4   0 -10   56.30    8.73
   4   0 -10   38.13    4.84
  -4   0  10   75.49    9.89
   4   0  -9   -2.84    3.65
   4   0  -9   -2.09    7.13
  -4   0   9    4.81    7.63
   4   0  -8 9143.66  262.01
   4   0  -8 9439.49  280.65
   4   0  -8 8791.90  258.73
  -4   0   8 9479.79  283.45
   4   0  -7    2.30    6.70
   4   0  -7    2.42    2.87
   4   0  -7    2.58    3.19
  -4   0   7    9.53    6.83
   4   0  -6 7559.13  207.37
   4   0  -6 7479.82  216.36
  -4   0   6 7081.08  202.68
   4   0  -5    4.83    7.29
   4   0  -5    2.15    3.76
  -4   0   5    0.25    3.00
  -4   0   5   12.54    5.13
   4   0  -439001.76 1445.53
   4   0  -437813.04 1373.19
  -4   0   438743.61 1432.27
  -4   0   436854.63 1358.68
   4   0  -3    4.99    7.19
   4   0  -3   10.80    4.76
  -4   0   3   -0.16    3.44
  -4   0   3    5.94    6.74
   4   0  -210625.73  314.45
   4   0  -210474.76  307.19
  -4   0   210556.86  313.40
   4   0  -1   -1.39    6.24
   4   0  -1   -2.67    5.92
  -4   0   1   -4.96    6.02
   4   0   0 2500.62   65.81
   4   0   0 2576.01   70.38
  -4   0   0 2461.63   65.05
   4   0   1    2.96    5.02
   4   0   1   -6.71    7.23
  -4   0  -1    3.33    5.21
   4   0   2  667.80   24.02
   4   0   2  693.63   20.82
  -4   0  -2  706.91   20.29
   4   0   3   -7.79    7.56
   4   0   3   -4.43    4.43
  -4   0  -3    5.43    4.35
   4   0   4 1198.08   31.62
   4   0   4 1035.44   31.55
  -4   0  -4 1111.21   29.41
   4   0   5  -16.51    8.70
   4   0   5    0.22    4.17
  -4   0  -5    0.01    4.57
   4   0   6 7774.43  234.01
   4   0   6 7409.73  205.10
  -4   0  -6 7460.21  211.57
   4   0   7    4.51    3.69
   4   0   7  -10.38   10.27
  -4   0  -7    8.68    6.36
   4   0   810828.20  337.51
   4   0   810244.41  298.26
  -4   0  -810415.05  311.94
   4   0   9   -2.05    2.94
   4   0   9   18.53   11.27
  -4   0  -9   -4.79    6.28
   4   0  10 1551.25   54.54
  -4   0 -10 1568.61   44.03
   4   0  11   11.65   13.76
  -4   0 -11   11.70    8.25
   4   0  12 1744.24   63.32
  -4   0 -12 1817.85   54.48
   4   0  13   -4.48   13.77
  -4   0 -13    6.58    8.46
   4   0  14   39.21   16.81
   4   0  15   -4.92   14.43
   4   0  16   20.35   16.99
   4   0  17   -2.72   15.31
   4   0  18  407.25   30.51
   4  -1 -20  443.54   26.60
   4   1 -19   29.26   12.50
   4  -1 -19   48.61   14.84
   4   1 -18   17.81   11.39
   4  -1 -18    1.83   13.73
   4   1 -17  256.57   19.13
   4  -1 -17  331.70   21.49
   4   1 -16 3026.51   95.65
   4   1 -16 3083.91   94.55
   4  -1 -16 3049.49   99.52
   4   1 -15  144.68   15.17
   4   1 -15  195.10   16.27
   4  -1 -15  171.01   14.28
   4  -1 -15  148.20   16.36
   4   1 -14 1334.42   40.00
   4   1 -14 1428.22   48.43
   4  -1 -14 1331.13   47.15
   4  -1 -14 1324.81   43.57
  -4  -1  14 1321.00   43.78
   4   1 -13   14.14    9.24
   4   1 -13   10.35    6.48
   4  -1 -13   17.34    9.59
  -4  -1  13   31.45    9.94
   4   1 -12  195.85   10.21
   4   1 -12  218.66   13.60
  -4   1  12  194.32   15.34
   4  -1 -12  214.13   12.35
  -4  -1  12  210.97   14.33
   4  -1 -12  178.21    7.95
   4   1 -11   71.53    7.96
   4   1 -11   89.15   10.41
  -4   1  11   89.11   12.25
   4  -1 -11   91.10    9.41
  -4  -1  11   85.10   10.67
   4  -1 -11   75.61    5.22
  -4   1  10  134.18   12.32
   4   1 -10  134.18    7.53
   4   1 -10  142.32   11.94
   4  -1 -10  132.10    5.52
   4  -1 -10  156.76   11.15
   4  -1 -10  125.09    5.90
  -4  -1  10  154.03   11.43
   4   1  -9  596.27   21.92
  -4   1   9  564.15   21.97
   4   1  -9  616.77   18.62
   4  -1  -9  544.89   13.25
   4  -1  -9  578.59   20.46
  -4  -1   9  549.88   20.81
   4  -1  -9  555.19   14.50
   4   1  -8 1546.01   39.99
   4   1  -8 1569.84   45.30
  -4   1   8 1578.93   46.00
   4  -1  -8 1527.23   35.21
   4  -1  -8 1474.04   34.78
  -4  -1   8 1617.66   45.93
   4  -1  -8 1549.94   44.28
   4   1  -7 3232.92   84.22
   4   1  -7 3276.59   91.55
  -4   1   7 3606.04   99.97
   4  -1  -7 3293.41   91.74
  -4  -1   7 3655.58   99.79
   4   1  -612994.56  390.64
   4   1  -612798.78  395.16
  -4   1   611926.96  369.06
   4  -1  -612703.58  391.36
  -4  -1   611911.13  363.89
   4   1  -5 9656.19  277.89
   4   1  -5 9508.23  282.72
   4  -1  -5 9435.80  280.47
   4  -1  -5 9628.88  269.42
  -4  -1   5 9113.49  270.81
  -4   1   4 8166.74  238.32
   4   1  -4 8680.47  253.32
  -4   1   4 8674.57  240.15
   4   1  -4 8799.30  249.86
   4  -1  -4 8649.38  253.01
   4  -1  -4 8598.41  239.89
  -4  -1   4 7923.67  232.57
   4   1  -3  299.66   12.55
   4   1  -3  253.49   12.79
  -4   1   3  254.55    8.71
  -4   1   3  220.98   11.86
   4  -1  -3  258.57   10.10
   4  -1  -3  321.45   14.31
  -4  -1   3  226.79   10.32
   4   1  -2 9303.38  270.43
  -4   1   2 9614.74  279.40
   4   1  -2 9438.11  276.38
   4  -1  -2 9525.70  278.30
  -4  -1   2 9148.45  267.83
   4  -1  -2 9317.71  269.35
   4   1  -1  817.42   25.58
   4   1  -1  780.36   23.18
  -4   1   1  738.71   21.91
   4  -1  -1  805.99   23.25
  -4  -1   1  740.17   23.62
   4  -1  -1  783.09   22.50
   4   1   0 2498.48   68.20
   4   1   0 2383.72   62.35
  -4   1   0 2410.35   62.59
   4  -1   0 2504.12   66.96
   4  -1   0 2481.53   66.35
  -4  -1   0 2432.25   65.33
  -4   1  -1 1263.66   33.12
   4   1   1 1231.87   32.25
   4   1   1 1228.40   35.13
   4  -1   1 1302.07   35.31
  -4  -1  -1 1280.19   35.40
   4  -1   1 1252.93   36.70
   4   1   2   54.27    6.34
   4   1   2   52.02   10.47
  -4   1  -2   52.13    5.78
   4  -1   2   54.04    6.51
   4  -1   2   49.89    9.21
  -4  -1  -2   60.39    7.00
  -4   1  -3  130.91    8.30
   4   1   3  135.29    7.34
   4   1   3  142.32   12.48
   4  -1   3  151.44    8.28
  -4  -1  -3  109.45    8.53
   4  -1   3  150.02   10.11
   4   1   4 3307.21   94.22
   4   1   4 3175.35   81.36
  -4   1  -4 3068.45   79.55
   4  -1   4 3235.79   85.28
   4  -1   4 3231.99   92.24
  -4  -1  -4 3026.26   80.65
   4   1   5 1610.25   40.52
   4   1   5 1571.49   49.05
  -4   1  -5 1626.62   42.21
   4  -1   5 1565.99   46.28
   4  -1   5 1626.89   42.66
  -4  -1  -5 1607.78   43.54
   4   1   6 3070.48   76.99
   4   1   6 2891.79   86.12
  -4   1  -6 2905.47   75.90
   4  -1   6 2908.64   86.50
   4  -1   6 2927.65   76.15
  -4  -1  -6 2863.96   76.98
   4   1   7  149.66    5.15
   4   1   7  174.34   12.78
   4   1   7  152.48    5.59
  -4   1  -7  160.62    8.84
   4  -1   7  168.38    8.81
   4  -1   7  155.60   12.46
  -4  -1  -7  174.52    9.90
   4   1   8 7184.74  221.84
  -4   1  -8 7150.64  203.24
   4  -1   8 6981.82  195.86
  -4  -1  -8 7066.47  204.74
   4  -1   8 7059.10  217.15
  -4   1  -9 1808.98   49.40
   4   1   9 1868.76   62.02
   4  -1   9 1866.10   62.79
  -4  -1  -9 1792.85   51.15
   4  -1   9 1827.88   47.80
  -4   1 -10 4393.46  121.40
   4   1  10 4135.97  130.33
   4  -1  10 4229.43  133.54
  -4  -1 -10 4307.25  123.18
   4  -1  10 4159.64  112.47
   4   1  11 1605.19   57.10
  -4   1 -11 1557.45   44.86
  -4  -1 -11 1590.19   47.27
   4  -1  11 1596.10   55.26
   4   1  12  172.43   18.59
  -4   1 -12  129.55   10.59
  -4  -1 -12  139.71   13.78
   4  -1  12  133.89   18.70
   4   1  13  169.51   20.59
   4  -1  13  204.03   21.22
  -4  -1 -13  166.73   15.19
   4   1  14  152.78   20.43
   4  -1  14  138.24   18.85
  -4  -1 -14  134.70   12.78
   4   1  15   -6.53   16.93
   4  -1  15  -14.61   17.13
  -4  -1 -15   33.20    9.36
   4   1  16   73.98   19.81
   4  -1  16   76.06   20.16
   4   1  17   93.89   20.14
   4  -1  17   73.78   20.51
   4   1  18   13.28   17.96
   4  -1  18   17.86   17.06
   4  -2 -20   22.41   15.51
   4  -2 -19  225.39   22.08
   4   2 -18  600.55   28.05
   4  -2 -18  617.33   30.83
   4   2 -17  727.87   29.10
   4  -2 -17  715.03   33.47
   4   2 -16   24.68    9.37
   4   2 -16   -3.27    9.12
   4  -2 -16   -7.97   12.72
   4   2 -15  389.59   22.53
   4   2 -15  381.70   18.32
   4  -2 -15  446.22   25.49
   4  -2 -15  376.06   18.81
  -4  -2  15  487.70   22.11
   4   2 -14  642.19   23.68
   4   2 -14  665.76   26.48
   4  -2 -14  687.93   26.33
   4  -2 -14  657.48   28.85
  -4  -2  14  650.46   25.54
   4   2 -13  623.74   22.47
   4   2 -13  676.68   26.64
   4  -2 -13  657.10   25.31
   4  -2 -13  711.65   29.34
  -4  -2  13  657.47   25.37
   4   2 -12   -5.13    6.46
   4   2 -12   11.94    8.14
   4  -2 -12    4.41    9.95
   4  -2 -12    3.36    8.35
  -4  -2  12   -2.33    8.06
   4   2 -11  211.93   14.17
   4   2 -11  197.39   10.99
  -4   2  11  206.58   12.58
  -4  -2  11  224.71   13.50
   4  -2 -11  204.36   12.05
   4   2 -10  164.98   13.11
   4   2 -10  155.79    9.69
  -4   2  10  172.68   13.53
  -4  -2  10  157.31   11.16
   4  -2 -10  146.37   11.01
   4   2  -9   68.76    7.46
   4   2  -9   79.82   10.41
  -4   2   9   74.85   10.88
  -4  -2   9   74.24    8.95
   4  -2  -9   82.07    9.10
   4   2  -8 2310.25   62.10
  -4   2   8 2386.47   67.75
  -4  -2   8 2432.10   67.03
   4  -2  -8 2277.83   64.53
   4   2  -7   50.02    6.76
  -4   2   7   57.54    8.45
  -4  -2   7   42.99    8.42
   4  -2  -7   43.39    8.49
   4   2  -6  140.41    7.59
  -4   2   6  100.92    8.25
   4  -2  -6  121.95   10.57
  -4  -2   6  109.00    9.65
   4   2  -5  187.45   10.33
  -4   2   5  218.75   12.16
   4  -2  -5  167.34   11.88
  -4  -2   5  179.72   10.44
  -4  -2   5  219.75   12.49
   4   2  -4 4627.88  124.01
  -4   2   4 4512.29  124.31
  -4   2   4 4325.36  110.69
   4  -2  -4 4548.20  116.03
   4  -2  -4 4395.43  122.76
  -4  -2   4 4331.19  120.17
   4   2  -311346.61  338.77
  -4   2   311103.54  329.15
  -4   2   311101.57  333.39
   4  -2  -311241.44  329.64
   4  -2  -311349.08  341.11
  -4  -2   311413.32  344.57
   4   2  -2 1325.37   36.39
   4   2  -2 1287.24   36.31
  -4   2   2 1213.56   33.47
   4  -2  -2 1283.53   33.72
  -4  -2   2 1258.81   36.25
   4  -2  -2 1308.21   37.97
   4   2  -1    7.52    6.50
   4   2  -1   16.15    7.13
  -4   2   1   23.89    5.44
   4  -2  -1   16.12    7.40
   4  -2  -1    9.91    5.68
  -4  -2   1   18.69    5.96
   4   2   0  283.25   11.60
   4   2   0  293.52   14.63
  -4   2   0  261.07    9.80
   4  -2   0  276.04   12.81
   4  -2   0  261.52   13.42
  -4  -2   0  281.23   13.33
   4   2   1   56.24    7.01
   4   2   1   43.28   10.17
  -4   2  -1   52.23    6.13
   4  -2   1   58.43    8.19
   4  -2   1   61.92    9.26
  -4  -2  -1   59.46    7.91
  -4   2  -2   80.13    5.89
   4   2   2   68.56    6.43
   4   2   2   75.76   10.28
   4  -2   2   80.40    8.03
  -4  -2  -2   64.33    8.07
   4  -2   2   79.91    9.62
   4   2   3  411.55   18.28
   4   2   3  391.46   12.39
  -4   2  -3  407.20   12.96
   4  -2   3  383.54   18.11
  -4  -2  -3  390.31   15.43
   4  -2   3  402.53   14.49
   4   2   4 2313.67   58.11
   4   2   4 2411.41   70.24
  -4   2  -4 2300.34   58.48
   4  -2   4 2312.92   68.32
  -4  -2  -4 2225.80   61.06
   4  -2   4 2351.73   62.10
   4   2   5  757.34   19.31
   4   2   5  786.91   20.72
   4   2   5  810.25   29.81
  -4   2  -5  870.19   22.84
   4  -2   5  826.82   24.99
  -4  -2  -5  847.22   25.74
   4  -2   5  791.41   29.42
   4   2   6  193.28   16.37
   4   2   6  202.82    6.93
   4   2   6  198.87    6.24
  -4   2  -6  215.45    8.72
   4  -2   6  209.90   10.48
   4  -2   6  181.55   15.62
  -4  -2  -6  202.15   11.75
   4   2   7 3559.92  107.79
  -4   2  -7 3656.25   96.05
   4  -2   7 3658.24   98.72
   4  -2   7 3597.63  108.62
  -4  -2  -7 3549.70   99.36
   4   2   8 2581.29   81.01
  -4   2  -8 2604.96   67.29
   4  -2   8 2645.38   71.29
  -4  -2  -8 2453.67   70.66
   4  -2   8 2681.36   79.14
   4   2   9  355.58   22.20
  -4   2  -9  355.91   13.21
   4  -2   9  302.56   22.02
   4  -2   9  336.28   13.22
  -4  -2  -9  348.83   16.87
  -4   2 -10   59.41    7.22
   4   2  10   85.57   15.86
   4  -2  10   63.09   15.50
  -4  -2 -10   67.49   10.55
   4  -2  10   57.05    7.38
   4   2  11 3415.30  110.34
  -4   2 -11 3469.69   95.56
   4  -2  11 3312.96  107.05
  -4  -2 -11 3357.58   99.03
   4   2  12  560.14   31.12
   4  -2  12  615.65   32.26
  -4  -2 -12  600.67   24.13
   4   2  13  397.38   27.04
   4  -2  13  391.14   28.27
  -4  -2 -13  384.84   19.35
   4   2  14   83.19   18.02
   4  -2  14   50.52   19.92
  -4  -2 -14   74.50   12.28
   4   2  15   40.00   16.91
   4  -2  15    0.13   16.74
  -4  -2 -15   27.55   10.33
   4   2  16   92.46   18.08
   4  -2  16   42.14   19.08
  -4  -2 -16   44.15   12.47
   4   2  17  183.98   23.87
   4  -2  17  241.78   25.47
   4  -3 -20   30.16   16.28
   4  -3 -19  264.43   23.76
   4  -3 -18  122.65   18.52
   4   3 -17  640.26   27.03
   4   3 -17  631.96   27.59
   4  -3 -17  638.82   32.71
   4   3 -16    6.04   10.03
   4  -3 -16    3.22   12.96
   4   3 -15 2494.07   75.20
   4   3 -15 2609.88   85.34
   4  -3 -15 2529.94   85.07
  -4  -3  15 2371.91   73.24
   4   3 -14  422.13   20.97
   4   3 -14  396.67   17.82
   4  -3 -14  426.78   19.38
   4  -3 -14  416.01   23.90
  -4  -3  14  432.86   19.84
   4   3 -13  349.96   18.52
   4   3 -13  302.65   14.77
   4  -3 -13  314.56   20.30
   4  -3 -13  336.70   17.53
  -4  -3  13  368.98   19.72
   4   3 -12  312.55   15.17
   4  -3 -12  273.04   18.72
   4  -3 -12  290.04   13.93
  -4  -3  12  261.97   14.69
   4   3 -11  214.69   11.35
   4  -3 -11  217.87   12.55
   4  -3 -11  211.16   17.32
  -4  -3  11  192.87   12.77
  -4  -3  11  193.73   15.10
   4   3 -10    0.34    5.90
   4  -3 -10   11.46    6.59
   4  -3 -10    6.55    6.98
  -4  -3  10   -7.77    6.76
  -4  -3  10   -9.92    8.50
  -4   3   9 1373.49   43.19
   4   3  -9 1453.23   42.46
   4  -3  -9 1399.14   41.73
  -4  -3   9 1456.63   42.35
  -4  -3   9 1307.63   41.14
   4   3  -8   11.86    6.19
  -4   3   8    7.35    8.02
   4  -3  -8    4.60    7.05
  -4  -3   8    3.94    7.06
  -4  -3   8   26.61    8.66
   4   3  -7  775.49   23.28
  -4   3   7  657.18   24.04
   4  -3  -7  762.12   25.05
  -4  -3   7  699.12   25.01
  -4  -3   7  708.22   23.06
   4   3  -6   45.43    6.84
  -4   3   6   42.67    8.72
   4  -3  -6   46.20    8.68
  -4  -3   6   40.99    7.58
  -4  -3   6   28.25    9.24
   4   3  -519109.05  617.51
  -4   3   516420.92  518.12
  -4   3   517994.80  565.04
  -4   3   517682.22  576.20
  -4  -3   518115.13  589.20
  -4  -3   517834.46  580.63
   4  -3  -518167.24  593.30
   4   3  -4   75.13    9.32
  -4   3   4   84.30    5.21
  -4   3   4   76.01    4.77
  -4   3   4   58.25    8.16
  -4  -3   4   68.13    8.64
  -4  -3   4   64.39    9.22
   4  -3  -4   75.77   10.25
  -4   3   3   79.44    8.11
   4   3  -3   99.97    9.17
   4  -3  -3  100.00    6.79
  -4  -3   3   91.93    9.92
  -4  -3   3   91.70    9.57
   4  -3  -3   84.16   10.33
   4   3  -2 1701.01   46.74
  -4   3   2 1471.77   39.63
   4  -3  -2 1591.01   43.37
   4  -3  -2 1638.94   42.93
  -4  -3   2 1569.40   43.52
  -4  -3   2 1521.60   42.86
   4   3  -1 7262.31  208.99
  -4   3   1 6964.35  193.69
   4  -3  -1 7022.84  197.50
   4  -3  -1 6833.28  194.77
  -4  -3   1 6868.17  194.46
  -4  -3   1 6896.98  197.20
   4   3   0  198.90   13.38
  -4   3   0  228.77    9.41
   4  -3   0  215.17   12.42
   4  -3   0  211.81   11.34
  -4  -3   0  217.98   11.91
  -4  -3   0  218.72   10.93
   4   3   1  234.23   11.73
  -4   3  -1  254.16    9.02
   4  -3   1  223.52   12.32
   4  -3   1  239.26   12.92
  -4  -3  -1  229.46   10.25
  -4  -3  -1  242.19   10.87
   4   3   2 1363.03   39.38
  -4   3  -2 1444.00   36.01
   4  -3   2 1592.89   45.77
  -4  -3  -2 1450.04   40.72
   4  -3   2 1481.22   41.81
   4   3   3  387.72   12.64
   4   3   3  375.35   15.50
  -4   3  -3  398.84   11.35
   4  -3   3  404.28   15.99
  -4  -3  -3  415.95   16.38
   4  -3   3  412.07   16.34
   4   3   4  383.40   19.01
   4   3   4  360.56   11.24
  -4   3  -4  343.76   10.49
   4  -3   4  385.36   18.74
  -4  -3  -4  340.23   15.04
   4  -3   4  368.14   14.73
   4   3   5 1350.94   43.33
   4   3   5 1305.87   32.74
  -4   3  -5 1363.10   33.11
   4  -3   5 1390.02   44.51
   4  -3   5 1392.98   38.66
  -4  -3  -5 1307.97   38.58
   4  -3   5 1196.47   29.50
   4   3   6   66.50    4.29
   4   3   6   77.06   12.92
   4   3   6   51.68    3.67
  -4   3  -6   55.58    4.44
   4  -3   6   85.33   12.51
   4  -3   6   53.45    3.40
  -4  -3  -6   70.92    9.29
   4  -3   6   70.97    8.85
   4   3   7   39.05   12.93
  -4   3  -7   37.57    4.06
   4  -3   7   48.98   12.97
   4  -3   7   27.48    8.29
  -4  -3  -7   35.49    9.53
   4   3   8  169.19   17.50
  -4   3  -8  186.01    7.74
   4  -3   8  167.77   17.79
   4  -3   8  174.31   11.24
  -4  -3  -8  154.49   13.32
  -4   3  -9 4658.84  126.36
   4   3   9 4671.36  146.02
   4  -3   9 4813.87  136.92
  -4  -3  -9 4639.73  136.45
   4  -3   9 4700.93  146.83
   4   3  10  229.66   20.28
   4  -3  10  210.23   20.64
   4  -3  10  191.54   10.83
  -4  -3 -10  209.42   15.39
   4   3  11  505.59   28.33
   4  -3  11  433.50   16.46
   4  -3  11  433.44   27.46
  -4  -3 -11  489.94   22.74
   4   3  12   33.72   15.82
   4  -3  12   27.57   15.65
  -4  -3 -12   28.43   11.73
   4   3  13  249.57   22.55
   4  -3  13  209.23   22.70
  -4  -3 -13  252.30   18.36
   4   3  14   14.72   14.12
   4  -3  14    1.11   15.12
  -4  -3 -14   -4.71   11.03
   4   3  15  145.48   21.14
   4  -3  15  117.50   21.49
  -4  -3 -15  137.92   16.31
   4   3  16   43.68   18.41
   4  -3  16   17.00   18.76
  -4  -3 -16   24.60   12.54
   4   3  17  203.12   25.22
   4  -3  17  182.62   24.95
  -4  -3 -17  220.97   18.61
   4  -4 -19  241.64   23.65
   4  -4 -18   64.58   17.02
   4   4 -17  996.19   39.06
   4  -4 -17  991.12   43.29
   4   4 -16   18.40   11.78
   4   4 -16   30.04   10.46
   4  -4 -16   52.85   15.75
   4   4 -15  704.72   30.17
   4  -4 -15  703.86   34.24
  -4  -4  15  711.76   29.22
   4   4 -14  196.22   16.69
   4  -4 -14  209.51   19.33
   4  -4 -14  195.35   13.95
  -4  -4  14  184.70   16.71
  -4  -4  14  207.46   13.08
   4   4 -13  718.50   26.96
   4  -4 -13  696.68   30.19
   4  -4 -13  685.05   26.16
  -4  -4  13  652.63   27.98
  -4  -4  13  675.20   26.83
   4   4 -12   33.80    9.28
   4  -4 -12   41.24    9.87
   4  -4 -12   32.06   13.43
  -4  -4  12   33.00    8.70
  -4  -4  12   54.35   12.07
   4   4 -11  273.20   15.59
   4  -4 -11  325.22   15.53
   4  -4 -11  318.53   19.43
  -4  -4  11  328.92   18.65
  -4  -4  11  348.02   17.89
   4   4 -10  -13.34    7.12
   4  -4 -10    3.61   10.26
   4  -4 -10   -8.26    6.86
  -4  -4  10    0.29    7.00
  -4  -4  10    7.23    9.63
   4   4  -9 1269.73   39.31
   4  -4  -9 1368.72   41.62
   4  -4  -9 1360.22   40.70
  -4  -4   9 1467.59   42.70
  -4  -4   9 1411.31   45.52
   4   4  -8  118.81   10.48
   4  -4  -8  123.23   12.69
   4  -4  -8  134.11   11.38
  -4  -4   8  129.18   10.05
  -4  -4   8   94.23   12.70
   4   4  -7 5684.74  162.40
  -4   4   7 5174.80  137.35
  -4  -4   7 5448.69  159.55
   4  -4  -7 5650.18  162.96
  -4  -4   7 5375.66  153.41
  -4   4   6   79.41    4.50
   4   4  -6  109.30   10.10
  -4   4   6   76.62    4.20
  -4   4   6   67.67    9.50
  -4  -4   6   77.31   10.74
   4  -4  -6   74.59    9.76
  -4  -4   6   76.67    9.15
   4   4  -5 4260.96  119.77
  -4   4   5 4027.94  107.49
  -4   4   5 4063.58  105.74
  -4   4   5 4410.40  123.48
  -4  -4   5 4442.51  123.29
  -4  -4   5 4342.01  123.99
   4  -4  -5 4434.25  125.55
   4   4  -4 1566.80   46.54
  -4   4   4 1879.48   51.67
  -4   4   4 1574.02   40.38
   4  -4  -4 1698.03   49.96
  -4  -4   4 1738.50   51.01
  -4  -4   4 1813.61   50.46
  -4   4   322744.84  765.87
   4   4  -323471.62  799.08
   4  -4  -322750.69  776.58
  -4  -4   322327.34  758.04
  -4  -4   322659.85  771.63
   4   4  -2  977.68   30.85
  -4   4   2  948.12   26.63
   4  -4  -2  984.99   28.13
   4  -4  -2  972.61   30.73
  -4  -4   2  936.52   29.20
  -4  -4   2  960.10   29.76
   4   4  -1  176.70   12.29
  -4   4   1  176.16    9.33
   4  -4  -1  185.55   12.96
   4  -4  -1  172.85   10.05
  -4  -4   1  163.53   10.96
  -4  -4   1  179.21   10.75
  -4   4   0  694.01   18.99
   4   4   0  676.41   24.48
   4  -4   0  648.03   23.84
  -4  -4   0  666.92   22.32
  -4  -4   0  660.56   21.07
   4  -4   0  636.60   21.13
  -4   4  -1 1266.70   32.80
   4   4   1 1372.54   41.99
   4  -4   1 1324.73   36.80
  -4  -4  -1 1240.16   36.61
  -4  -4  -1 1301.20   35.80
   4  -4   1 1357.53   39.05
   4   4   2  612.92   23.03
  -4   4  -2  547.48   14.99
   4  -4   2  594.79   22.23
   4  -4   2  596.59   21.94
  -4  -4  -2  570.24   20.29
  -4  -4  -2  581.48   18.68
  -4   4  -3 1970.40   47.60
   4   4   3 1993.26   59.43
   4  -4   3 1800.43   44.85
   4  -4   3 1973.34   55.79
   4  -4   3 2013.86   59.01
  -4  -4  -3 1978.62   55.43
  -4  -4  -3 1968.65   51.29
   4   4   4  320.10   17.89
  -4   4  -4  310.26    8.61
   4  -4   4  349.98   18.55
   4  -4   4  344.27   15.71
  -4  -4  -4  313.28   11.02
  -4  -4  -4  335.34   15.88
   4   4   5  134.42    6.89
   4   4   5  143.15   14.00
  -4   4  -5  121.41    4.23
   4  -4   5  169.13   14.85
  -4  -4  -5  126.20   11.64
   4  -4   5  146.32   11.19
   4   4   6  633.41   16.95
   4   4   6  725.61   29.83
   4  -4   6  729.61   29.63
   4  -4   6  694.46   23.30
  -4  -4  -6  686.96   22.47
   4   4   710178.86  303.77
   4   4   710957.93  351.50
   4  -4   711214.04  358.32
   4  -4   711203.44  344.00
  -4  -4  -711089.43  343.91
   4   4   8  235.44   19.59
   4  -4   8  251.26   15.05
   4  -4   8  241.04   19.91
  -4  -4  -8  267.10   17.15
   4   4   9  781.35   34.54
   4  -4   9  744.91   25.25
   4  -4   9  801.08   34.30
  -4  -4  -9  773.17   30.33
   4   4  10  310.95   23.31
   4  -4  10  300.36   23.59
   4  -4  10  330.18   16.93
  -4  -4 -10  304.39   18.64
   4   4  11 4035.13  131.01
   4  -4  11 4119.39  120.40
   4  -4  11 4037.04  125.17
  -4  -4 -11 4161.43  125.80
   4   4  12   80.54   17.95
   4  -4  12   86.07   19.81
  -4  -4 -12  104.28   15.24
   4   4  13  804.81   38.45
   4  -4  13  791.07   39.14
  -4  -4 -13  825.26   32.61
   4   4  14  312.53   26.63
   4  -4  14  336.02   27.21
  -4  -4 -14  337.99   22.42
   4   4  15  139.67   20.54
   4  -4  15  115.22   21.28
  -4  -4 -15  120.05   16.31
   4   4  16    0.68   15.39
   4  -4  16   -6.63   15.97
  -4  -4 -16    9.34   11.29
   4   4  17  237.44   25.58
   4  -4  17  203.98   25.62
  -4  -4 -17  227.98   20.31
   4  -5 -19  149.54   21.97
   4  -5 -18  -10.37   15.72
   4   5 -17  447.01   24.46
   4  -5 -17  440.41   28.81
   4   5 -16  535.93   25.71
   4  -5 -16  651.38   32.61
   4   5 -15  836.37   33.93
   4  -5 -15  891.32   38.15
  -4  -5  15  872.38   36.00
   4   5 -14  210.73   16.46
   4  -5 -14  186.81   19.04
  -4  -5  14  214.48   18.63
  -4  -5  14  165.35   13.96
   4   5 -13  101.58   12.62
   4  -5 -13  105.88   13.72
   4  -5 -13  102.13   11.30
  -4  -5  13  106.68   10.17
  -4  -5  13  127.86   15.10
   4   5 -12   14.08    9.32
   4  -5 -12   -1.60    7.42
   4  -5 -12   28.61   12.11
  -4  -5  12   -2.77    8.47
  -4  -5  12   -5.30   11.65
   4   5 -11   12.85    8.93
   4  -5 -11    3.33    7.80
   4  -5 -11   13.61   11.26
  -4  -5  11    4.93    6.95
  -4  -5  11   -5.42   10.68
   4   5 -10  386.08   19.14
   4  -5 -10  380.54   17.49
   4  -5 -10  446.75   23.06
  -4  -5  10  457.55   17.49
  -4  -5  10  411.43   22.34
  -4   5   9  389.50   11.57
   4   5  -9  447.12   19.79
   4  -5  -9  396.20   20.95
  -4  -5   9  409.26   20.61
  -4  -5   9  392.79   15.84
   4  -5  -9  420.50   18.74
  -4   5   8   83.67    5.13
   4   5  -8   83.70   11.24
   4  -5  -8  111.12   12.46
  -4  -5   8   86.86   13.77
  -4  -5   8   90.33    9.31
   4  -5  -8   78.92   10.75
  -4   5   7  119.92    6.34
   4   5  -7  116.02   11.71
   4  -5  -7  139.69   12.79
  -4  -5   7  154.76   10.39
  -4  -5   7  140.10   13.93
   4  -5  -7  125.07   11.99
   4   5  -6 6445.11  188.67
  -4   5   6 6122.26  170.19
   4  -5  -6 6050.91  174.95
   4  -5  -6 6403.88  188.22
  -4  -5   6 6418.51  184.88
  -4  -5   6 6325.54  187.38
   4   5  -5 9783.82  297.13
  -4   5   5 9762.54  284.37
   4  -5  -5 9111.04  275.80
  -4  -5   5 9093.66  274.00
   4  -5  -5 9354.57  285.37
  -4   5   4 1907.81   49.35
   4   5  -4 1848.42   54.83
   4  -5  -4 1888.28   52.79
  -4  -5   4 1898.42   53.72
  -4  -5   4 1862.46   55.24
   4  -5  -4 1864.56   55.52
   4   5  -3  435.93   19.00
  -4   5   3  413.00   14.54
   4  -5  -3  437.38   19.56
  -4  -5   3  381.78   16.62
  -4  -5   3  405.84   18.61
   4   5  -2 1482.28   46.07
  -4   5   2 1431.71   40.62
   4  -5  -2 1571.28   47.88
  -4  -5   2 1609.64   46.66
  -4  -5   2 1689.01   47.73
   4   5  -1 5348.00  154.06
   4  -5  -1 5099.84  146.73
   4  -5  -1 5135.65  144.34
  -4  -5   1 4996.16  141.70
  -4  -5   1 4881.20  138.62
   4   5   0  479.46   20.21
   4  -5   0  464.38   19.50
   4  -5   0  442.64   17.57
  -4  -5   0  455.03   18.49
  -4  -5   0  468.28   17.79
   4   5   1    3.12    8.54
   4  -5   1   12.37    7.84
   4  -5   1   11.77    6.65
  -4  -5  -1    8.79    8.07
  -4  -5  -1    9.26    6.20
   4   5   2  669.84   25.61
   4  -5   2  658.79   24.00
   4  -5   2  640.27   23.97
  -4  -5  -2  627.92   22.77
  -4  -5  -2  666.94   21.32
   4   5   3   23.18   10.35
   4  -5   3   10.14    2.51
   4  -5   3   11.71    3.01
   4  -5   3   13.97    8.64
   4  -5   3   14.44    9.19
  -4  -5  -3   12.42    7.85
  -4  -5  -3   13.76    5.79
   4   5   4  753.43   29.62
   4  -5   4  736.51   28.42
   4  -5   4  751.60   26.51
   4  -5   4  721.27   16.59
  -4  -5  -4  769.31   22.09
  -4  -5  -4  748.25   24.33
   4   5   5 1263.32   43.47
   4  -5   5 1179.93   38.41
   4  -5   5 1241.81   41.79
  -4  -5  -5 1207.91   32.62
  -4  -5  -5 1195.40   38.52
   4   5   6 1438.86   49.79
   4  -5   6 1410.98   43.34
   4  -5   6 1339.05   46.88
  -4  -5  -6 1462.88   45.91
   4   5   7   31.43    4.02
   4   5   7   49.52   14.86
   4  -5   7   27.87    9.90
   4  -5   7   49.30    9.95
  -4  -5  -7   39.93   11.03
   4   5   8 1248.84   47.59
   4  -5   8 1378.80   42.69
   4  -5   8 1277.70   48.43
  -4  -5  -8 1349.99   44.83
   4   5   9 4420.55  140.44
   4  -5   9 4358.36  127.71
   4  -5   9 4453.66  140.47
  -4  -5  -9 4166.31  127.02
   4   5  10 1592.82   58.20
   4  -5  10 1685.71   51.54
   4  -5  10 1650.37   58.98
  -4  -5 -10 1736.61   56.28
   4   5  11  264.81   23.27
   4  -5  11  279.75   17.13
   4  -5  11  257.43   22.10
  -4  -5 -11  234.22   19.14
   4   5  12  138.81   19.16
   4  -5  12   73.29   18.84
   4  -5  12   90.72   12.72
  -4  -5 -12  105.62   14.87
   4   5  13   10.32   16.36
   4  -5  13   12.37   15.40
  -4  -5 -13   16.20   12.99
   4   5  14  -13.81   15.51
   4  -5  14   18.87   16.71
  -4  -5 -14   20.83   13.10
   4   5  15  -17.40   15.77
   4  -5  15  -10.17   16.15
  -4  -5 -15    3.67   13.31
   4   5  16  149.79   22.86
   4  -5  16  103.54   23.46
  -4  -5 -16  117.93   18.68
   4  -6 -18 1155.21   49.34
   4   6 -17  146.81   18.01
   4  -6 -17  165.27   21.86
  -4  -6  17  167.45   18.44
   4   6 -16  141.57   17.32
   4  -6 -16  158.61   21.04
  -4  -6  16  156.10   18.47
   4   6 -15   93.53   13.70
   4  -6 -15   95.38   17.66
  -4  -6  15  104.84   17.15
   4   6 -14 1830.18   63.23
   4  -6 -14 2018.99   69.02
  -4  -6  14 2062.51   69.24
   4   6 -13   67.65   12.90
   4  -6 -13   67.98   11.16
   4  -6 -13   75.36   14.40
  -4  -6  13   31.57    9.96
  -4  -6  13   66.38   15.17
   4   6 -12  743.01   30.56
   4  -6 -12  641.03   30.73
   4  -6 -12  730.21   28.00
  -4  -6  12  751.75   27.43
  -4  -6  12  705.67   32.00
   4   6 -11  218.78   16.56
   4  -6 -11  224.41   18.74
   4  -6 -11  202.95   13.66
  -4  -6  11  207.66   18.08
  -4  -6  11  226.05   14.07
   4   6 -10  386.50   20.97
   4  -6 -10  408.14   18.18
   4  -6 -10  372.28   22.50
  -4  -6  10  343.19   16.87
  -4  -6  10  350.59   21.73
   4   6  -9  102.53   12.95
  -4   6   9   94.72    6.49
   4  -6  -9   99.60   11.76
   4  -6  -9  115.96   14.57
  -4  -6   9  106.80   15.22
  -4  -6   9  113.44   11.40
   4   6  -8  969.93   33.48
  -4   6   8  928.44   26.70
   4  -6  -8  993.76   33.89
   4  -6  -8 1009.72   35.35
  -4  -6   8 1057.08   34.05
  -4  -6   8 1010.87   36.26
  -4   6   7  335.72   12.60
   4   6  -7  358.91   19.29
   4  -6  -7  320.51   18.04
  -4  -6   7  269.57   13.82
  -4  -6   7  296.88   19.66
   4  -6  -7  332.46   18.61
   4   6  -6 1749.46   54.47
  -4   6   6 1792.20   48.58
   4  -6  -6 1729.10   53.70
   4  -6  -6 1702.36   52.64
  -4  -6   6 1722.13   54.47
  -4  -6   6 1730.28   50.32
   4   6  -5  130.67   13.09
  -4   6   5  150.17    8.78
   4  -6  -5  142.73   12.83
  -4  -6   5  148.27   14.08
   4  -6  -5  118.78   12.11
  -4  -6   5  122.05   10.57
   4   6  -4 5968.20  177.72
  -4   6   4 5962.47  168.85
   4  -6  -4 5864.45  169.16
   4  -6  -4 5680.17  169.75
  -4  -6   4 5981.12  176.98
  -4  -6   4 6071.74  175.89
  -4   6   3  247.73   11.00
   4   6  -3  239.41   15.68
   4  -6  -3  196.20   15.71
  -4  -6   3  193.67   12.78
  -4  -6   3  188.20   14.16
   4  -6  -3  185.31   11.77
  -4   6   2 3185.98   86.96
   4   6  -2 3131.15   92.04
   4  -6  -2 2985.83   84.73
  -4  -6   2 3050.82   88.05
   4  -6  -2 3053.46   82.31
  -4  -6   2 3042.24   85.94
   4   6  -1  540.93   22.95
  -4   6   1  536.89   19.23
   4  -6  -1  532.42   17.39
   4  -6  -1  559.26   22.71
  -4  -6   1  515.21   19.82
  -4  -6   1  526.11   21.02
   4   6   0   36.91   10.47
   4  -6   0   36.60    5.78
   4  -6   0   42.17   10.35
   4  -6   0   41.54    6.84
  -4  -6   0   32.41    9.65
  -4  -6   0   25.44    8.73
   4   6   1   24.54    9.82
   4  -6   1   11.84    9.98
   4  -6   1    8.40    8.95
   4  -6   1   11.45    4.45
  -4  -6  -1   10.39    7.25
  -4  -6  -1   19.86    6.47
   4   6   2  200.16   16.31
   4  -6   2  213.34   15.23
   4  -6   2  231.59    8.22
   4  -6   2  244.05   13.66
  -4  -6  -2  238.11   11.81
  -4  -6  -2  204.36   11.46
   4   6   3  194.90   12.69
   4  -6   3  177.08    6.35
   4  -6   3  212.07   15.32
   4  -6   3  184.00   15.13
   4  -6   3  175.26    5.87
  -4  -6  -3  178.78   10.85
  -4  -6  -3  216.53   11.73
   4   6   4   19.94   12.72
   4  -6   4   54.49   12.48
   4  -6   4   59.64   11.43
  -4  -6  -4   33.01   10.99
  -4  -6  -4   43.33    7.14
   4   6   5  328.94   21.10
   4  -6   5  300.37   17.98
   4  -6   5  282.67   19.89
  -4  -6  -5  298.68   12.01
  -4  -6  -5  314.21   17.62
   4   6   6 3551.44  111.44
   4  -6   6 3696.71  109.23
   4  -6   6 3690.10  113.76
  -4  -6  -6 3591.13  106.13
  -4  -6  -6 3622.75   98.32
   4   6   7   53.05   14.89
   4  -6   7   44.54   14.99
   4  -6   7   62.16   11.56
  -4  -6  -7   40.72   12.87
  -4  -6  -7   41.93    5.21
   4   6   8 1777.46   63.18
   4  -6   8 1854.52   63.88
   4  -6   8 2012.27   62.07
  -4  -6  -8 2035.79   63.77
   4   6   9  229.41   21.07
   4  -6   9  222.77   15.99
   4  -6   9  227.98   20.74
  -4  -6  -9  218.98   17.72
   4   6  10  185.48   19.85
   4  -6  10  211.40   21.61
   4  -6  10  172.95   15.39
  -4  -6 -10  217.91   19.27
   4   6  11  215.25   20.79
   4  -6  11  211.79   22.68
   4  -6  11  209.28   15.86
  -4  -6 -11  207.78   19.38
   4   6  12  701.14   35.40
   4  -6  12  669.69   36.09
   4  -6  12  687.14   30.39
  -4  -6 -12  739.01   32.17
   4   6  13    2.40   15.70
   4  -6  13   14.68   16.23
  -4  -6 -13   -0.58   12.98
   4   6  14  123.52   20.76
   4  -6  14  142.45   22.12
  -4  -6 -14  107.33   18.02
   4   6  15  177.32   23.42
   4  -6  15  184.30   25.24
  -4  -6 -15  186.40   20.73
   4   6  16  105.33   22.50
   4  -6  16   85.25   22.34
  -4  -6 -16  114.52   19.90
   4  -7 -18   -6.91   17.23
  -4  -7  18   42.17   15.02
   4   7 -17   18.47   14.29
   4  -7 -17   33.72   17.19
  -4  -7  17   25.45   15.46
   4   7 -16 1696.38   64.21
   4  -7 -16 1849.58   68.18
  -4  -7  16 1751.20   64.90
   4   7 -15  150.49   19.19
   4  -7 -15  190.02   20.68
  -4  -7  15  151.73   19.36
   4   7 -14  658.63   32.16
   4  -7 -14  656.06   32.59
  -4  -7  14  616.39   32.51
   4   7 -13  391.71   22.98
   4  -7 -13  282.91   23.03
  -4  -7  13  348.49   23.94
   4   7 -12   77.13   14.74
   4  -7 -12   60.10   15.55
   4  -7 -12   53.12   11.69
  -4  -7  12   56.37   15.61
   4   7 -11  163.53   17.50
   4  -7 -11  139.31   17.53
   4  -7 -11  163.80   13.26
  -4  -7  11  163.72   12.35
  -4  -7  11  160.96   18.97
   4   7 -10  677.65   30.93
   4  -7 -10  660.19   29.84
   4  -7 -10  621.18   24.73
  -4  -7  10  643.63   30.22
  -4  -7  10  643.02   24.35
   4   7  -9  317.75   19.86
   4  -7  -9  275.16   16.91
   4  -7  -9  258.16   19.05
  -4  -7   9  244.59   19.61
  -4  -7   9  274.60   15.04
   4   7  -8  227.36   17.56
  -4   7   8  214.97   11.01
   4  -7  -8  208.24   17.46
   4  -7  -8  213.81   15.92
  -4  -7   8  211.33   12.18
  -4  -7   8  213.15   18.46
   4   7  -7  230.59   17.61
  -4   7   7  227.34   10.92
   4  -7  -7  233.75   16.85
  -4  -7   7  226.22   19.00
   4  -7  -7  231.21   16.77
  -4  -7   7  251.97   15.02
   4   7  -6 4453.31  135.69
  -4   7   6 4684.38  132.86
   4  -7  -6 4534.09  136.65
   4  -7  -6 4518.77  134.40
  -4  -7   6 4442.52  130.44
  -4  -7   6 4595.83  132.57
   4   7  -5  110.20   14.84
  -4   7   5   70.23    9.17
   4  -7  -5  104.78   12.26
   4  -7  -5  119.06   13.82
  -4  -7   5  127.52   12.33
  -4  -7   5  141.70   11.81
  -4   7   4 4392.45  124.44
   4   7  -4 4229.87  127.62
   4  -7  -4 4213.51  125.66
  -4  -7   4 4201.10  125.19
  -4  -7   4 4190.28  120.60
   4  -7  -4 3775.32  109.88
  -4   7   3  529.63   20.22
   4   7  -3  518.94   23.65
   4  -7  -3  438.01   17.55
  -4  -7   3  468.25   22.59
  -4  -7   3  439.84   19.04
   4  -7  -3  432.11   21.89
   4   7  -2 3978.35  115.75
  -4   7   2 4138.02  117.40
   4  -7  -2 4031.82  120.38
   4  -7  -2 4020.66  111.07
  -4  -7   2 4118.02  120.74
  -4  -7   2 4133.16  119.00
   4   7  -1   25.94    8.86
  -4   7   1   15.41    8.12
   4  -7  -1    7.12    8.46
   4  -7  -1    8.93    6.49
  -4  -7   1    8.28    9.52
  -4  -7   1   14.68    8.81
  -4   7   0 1645.88   49.22
   4   7   0 1626.95   49.13
   4  -7   0 1485.17   48.27
  -4  -7   0 1671.44   50.79
  -4  -7   0 1492.23   46.01
   4  -7   0 1647.60   44.23
   4   7   1  409.17   21.46
  -4   7  -1  394.54   19.14
   4  -7   1  413.21   18.39
   4  -7   1  372.47   12.84
  -4  -7  -1  369.09   19.22
  -4  -7  -1  389.77   17.04
   4   7   2  525.78   21.51
   4  -7   2  532.28   24.65
   4  -7   2  512.79   23.74
   4  -7   2  498.04   14.41
  -4  -7  -2  518.28   19.39
  -4  -7  -2  529.36   22.67
   4   7   3  689.10   29.29
   4  -7   3  638.80   27.85
   4  -7   3  589.52   15.63
   4  -7   3  625.64   27.32
  -4  -7  -3  631.57   21.23
  -4  -7  -3  633.93   25.49
   4   7   4  544.38   26.41
   4  -7   4  534.33   25.13
   4  -7   4  566.51   26.40
  -4  -7  -4  537.56   24.19
  -4  -7  -4  529.94   20.18
   4   7   5   17.27   12.64
   4  -7   5   18.54   12.85
   4  -7   5    9.37   11.69
  -4  -7  -5    4.65   11.06
  -4  -7  -5   14.22    6.82
   4   7   6 5396.10  171.10
   4  -7   6 5429.89  165.65
   4  -7   6 5605.95  174.48
  -4  -7  -6 5335.61  162.69
  -4  -7  -6 5336.09  151.55
   4   7   7  109.51   17.47
   4  -7   7  106.50   15.15
   4  -7   7  131.07   14.04
  -4  -7  -7   96.53   15.48
   4   7   8 2705.84   90.27
   4  -7   8 2797.57   86.58
   4  -7   8 2773.38   87.62
  -4  -7  -8 2882.99   88.99
   4   7   9  297.99   24.06
   4  -7   9  315.84   23.96
   4  -7   9  348.86   20.93
  -4  -7  -9  389.26   22.85
   4   7  10 2531.28   88.69
   4  -7  10 2683.06   92.92
   4  -7  10 2658.76   83.46
  -4  -7 -10 2642.25   85.94
   4   7  11  299.23   23.78
   4  -7  11  268.00   19.05
   4  -7  11  284.32   25.49
  -4  -7 -11  308.56   21.81
   4   7  12   44.96   18.14
   4  -7  12   35.61   18.71
   4  -7  12   56.02   13.13
  -4  -7 -12   61.30   16.48
   4   7  13   10.14   15.93
   4  -7  13   17.77   18.22
  -4  -7 -13    3.61   14.78
   4   7  14  109.29   21.03
   4  -7  14  129.31   21.82
  -4  -7 -14  138.85   19.43
   4   7  15   12.62   16.48
   4  -7  15    2.70   17.35
  -4  -7 -15   -3.85   13.99
   4   8 -17  144.90   20.53
   4  -8 -17  232.06   23.06
  -4  -8  17  166.05   21.98
   4   8 -16   13.02   13.71
   4  -8 -16    6.34   14.21
  -4  -8  16  -24.67   14.26
   4   8 -15   14.01   15.75
   4  -8 -15   31.47   11.40
  -4  -8  15   40.42   16.56
   4   8 -14  847.48   39.85
   4  -8 -14  886.43   40.30
  -4  -8  14  815.98   39.21
   4   8 -13   93.57   18.03
   4  -8 -13  131.46   18.57
  -4  -8  13  139.49   18.83
   4   8 -12  102.99   17.35
   4  -8 -12   68.00   11.59
   4  -8 -12   97.73   16.95
  -4  -8  12  103.57   17.18
   4   8 -11    9.21   13.43
   4  -8 -11    8.16   12.98
   4  -8 -11    0.10    9.34
  -4  -8  11   -2.91   13.84
   4   8 -10  135.33   18.05
   4  -8 -10  134.05   18.23
   4  -8 -10  149.44   13.63
  -4  -8  10  122.03   11.97
  -4  -8  10  156.12   18.28
   4   8  -9  149.19   17.55
   4  -8  -9  117.92   14.64
   4  -8  -9  139.04   16.84
  -4  -8   9  109.65   12.24
  -4  -8   9  137.19   18.20
   4   8  -8 1372.49   50.55
  -4   8   8 1380.28   41.97
   4  -8  -8 1506.62   51.68
   4  -8  -8 1446.23   47.88
  -4  -8   8 1533.97   45.81
  -4  -8   8 1501.31   53.40
   4   8  -7  395.99   23.36
  -4   8   7  334.78   15.87
   4  -8  -7  359.54   20.64
   4  -8  -7  379.29   20.34
  -4  -8   7  456.71   20.96
  -4  -8   7  391.99   23.17
   4   8  -6  982.46   34.71
  -4   8   6 1000.94   32.90
   4  -8  -6  966.30   35.83
   4  -8  -6  930.91   33.95
  -4  -8   6  949.07   32.01
  -4  -8   6  947.23   37.45
   4   8  -5  124.55   16.46
  -4   8   5  148.41   12.32
   4  -8  -5  129.29   13.09
   4  -8  -5  140.08   15.50
  -4  -8   5  165.52   12.81
  -4  -8   5  138.35   16.38
   4   8  -4 5208.32  161.15
  -4   8   4 5189.29  150.68
   4  -8  -4 5013.42  147.49
   4  -8  -4 5142.80  156.67
  -4  -8   4 5078.64  149.73
  -4  -8   4 4897.84  146.28
   4   8  -3 2140.89   70.08
  -4   8   3 2240.78   67.66
   4  -8  -3 2213.73   63.68
   4  -8  -3 2269.96   72.57
  -4  -8   3 2251.72   70.05
  -4  -8   3 2531.06   73.60
  -4   8   2 1197.63   38.23
   4   8  -2 1297.50   45.05
   4  -8  -2 1174.14   41.88
  -4  -8   2 1196.76   41.53
  -4  -8   2 1164.34   37.92
   4  -8  -2 1149.09   35.54
  -4   8   1  444.94   19.69
   4   8  -1  392.64   22.04
   4  -8  -1  390.61   18.98
  -4  -8   1  364.17   19.17
  -4  -8   1  340.35   18.92
   4  -8  -1  353.28   15.53
   4   8   0 1481.85   50.86
  -4   8   0 1563.78   49.84
   4  -8   0 1452.77   49.26
   4  -8   0 1430.53   39.78
  -4  -8   0 1488.23   47.25
  -4  -8   0 1434.71   45.88
   4   8   1   12.93   11.94
  -4   8  -1   -4.38   10.13
   4  -8   1   31.48    9.91
   4  -8   1    9.47    5.12
  -4  -8  -1   19.67    9.54
  -4  -8  -1   21.38   10.53
  -4   8  -2  124.60   14.41
   4   8   2  119.05   16.74
   4  -8   2  128.38   16.07
  -4  -8  -2  111.42   13.98
  -4  -8  -2  119.22   11.82
   4  -8   2  114.83    6.87
  -4   8  -3   20.25   11.66
   4   8   3   -9.73   12.38
   4  -8   3    9.89   12.35
  -4  -8  -3    9.42   10.17
  -4  -8  -3    4.43    7.75
   4   8   4  580.66   24.24
   4  -8   4  578.62   27.55
  -4  -8  -4  595.68   23.27
  -4  -8  -4  515.74   24.87
   4   8   5  272.62   21.52
   4  -8   5  291.19   22.00
   4  -8   5  254.72   21.36
  -4  -8  -5  276.69   14.96
  -4  -8  -5  215.48   18.34
   4   8   6  218.36   20.67
   4  -8   6  245.77   22.22
   4  -8   6  243.87   19.85
  -4  -8  -6  240.13   15.68
  -4  -8  -6  244.62   12.94
   4   8   7   27.37   16.59
   4  -8   7   41.63   13.64
   4  -8   7   42.97   15.07
  -4  -8  -7   35.70   13.95
   4   8   8 2450.02   84.61
   4  -8   8 2526.22   81.62
   4  -8   8 2442.72   83.73
  -4  -8  -8 2452.39   79.15
   4   8   9    3.46   14.94
   4  -8   9   -4.67   15.35
   4  -8   9   16.32   12.92
  -4  -8  -9   18.45   13.00
   4   8  10  341.41   26.12
   4  -8  10  307.81   21.18
   4  -8  10  323.08   26.27
  -4  -8 -10  339.95   19.70
   4   8  11  337.77   27.69
   4  -8  11  337.57   23.64
   4  -8  11  412.53   23.82
  -4  -8 -11  406.04   25.65
   4   8  12  781.39   40.83
   4  -8  12  848.74   35.97
   4  -8  12  744.41   40.77
  -4  -8 -12  807.72   32.33
   4   8  13  134.66   21.30
   4  -8  13  128.40   22.29
  -4  -8 -13  135.10   19.63
   4   8  14   28.45   17.82
   4  -8  14   16.85   19.64
  -4  -8 -14   21.26   15.66
   4   9 -16  247.04   24.99
   4  -9 -16  176.91   22.15
  -4  -9  16  219.98   23.95
   4   9 -15  366.58   28.82
   4  -9 -15  433.11   28.76
  -4  -9  15  373.23   28.79
   4   9 -14   13.82   15.30
   4  -9 -14  -22.00   11.50
  -4  -9  14  -11.09   15.23
   4   9 -13  155.48   20.90
   4  -9 -13  178.54   20.92
  -4  -9  13  136.66   20.26
   4   9 -12  112.12   19.18
   4  -9 -12   99.20   17.93
  -4  -9  12   79.92   17.82
   4   9 -11   10.24   14.74
   4  -9 -11   -0.58   13.60
   4  -9 -11    4.10    9.83
  -4  -9  11   13.94   14.11
   4   9 -10    5.95   15.62
   4  -9 -10   46.27   14.94
   4  -9 -10   33.55   11.17
  -4  -9  10   30.61   14.44
   4   9  -9   69.29   16.40
   4  -9  -9   84.52   15.34
   4  -9  -9   52.37   13.55
  -4  -9   9   61.96   16.38
  -4  -9   9   48.83   10.36
   4   9  -8  304.07   23.16
   4  -9  -8  298.99   21.20
   4  -9  -8  301.21   18.85
  -4  -9   8  286.78   18.53
  -4  -9   8  258.72   16.40
  -4   9   7  492.19   21.53
   4   9  -7  466.28   23.44
   4  -9  -7  540.15   25.36
  -4  -9   7  549.70   28.50
  -4  -9   7  565.40   21.72
   4  -9  -7  484.57   24.35
   4   9  -6  664.95   31.32
  -4   9   6  658.85   25.36
   4  -9  -6  608.70   27.62
   4  -9  -6  605.75   26.49
  -4  -9   6  580.35   23.40
  -4  -9   6  590.70   29.04
  -4   9   5 1816.35   55.64
   4   9  -5 1847.70   64.19
   4  -9  -5 2085.53   64.59
  -4  -9   5 1974.18   65.28
  -4  -9   5 2180.28   65.16
   4  -9  -5 1974.65   65.96
   4   9  -4  342.19   23.26
  -4   9   4  320.53   18.59
   4  -9  -4  277.67   16.33
   4  -9  -4  260.67   20.00
  -4  -9   4  293.07   17.21
  -4  -9   4  303.10   21.21
   4   9  -3   -7.52   11.99
  -4   9   3    3.71   10.33
   4  -9  -3   15.68   11.52
   4  -9  -3   -2.86    7.09
  -4  -9   3    2.56   11.42
  -4  -9   3  -10.12    8.84
   4   9  -2  429.22   25.02
  -4   9   2  489.56   21.81
   4  -9  -2  384.22   16.08
   4  -9  -2  416.46   19.92
  -4  -9   2  418.18   23.03
  -4  -9   2  355.22   19.25
   4   9  -1 1184.01   44.49
  -4   9   1 1165.72   40.20
   4  -9  -1 1168.39   35.92
   4  -9  -1 1172.99   40.05
  -4  -9   1 1257.18   41.79
  -4  -9   1 1176.48   41.66
   4   9   0  128.14   16.40
  -4   9   0  119.11   13.62
   4  -9   0   77.19    8.28
   4  -9   0   94.82   15.74
  -4  -9   0  106.01   12.42
  -4  -9   0   83.24   13.49
   4   9   1  102.94   16.60
  -4   9  -1  112.38   15.74
   4  -9   1  129.91   16.88
   4  -9   1  119.81    7.54
  -4  -9  -1  113.34   14.61
  -4  -9  -1  141.65   13.98
  -4   9  -2  524.10   26.04
   4   9   2  514.77   26.55
   4  -9   2  495.37   23.46
  -4  -9  -2  426.58   23.06
  -4  -9  -2  456.19   21.39
  -4   9  -3  195.10   19.14
   4   9   3  193.86   19.27
   4  -9   3  197.96   19.91
  -4  -9  -3  205.26   14.00
  -4  -9  -3  221.46   14.37
  -4   9  -4   99.43   16.15
   4   9   4   73.36   17.11
   4  -9   4   88.91   16.92
  -4  -9  -4   88.74   10.12
  -4  -9  -4   90.15   15.29
   4   9   5  545.90   31.29
  -4   9  -5  554.31   29.88
   4  -9   5  652.04   31.83
  -4  -9  -5  649.59   25.03
  -4  -9  -5  671.87   29.29
  -4   9  -6  120.21   14.02
   4   9   6  133.35   18.89
   4  -9   6  146.03   17.47
  -4  -9  -6   78.04   10.12
  -4  -9  -6   79.02   15.62
   4   9   7  -10.58   14.35
   4  -9   7    9.97   12.89
  -4  -9  -7   -6.14   12.59
   4   9   8  224.69   21.84
   4  -9   8  232.62   21.75
  -4  -9  -8  205.60   20.64
   4   9   9 2179.99   81.58
   4  -9   9 2327.69   78.73
  -4  -9  -9 2385.46   79.69
   4   9  10  648.69   36.98
   4  -9  10  639.53   32.53
   4  -9  10  576.97   28.74
  -4  -9 -10  591.45   31.37
   4   9  11  317.45   26.95
   4  -9  11  348.72   23.61
   4  -9  11  335.26   23.63
  -4  -9 -11  372.42   25.08
   4   9  12   70.58   19.73
   4  -9  12   23.16   15.16
   4  -9  12   59.97   15.94
  -4  -9 -12   88.08   16.87
   4   9  13   -4.56   17.51
   4  -9  13   12.06   13.57
   4  -9  13   -1.51   14.31
  -4  -9 -13   45.37   15.87
   4   9  14  131.40   23.26
   4  -9  14  134.45   20.11
  -4  -9 -14  140.05   20.45
   4  10 -15   88.60   21.66
   4 -10 -15  105.61   20.39
  -4 -10  15   77.89   19.79
   4  10 -14   31.88   18.31
   4 -10 -14   14.09   17.05
  -4 -10  14   23.29   17.28
   4  10 -13  707.33   38.02
   4 -10 -13  667.61   37.22
  -4 -10  13  676.28   36.57
   4 -10 -12  164.72   21.11
  -4 -10  12  165.94   22.64
   4 -10 -11  143.58   20.83
   4 -10 -11  157.85   15.82
  -4 -10  11  213.24   21.31
   4 -10 -10   10.58   10.61
   4 -10 -10   -5.30   14.64
  -4 -10  10   22.85   14.97
   4 -10  -9   30.32   13.73
   4 -10  -9   28.70   12.86
  -4 -10   9   41.58   12.76
   4 -10  -8   -0.80   13.25
   4 -10  -8  -17.80   12.25
  -4 -10   8   -5.45   14.73
   4 -10  -7 1144.74   43.01
   4 -10  -7 1092.07   40.93
  -4 -10   7 1163.21   46.45
  -4 -10   7 1199.18   39.20
  -4  10   6   -0.42    8.01
   4 -10  -6   12.56    9.84
   4 -10  -6   -9.09   12.28
  -4 -10   6   -9.77    9.47
  -4 -10   6    6.97    8.14
   4  10  -5   29.33   15.77
  -4  10   5   37.11   10.32
   4 -10  -5   20.46   13.49
   4 -10  -5   24.69   10.74
  -4 -10   5   11.91    9.59
  -4 -10   5   20.76   14.79
   4  10  -4   25.76   14.81
  -4  10   4   19.76   10.58
   4 -10  -4   37.33   10.13
   4 -10  -4    8.27   14.21
  -4 -10   4   31.39   10.53
  -4 -10   4   28.73   14.00
   4  10  -3 4050.02  128.80
  -4  10   3 4171.48  129.90
   4 -10  -3 4355.37  137.95
   4 -10  -3 4340.29  128.75
  -4 -10   3 4299.22  136.61
  -4 -10   3 4716.70  141.55
  -4  10   2  236.61   17.96
   4  10  -2  223.20   21.78
   4 -10  -2  222.74   20.16
  -4 -10   2  210.44   15.72
  -4 -10   2  226.23   19.28
   4 -10  -2  199.45   14.36
   4  10  -1   12.90   15.76
  -4  10   1   34.14   11.81
   4 -10  -1   20.68    6.76
   4 -10  -1   26.68   14.44
  -4 -10   1   11.78   12.51
  -4 -10   1   23.87   10.35
   4  10   0   -7.37   14.85
  -4  10   0   22.14   11.97
   4 -10   0   13.06    6.56
   4 -10   0    3.68   13.29
  -4 -10   0   14.02   11.05
  -4 -10   0   23.93   11.52
  -4  10  -1   45.86   14.71
   4  10   1   95.87   17.09
   4 -10   1   80.56   15.95
  -4 -10  -1   68.71   12.92
  -4 -10  -1   70.74   12.58
  -4  10  -2    4.59   13.10
   4  10   2   -6.89   13.57
   4 -10   2    2.67   13.54
  -4 -10  -2   14.79   10.16
  -4 -10  -2   -5.99   11.22
  -4  10  -3  447.01   27.72
   4  10   3  415.56   27.96
   4 -10   3  458.70   27.41
  -4 -10  -3  499.00   25.82
  -4 -10  -3  482.92   22.05
  -4  10  -4  232.99   20.84
   4  10   4  174.95   19.75
   4 -10   4  164.49   20.93
  -4 -10  -4  167.94   17.87
  -4 -10  -4  163.77   13.38
  -4  10  -5  150.75   20.21
   4  10   5  147.49   20.40
   4 -10   5  143.56   20.40
  -4 -10  -5  144.56   12.00
  -4 -10  -5  173.00   18.39
  -4  10  -6  146.04   21.63
   4  10   6  155.17   21.96
   4 -10   6  249.72   22.33
  -4 -10  -6  152.45   18.25
  -4  10  -7 1916.76   70.70
   4  10   7 1857.73   71.04
   4 -10   7 1875.34   67.61
  -4 -10  -7 1962.30   67.41
  -4  10  -8  159.70   22.77
   4  10   8  166.50   21.63
   4 -10   8  140.12   20.54
  -4 -10  -8  104.08   19.52
  -4  10  -9  129.76   21.80
   4  10   9  105.91   21.37
   4 -10   9  158.43   19.24
  -4 -10  -9  143.46   19.41
  -4  10 -10    9.60   17.02
   4  10  10   34.29   17.99
   4 -10  10   12.32   15.76
  -4 -10 -10   20.54   14.42
   4  10  11  424.85   32.37
  -4  10 -11  374.32   29.01
   4 -10  11  437.46   28.29
  -4 -10 -11  416.77   27.06
  -4  10 -12  -16.42   15.06
   4  10  12   -9.54   17.38
   4 -10  12    2.46   14.56
  -4 -10 -12   34.74   15.02
   4  11 -13  146.59   23.43
   4 -11 -13  115.58   22.12
  -4 -11  13  142.69   22.46
   4  11 -12   25.05   18.65
   4 -11 -12   36.79   17.71
  -4 -11  12   53.38   17.61
   4  11 -11   87.19   19.79
   4 -11 -11   62.84   18.52
  -4 -11  11   51.52   19.08
   4  11 -10   24.36   17.04
   4 -11 -10   12.31   12.63
   4 -11 -10    8.13   14.84
  -4 -11  10   19.66   16.81
   4  11  -9  454.14   31.11
   4 -11  -9  511.33   26.58
   4 -11  -9  548.62   29.27
  -4 -11   9  541.03   31.44
   4  11  -8  -15.72   14.15
   4 -11  -8   -0.39   11.69
   4 -11  -8    3.37   11.45
  -4 -11   8   12.89   13.89
   4  11  -7   21.00   16.68
   4 -11  -7   22.72   13.88
   4 -11  -7   11.18   13.55
  -4 -11   7   40.68   15.41
   4  11  -6  245.54   25.44
  -4  11   6  245.57   17.83
   4 -11  -6  293.09   20.60
   4 -11  -6  287.32   22.42
  -4 -11   6  286.77   22.75
  -4 -11   6  321.80   21.04
   4  11  -5 2391.19   84.50
  -4  11   5 2354.63   76.62
   4 -11  -5 2261.33   78.17
   4 -11  -5 2347.92   75.02
  -4 -11   5 2408.72   82.68
  -4 -11   5 2483.99   78.21
  -4  11   4   62.14   13.31
   4  11  -4   94.54   14.41
   4 -11  -4   73.23   11.89
  -4 -11   4  100.26   13.37
  -4 -11   4   92.14   17.53
   4 -11  -4   80.92   17.42
   4  11  -3  592.43   33.69
  -4  11   3  555.36   27.25
   4 -11  -3  613.43   32.62
   4 -11  -3  592.53   23.99
  -4 -11   3  586.57   26.46
  -4 -11   3  542.92   29.13
  -4  11   2  212.78   19.02
   4  11  -2  241.89   23.22
   4 -11  -2  192.30   21.45
  -4 -11   2  153.63   15.98
  -4 -11   2  176.62   19.70
   4  11  -1 1544.62   59.51
  -4  11   1 1574.77   57.43
   4 -11  -1 1602.47   58.38
   4 -11  -1 1544.78   47.88
  -4 -11   1 1588.10   53.22
  -4 -11   1 1547.71   55.79
  -4  11   0  446.28   26.41
   4  11   0  441.85   27.97
   4 -11   0  419.77   27.87
  -4 -11   0  492.24   24.67
  -4 -11   0  482.05   26.78
  -4  11  -1  199.72   20.51
   4  11   1  162.30   17.02
   4 -11   1  233.38   17.06
  -4 -11  -1  223.32   19.54
  -4 -11  -1  212.26   18.06
  -4  11  -2  326.06   24.36
   4  11   2  285.68   25.54
   4 -11   2  301.03   25.71
  -4 -11  -2  271.59   19.43
  -4 -11  -2  321.25   21.95
  -4  11  -3  132.10   19.83
   4  11   3  102.09   20.63
   4 -11   3  162.84   20.25
  -4 -11  -3  101.55   13.67
  -4 -11  -3  178.12   17.60
  -4  11  -4  118.00   19.55
   4  11   4  134.67   20.48
   4 -11   4  101.39   20.25
  -4 -11  -4   95.91   13.05
  -4 -11  -4   93.66   16.07
  -4  11  -5  705.54   36.08
   4  11   5  728.85   37.98
   4 -11   5  795.99   39.02
  -4 -11  -5  734.72   28.24
  -4 -11  -5  761.73   35.60
  -4  11  -6   20.96   18.67
   4  11   6   20.91   17.30
   4 -11   6   47.97   16.76
  -4 -11  -6   13.82   15.19
  -4  11  -7   20.21   17.22
   4  11   7   39.83   18.54
   4 -11   7    5.15   17.27
  -4 -11  -7   32.34   15.61
  -4  11  -8  188.20   24.74
   4  11   8  211.24   25.92
   4 -11   8  184.22   23.66
  -4 -11  -8  229.34   22.31
  -4  11  -9  732.23   39.97
   4  11   9  722.03   41.65
   4 -11   9  734.97   37.61
  -4 -11  -9  744.42   31.79
  -4  11 -10  139.94   22.86
   4  11  10  233.73   25.88
   4 -11  10  132.86   21.49
  -4 -11 -10  165.89   20.96
  -4  11 -11  278.33   27.53
   4  11  11  265.01   29.87
   4 -11  11  266.55   26.01
  -4 -11 -11  311.88   25.29
   4  12 -12  169.88   24.76
   4 -12 -12   98.90   22.33
  -4 -12  12  113.13   23.47
   4  12 -11  142.25   24.53
   4 -12 -11  155.38   21.55
  -4 -12  11  108.71   22.55
   4  12 -10   72.37   21.77
   4 -12 -10  100.40   18.77
   4 -12 -10   86.35   16.17
  -4 -12  10  127.50   20.70
   4  12  -9   46.02   19.54
   4 -12  -9   29.15   15.30
   4 -12  -9   47.95   16.23
  -4 -12   9   50.06   17.93
   4  12  -8  371.49   30.76
   4 -12  -8  504.69   28.25
   4 -12  -8  444.43   27.43
  -4 -12   8  359.46   26.70
   4  12  -7  728.02   40.10
   4 -12  -7  718.47   33.09
   4 -12  -7  632.61   33.79
  -4 -12   7  667.00   34.70
   4  12  -6   99.61   22.27
   4 -12  -6  157.63   16.47
   4 -12  -6  128.90   19.66
  -4 -12   6  173.66   19.58
   4  12  -5   44.16   18.33
  -4  12   5   25.39   13.60
   4 -12  -5   28.15   16.38
   4 -12  -5   36.29   12.82
  -4 -12   5   35.13   16.02
   4  12  -4  491.75   33.21
  -4  12   4  572.03   29.99
   4 -12  -4  646.03   28.01
   4 -12  -4  633.22   33.59
  -4 -12   4  746.52   30.80
  -4 -12   4  592.24   33.43
   4  12  -3  387.44   28.62
  -4  12   3  411.64   23.65
   4 -12  -3  324.01   27.05
   4 -12  -3  326.39   18.44
  -4 -12   3  331.46   26.09
  -4 -12   3  341.47   21.21
  -4  12   2 1066.38   44.03
   4  12  -2 1097.09   49.36
   4 -12  -2 1094.89   48.05
  -4 -12   2 1178.28   44.16
  -4 -12   2 1122.00   46.31
  -4  12   1   57.77   14.77
   4  12  -1   -0.52   17.18
   4 -12  -1   -1.55   12.02
  -4 -12   1   22.37   12.17
  -4 -12   1    1.60   14.35
  -4  12   0   27.65   15.50
   4  12   0   12.92   17.20
   4 -12   0   61.08   16.89
  -4 -12   0   18.43   14.59
  -4 -12   0   27.76   12.53
  -4  12  -1  229.68   22.35
   4  12   1  201.66   24.06
   4 -12   1  171.65   21.62
  -4 -12  -1  189.60   19.43
  -4 -12  -1  174.32   18.39
  -4  12  -2   11.31   15.13
   4  12   2    1.36   15.04
   4 -12   2   -1.49   14.06
  -4 -12  -2   23.25   12.53
  -4 -12  -2  -11.63   11.10
  -4  12  -3  437.27   29.54
   4  12   3  361.78   29.53
   4 -12   3  405.82   28.38
  -4 -12  -3  435.20   23.65
  -4 -12  -3  414.04   25.90
  -4  12  -4   32.05   16.05
   4  12   4   -6.12   15.75
   4 -12   4  -17.72   15.41
  -4 -12  -4  -17.79   13.07
  -4 -12  -4   18.93   10.75
  -4  12  -5   86.16   19.86
   4  12   5   80.48   20.25
   4 -12   5   77.28   19.03
  -4 -12  -5   74.34   18.45
  -4  12  -6  569.89   35.72
   4  12   6  631.38   38.91
   4 -12   6  683.55   37.31
  -4 -12  -6  654.25   33.90
  -4  12  -7  673.04   39.66
   4  12   7  661.19   40.43
   4 -12   7  637.32   37.13
  -4 -12  -7  633.24   35.48
  -4  12  -8  482.98   34.47
   4  12   8  554.34   36.45
   4 -12   8  614.42   35.51
  -4 -12  -8  590.66   33.40
  -4  12  -9   48.63   20.40
   4  12   9   21.97   19.79
   4 -12   9   35.52   18.58
  -4 -12  -9   28.67   18.29
   4  13 -10   18.07   19.63
   4 -13 -10   21.33   16.36
  -4 -13  10    4.23   17.88
   4  13  -9   44.75   19.90
   4 -13  -9   34.55   15.96
   4 -13  -9   60.21   15.92
  -4 -13   9   11.54   18.07
   4  13  -8   24.02   14.42
   4 -13  -8    9.04   14.96
   4 -13  -8   21.81   14.68
  -4 -13   8   22.62   15.97
   4  13  -7    1.59   17.82
   4 -13  -7  -10.89   14.82
   4 -13  -7  -12.94   12.72
  -4 -13   7   -0.23   16.04
   4  13  -6 1021.15   50.89
   4 -13  -6 1195.95   46.24
   4 -13  -6 1155.06   49.46
  -4 -13   6 1195.50   50.46
   4  13  -5   64.23   19.19
   4 -13  -5   25.18   17.77
   4 -13  -5   27.22   12.89
  -4 -13   5   77.28   17.61
  -4  13   4  173.29   19.61
   4  13  -4  183.85   25.00
   4 -13  -4  212.62   22.56
  -4 -13   4  190.05   22.37
   4  13  -3   33.05   20.34
  -4  13   3   41.64   15.12
   4 -13  -3   97.38   19.26
  -4 -13   3   49.21   17.74
  -4 -13   3   48.44   13.35
  -4  13   2  801.05   39.76
   4  13  -2  781.78   41.59
   4 -13  -2  871.92   42.19
  -4 -13   2  894.79   41.81
  -4 -13   2  879.11   36.81
   4  13  -1  227.73   25.96
  -4  13   1  221.33   21.60
   4 -13  -1  175.94   23.21
  -4 -13   1  186.35   21.65
  -4 -13   1  179.67   18.09
  -4  13   0   99.39   18.95
   4  13   0   65.10   20.64
   4 -13   0   98.05   20.08
  -4 -13   0   76.95   15.66
  -4 -13   0   65.14   17.53
  -4  13  -1   86.78   18.33
   4  13   1   25.39   19.41
   4 -13   1   42.18   17.84
  -4 -13  -1   35.15   14.82
  -4 -13  -1   61.22   14.91
  -4  13  -2   82.53   19.70
   4  13   2   43.45   20.01
   4 -13   2   71.26   19.16
  -4 -13  -2   57.03   15.34
  -4 -13  -2   82.65   16.35
  -4  13  -3   27.06   18.19
   4  13   3   35.32   19.17
   4 -13   3   65.11   18.34
  -4 -13  -3   22.53   14.03
  -4 -13  -3   43.49   15.87
  -4  13  -4   38.94   18.98
   4  13   4   42.24   20.38
   4 -13   4   22.17   18.24
  -4 -13  -4   53.42   13.04
  -4 -13  -4   37.79   16.30
  -4  13  -5   29.81   17.21
   4  13   5   -6.70   17.78
   4 -13   5    5.27   17.21
  -4 -13  -5   13.96   15.39
  -4  13  -6  199.11   26.35
   4  13   6  235.88   27.85
   4 -13   6  284.95   26.43
  -4 -13  -6  313.64   25.95
  -4  13  -7  -14.60   18.66
   4  13   7    7.30   18.63
   4 -13   7  -17.06   18.12
  -4 -13  -7  -15.40   15.84
   4  14  -6  318.84   29.94
   4 -14  -6  384.14   28.65
  -4 -14   6  381.65   28.80
   4  14  -5  -11.25   18.52
   4 -14  -5   -2.02   16.06
  -4 -14   5   49.62   17.05
   4  14  -4  249.89   27.74
   4 -14  -4  266.73   25.40
  -4 -14   4  275.15   25.61
  -4  14   3   36.74   17.00
   4  14  -3   64.00   20.65
   4 -14  -3   45.35   19.08
  -4 -14   3   58.95   18.70
  -4  14   2  267.35   24.91
   4  14  -2  235.15   28.19
   4 -14  -2  233.46   25.82
  -4 -14   2  207.82   23.76
  -4  14   1   53.15   17.71
   4  14  -1   44.60   19.93
   4 -14  -1   28.43   19.59
  -4 -14   1   53.44   17.78
  -4 -14   1   42.99   14.32
  -4  14   0  109.40   21.34
   4  14   0  130.92   23.90
   4 -14   0  112.94   20.58
  -4 -14   0   82.40   18.32
  -4 -14   0  103.04   16.75
  -4  14  -1  -12.27   17.59
   4  14   1   18.35   20.52
   4 -14   1   59.48   17.59
  -4 -14  -1   35.29   16.08
  -4 -14  -1    9.52   13.70
  -4  14  -2   53.19   20.82
   4  14   2   63.28   20.96
   4 -14   2   46.85   18.82
  -4 -14  -2   63.77   16.64
  -4 -14  -2   80.35   16.54
  -4  14  -3    8.04   17.58
   4  14   3  -26.86   17.52
   4 -14   3   -0.04   14.84
  -4 -14  -3    2.47   11.99
  -4 -14  -3   16.81   14.11
  -4  14  -4  320.20   30.08
   4  14   4  381.84   32.59
   4 -14   4  363.00   29.97
  -4 -14  -4  395.57   27.28
   5   0 -20  423.04   26.90
   5   0 -19   -5.13   11.98
   5   0 -18  279.13   22.67
   5   0 -17  -31.14   13.29
   5   0 -16 3078.59   97.71
   5   0 -16 3107.37  100.85
   5   0 -15    1.60    9.52
  -5   0  15    6.77   11.48
   5   0 -14 4611.06  141.00
  -5   0  14 4310.16  134.53
   5   0 -13   -5.67    9.02
  -5   0  13    8.73    9.99
   5   0 -12  944.29   26.08
   5   0 -12 1103.13   37.66
  -5   0  12 1173.04   41.24
   5   0 -11    5.95    8.30
   5   0 -11    1.81    3.80
  -5   0  11    4.01    9.04
   5   0 -10   60.65    5.09
   5   0 -10   58.89   10.57
  -5   0  10   34.62   10.63
   5   0  -9    4.23    2.81
   5   0  -9   -0.06    3.18
   5   0  -9    9.90    7.73
  -5   0   9    3.80    8.83
   5   0  -8   32.69    3.79
   5   0  -8   28.57    9.37
   5   0  -8   19.17    3.44
  -5   0   8   31.43    9.47
   5   0  -7    7.16    7.82
   5   0  -7   -1.68    3.32
  -5   0   7   -2.65    7.32
   5   0  -6 9020.95  255.20
   5   0  -6 9227.12  276.83
  -5   0   6 8266.81  241.22
  -5   0   6 9408.56  279.51
   5   0  -5   11.50    8.53
   5   0  -5   11.24    4.71
  -5   0   5    1.94    7.27
   5   0  -424181.37  816.06
   5   0  -424466.47  840.65
  -5   0   423939.28  820.17
   5   0  -3   -5.60    5.27
   5   0  -3    4.79    7.43
  -5   0   3   -1.92    7.08
   5   0  -2 1097.98   32.79
   5   0  -2 1140.25   33.98
  -5   0   2 1247.37   35.57
   5   0  -1    0.02    6.43
   5   0  -1   -0.89    6.90
  -5   0   1   12.26    6.68
   5   0   022438.52  759.40
   5   0   022675.16  761.67
  -5   0   022362.74  750.95
   5   0   1   15.43    8.04
   5   0   1    0.85    5.34
  -5   0  -1   -8.17    5.48
   5   0   211561.32  357.32
   5   0   211243.95  336.57
  -5   0  -210722.44  322.55
   5   0   3    5.82    5.81
   5   0   3    9.85    7.16
  -5   0  -3    1.43    5.22
   5   0   4 2089.21   60.64
   5   0   4 2161.48   57.27
  -5   0  -4 2135.30   56.99
   5   0   5    5.07    5.37
   5   0   5   -9.85    7.54
  -5   0  -5    3.87    6.07
   5   0   6 2042.19   53.86
   5   0   6 2004.55   62.68
  -5   0  -6 1886.00   50.99
   5   0   7    4.97   11.17
   5   0   7    0.67    4.08
  -5   0  -7    5.39    6.56
   5   0   8   19.43   12.63
   5   0   8   11.63    4.68
  -5   0  -8    9.03    7.21
   5   0   9    4.80   13.44
  -5   0  -9    6.77    6.24
   5   0  10 6022.35  194.45
  -5   0 -10 6284.65  181.83
   5   0  11    4.76   13.80
  -5   0 -11   -4.12    6.66
   5   0  12 2918.16   99.67
  -5   0 -12 2940.47   84.69
   5   0  13   11.52   16.97
  -5   0 -13    8.67    9.01
   5   0  14  823.51   41.16
   5   0  15   21.13   17.86
   5   0  16  291.51   28.13
   5   0  17  -15.09   19.34
   5   1 -20  109.33   16.80
   5  -1 -20  103.93   18.12
   5   1 -19    7.35   13.39
   5  -1 -19   49.15   15.08
   5   1 -18  623.08   29.68
   5  -1 -18  573.94   30.29
   5   1 -17  218.38   18.52
   5  -1 -17  247.23   21.07
   5   1 -16  532.59   26.07
   5  -1 -16  577.19   24.74
   5  -1 -16  605.08   30.39
   5   1 -15  193.86   16.08
   5  -1 -15  144.47   16.18
   5  -1 -15  188.76   19.14
  -5  -1  15  189.65   17.79
   5   1 -14 1062.39   38.08
  -5   1  14 1038.95   40.38
  -5  -1  14 1141.34   41.94
   5  -1 -14 1010.43   35.21
   5   1 -13  674.89   22.40
   5   1 -13  783.06   29.49
  -5   1  13  792.15   32.52
  -5  -1  13  789.64   30.71
   5  -1 -13  744.97   27.75
   5   1 -12 2620.65   72.46
   5   1 -12 2745.80   83.20
  -5   1  12 2421.78   76.96
   5  -1 -12 2646.21   80.18
  -5  -1  12 2515.80   76.93
   5   1 -11  370.51   19.21
   5   1 -11  320.18   12.81
  -5   1  11  342.36   18.92
   5  -1 -11  335.90   17.63
  -5  -1  11  320.07   17.91
   5   1 -10   20.34    5.34
   5   1 -10   32.32    9.43
  -5   1  10   21.78   10.60
   5  -1 -10   23.86    9.61
  -5  -1  10    4.35   10.04
   5   1  -9 1659.36   50.67
   5   1  -9 1634.13   42.56
  -5   1   9 1867.41   55.66
  -5  -1   9 1759.80   53.13
   5  -1  -9 1716.64   52.17
   5   1  -8  733.16   26.47
   5   1  -8  727.17   20.91
  -5   1   8  680.24   25.19
  -5  -1   8  649.95   22.00
   5  -1  -8  735.97   26.29
   5   1  -7 6809.80  189.82
   5   1  -7 6673.22  195.51
  -5   1   7 6455.35  186.66
  -5  -1   7 6328.94  182.31
   5  -1  -7 6904.15  201.78
   5   1  -6  500.48   15.31
   5   1  -6  476.93   19.79
   5  -1  -6  460.57   12.43
   5  -1  -6  481.92   17.44
  -5  -1   6  388.01   17.60
   5   1  -5 2396.76   67.49
  -5   1   5 2278.57   56.44
  -5   1   5 2238.12   63.05
   5   1  -5 2393.84   61.85
   5  -1  -5 2309.84   57.59
  -5  -1   5 2242.94   63.28
   5  -1  -5 2372.09   67.60
   5   1  -4 5909.02  161.78
   5   1  -4 5757.87  164.55
  -5   1   4 5216.87  144.28
  -5   1   4 5933.23  167.92
   5  -1  -4 5877.88  168.13
   5  -1  -4 5810.08  157.86
  -5  -1   4 5865.25  166.40
  -5   1   3 2373.58   62.98
   5   1  -3 2259.89   61.31
   5   1  -3 2271.11   63.58
   5  -1  -3 2227.81   62.46
  -5  -1   3 2316.61   64.28
   5  -1  -3 2189.96   57.40
   5   1  -210199.13  302.23
   5   1  -2 9821.29  293.09
  -5   1   2 9638.24  286.38
   5  -1  -210234.94  306.27
  -5  -1   2 9714.08  288.16
   5  -1  -2 9955.29  294.29
   5   1  -1 2308.64   63.44
   5   1  -1 2290.26   62.73
  -5   1   1 2139.72   57.77
   5  -1  -1 2189.00   60.88
  -5  -1   1 2189.31   60.93
   5  -1  -1 2290.71   61.69
   5   1   0  130.94   11.05
   5   1   0  104.87    8.85
  -5   1   0   89.39    8.16
   5  -1   0  116.96   10.05
  -5  -1   0   83.53    9.43
   5  -1   0   89.70    9.47
   5   1   1 5978.46  166.03
   5   1   1 5948.11  172.92
  -5   1  -1 5972.57  165.91
   5  -1   1 5844.20  169.50
  -5  -1  -1 6144.81  172.66
   5  -1   1 6053.40  169.80
   5   1   2 2277.51   61.15
   5   1   2 2321.23   67.91
  -5   1  -2 2188.05   57.52
   5  -1   2 2333.08   67.43
  -5  -1  -2 2237.87   60.88
   5  -1   2 2239.87   60.42
   5   1   3   45.50    6.64
   5   1   3   45.26   11.03
  -5   1  -3   48.15    7.16
   5  -1   3   51.54    6.69
  -5  -1  -3   53.29    7.42
   5  -1   3   52.92   10.48
   5   1   4  216.14    9.43
   5   1   4  213.18   16.10
  -5   1  -4  213.18   10.78
   5  -1   4  223.76   11.63
  -5  -1  -4  180.24   10.64
   5  -1   4  219.79   12.96
   5   1   5  302.46   11.41
   5   1   5  255.64   14.37
  -5   1  -5  332.82   13.04
   5  -1   5  323.58   13.20
  -5  -1  -5  323.60   13.59
   5  -1   5  223.84   17.54
   5   1   6  524.65   25.00
   5   1   6  514.62   15.75
  -5   1  -6  529.23   17.13
   5  -1   6  516.09   16.93
  -5  -1  -6  564.11   19.24
   5  -1   6  503.93   21.11
  -5   1  -7   31.28    6.54
   5   1   7   42.32    4.76
   5   1   7   56.86   13.67
   5  -1   7   38.46    7.01
  -5  -1  -7   40.58    7.90
   5  -1   7   94.44   13.78
   5   1   8 1707.56   42.16
   5   1   8 1883.76   62.14
  -5   1  -8 1908.95   52.10
   5  -1   8 1997.98   53.40
  -5  -1  -8 1913.72   54.25
   5  -1   8 1834.35   61.05
   5   1   9 1337.73   50.37
  -5   1  -9 1369.49   38.90
   5  -1   9 1323.20   36.26
  -5  -1  -9 1338.39   39.94
   5  -1   9 1283.05   48.18
   5   1  10  286.90   22.37
  -5   1 -10  281.55   13.78
   5  -1  10  265.48   23.22
  -5  -1 -10  260.62   14.31
   5   1  11   66.53   17.78
  -5   1 -11   82.23    8.77
  -5  -1 -11   88.02   10.33
   5  -1  11   58.04   17.88
   5   1  12 6621.75  216.47
   5  -1  12 6630.33  217.25
  -5  -1 -12 6807.09  209.32
   5   1  13  641.76   35.75
   5  -1  13  697.44   38.19
  -5  -1 -13  726.50   27.16
   5   1  14  816.31   41.71
   5  -1  14  819.97   42.29
  -5  -1 -14  819.23   33.11
   5   1  15   63.02   19.36
   5  -1  15   34.07   18.45
   5   1  16  109.77   21.83
   5  -1  16  101.27   23.26
   5   1  17   19.19   20.08
   5  -1  17   18.38   18.35
   5  -2 -20   28.88   16.28
   5   2 -19  271.99   19.81
   5  -2 -19  263.37   23.51
   5   2 -18   88.42   14.71
   5  -2 -18  129.03   17.86
   5   2 -17   48.82   12.78
   5  -2 -17   73.94   16.79
   5   2 -16  815.02   33.57
   5  -2 -16  814.14   36.66
  -5  -2  16  750.70   31.09
   5   2 -15 2879.98   91.46
   5  -2 -15 2839.60   89.87
   5  -2 -15 2742.45   89.50
  -5  -2  15 2820.18   87.83
   5   2 -14  156.52   15.03
   5  -2 -14  169.37   14.05
   5  -2 -14  169.24   17.50
  -5  -2  14  141.70   14.86
   5   2 -13  133.07    9.97
   5   2 -13  152.48   15.34
   5  -2 -13  141.83   13.17
  -5  -2  13  139.89   14.24
   5   2 -12  323.03   14.10
   5   2 -12  311.84   19.11
  -5   2  12  314.08   19.82
  -5  -2  12  309.47   18.35
   5  -2 -12  296.94   17.19
   5   2 -11 1568.64   50.84
   5   2 -11 1499.33   43.16
  -5   2  11 1616.92   52.52
   5  -2 -11 1395.00   45.62
  -5  -2  11 1675.51   51.15
   5   2 -10  154.76   14.14
   5   2 -10  182.30   10.24
  -5   2  10  120.34   14.03
  -5  -2  10  137.69   13.18
   5  -2 -10  159.63   12.73
   5   2  -9  295.47   12.48
   5   2  -9  303.11   17.06
  -5   2   9  318.21   17.34
  -5  -2   9  287.92   16.10
   5  -2  -9  258.94   15.46
   5   2  -8 5732.71  158.92
   5   2  -8 5499.40  160.74
  -5   2   8 5316.64  156.28
  -5  -2   8 5380.03  155.61
   5  -2  -8 5425.17  157.74
   5   2  -7   73.94    8.52
   5   2  -7   67.42    7.84
  -5   2   7   57.64   10.15
   5  -2  -7   85.14   10.52
  -5  -2   7   65.35    9.86
   5   2  -6 1211.55   37.63
   5   2  -6 1202.38   33.47
  -5   2   6 1183.71   36.07
  -5  -2   6 1197.88   36.33
   5  -2  -6 1132.33   35.53
   5   2  -5 3117.83   87.93
   5   2  -5 3193.65   86.33
  -5   2   5 3013.76   75.06
  -5   2   5 3274.75   90.90
   5  -2  -5 3110.21   89.16
   5  -2  -5 3107.83   77.45
  -5  -2   5 3165.25   88.82
   5   2  -4 4025.65  109.42
   5   2  -4 4045.30  113.16
  -5   2   4 3939.90  110.01
  -5   2   4 3831.01  100.53
   5  -2  -4 3974.36  103.69
   5  -2  -4 4061.41  114.23
  -5  -2   4 3737.18  102.93
   5   2  -3  293.66   14.49
   5   2  -3  293.54   13.03
  -5   2   3  240.55   12.79
   5  -2  -3  283.64   10.55
  -5  -2   3  247.43   13.79
   5  -2  -3  275.42   15.05
   5   2  -2 1092.16   32.53
   5   2  -2 1040.38   31.74
  -5   2   2 1079.28   30.97
   5  -2  -2 1050.92   30.15
  -5  -2   2 1014.63   31.44
   5  -2  -2 1070.81   29.95
   5   2  -1 2039.18   57.58
   5   2  -1 1945.09   52.93
  -5   2   1 1972.72   52.78
   5  -2  -1 1977.26   53.13
  -5  -2   1 1993.60   55.66
   5  -2  -1 1910.90   53.99
   5   2   0 4059.12  110.04
   5   2   0 4243.35  119.95
  -5   2   0 3988.44  107.02
   5  -2   0 4197.31  115.24
   5  -2   0 3997.52  111.45
  -5  -2   0 3975.18  110.95
   5   2   1 2835.99   81.27
   5   2   1 2810.73   74.85
  -5   2  -1 2794.12   73.15
   5  -2   1 2934.11   81.94
  -5  -2  -1 2775.87   76.42
   5  -2   1 2811.47   77.36
   5   2   2  417.88   19.87
   5   2   2  382.67   13.19
  -5   2  -2  399.65   13.86
   5  -2   2  415.28   18.79
  -5  -2  -2  383.92   16.12
   5  -2   2  409.82   15.45
   5   2   3  137.87   13.86
   5   2   3  157.84    8.79
  -5   2  -3  168.30    8.85
   5  -2   3  159.27   10.05
  -5  -2  -3  172.58   11.17
   5  -2   3  154.28   13.25
   5   2   4  216.75   13.31
   5   2   4  205.79    9.16
  -5   2  -4  202.14    8.98
   5  -2   4  225.19   10.77
   5  -2   4  206.09   15.83
  -5  -2  -4  195.04   11.96
   5   2   5 1943.28   49.46
   5   2   5 1936.84   57.62
  -5   2  -5 1960.51   50.85
   5  -2   5 1965.45   60.66
  -5  -2  -5 1914.80   54.00
   5  -2   5 1979.64   54.98
   5   2   6  578.86   26.86
   5   2   6  562.19   16.15
  -5   2  -6  567.79   17.97
   5  -2   6  546.88   25.49
  -5  -2  -6  539.20   19.76
   5  -2   6  565.57   19.53
   5   2   7  808.97   33.55
   5   2   7  822.25   21.37
  -5   2  -7  808.29   23.60
   5  -2   7  779.16   25.11
  -5  -2  -7  831.99   27.63
   5  -2   7  782.43   28.47
   5   2   8  796.12   33.06
  -5   2  -8  744.35   21.44
   5  -2   8  738.75   31.81
  -5  -2  -8  720.91   25.66
   5  -2   8  755.22   24.10
   5   2   9 2532.28   84.57
  -5   2  -9 2474.52   67.40
   5  -2   9 2480.78   82.72
  -5  -2  -9 2529.43   74.04
   5  -2   9 2549.53   71.16
   5   2  10  716.37   35.56
  -5   2 -10  700.89   21.31
  -5  -2 -10  695.49   26.39
   5  -2  10  641.02   33.29
   5   2  11 1499.29   56.07
   5  -2  11 1498.72   57.07
  -5  -2 -11 1525.74   48.31
   5   2  12  181.04   21.92
   5  -2  12  167.19   20.39
  -5  -2 -12  115.84   12.97
   5   2  13   34.95   18.39
   5  -2  13   10.05   17.42
  -5  -2 -13   33.44   10.73
   5   2  14  386.70   29.12
   5  -2  14  458.42   31.57
  -5  -2 -14  439.62   22.19
   5   2  15  343.39   28.53
   5  -2  15  296.17   28.84
  -5  -2 -15  352.63   19.63
   5   2  16   19.20   18.48
   5  -2  16   -4.74   17.64
   5   2  17  217.40   27.06
   5  -2  17  157.77   24.76
   5  -3 -20   33.92   17.94
   5  -3 -19  -12.33   15.55
   5  -3 -18   34.21   15.98
   5   3 -17  671.93   29.73
   5  -3 -17  634.44   32.54
  -5  -3  17  629.68   28.07
   5   3 -16   17.83   10.62
   5  -3 -16    5.63   13.93
  -5  -3  16    4.15   10.74
   5   3 -15  138.05   15.94
   5  -3 -15  121.91   12.71
   5  -3 -15  141.19   18.70
  -5  -3  15  147.71   14.75
   5   3 -14  460.77   24.35
   5   3 -14  447.32   20.12
   5  -3 -14  455.48   26.29
   5  -3 -14  436.78   21.68
  -5  -3  14  430.87   20.81
   5   3 -13 3731.87  110.85
   5   3 -13 3758.61  116.16
   5  -3 -13 3715.08  116.07
   5  -3 -13 3783.83  113.79
  -5  -3  13 3689.23  111.48
   5   3 -12  172.61   12.36
   5   3 -12  146.79   15.59
   5  -3 -12  158.10   13.61
  -5  -3  12  165.43   14.49
   5   3 -11  177.77   12.18
   5   3 -11  152.50   15.52
  -5   3  11  120.60   12.11
  -5  -3  11  133.93   13.47
   5  -3 -11  173.31   13.84
   5   3 -10  100.27   12.78
   5   3 -10   93.64    9.87
  -5   3  10   74.76    9.74
   5  -3 -10   85.25   11.43
  -5  -3  10   82.56   11.31
   5   3  -9  536.38   19.55
  -5   3   9  506.89   19.48
   5  -3  -9  534.63   22.84
  -5  -3   9  438.47   18.86
   5   3  -8   36.38    7.98
  -5   3   8   37.87    9.90
   5  -3  -8   40.85    9.98
  -5  -3   8   41.64    8.28
  -5  -3   8   26.80    8.83
   5   3  -7 1905.05   52.18
  -5   3   7 1826.02   54.72
   5  -3  -7 1977.20   57.70
  -5  -3   7 1901.36   56.20
  -5  -3   7 2030.57   57.44
   5   3  -6   11.14    6.98
  -5   3   6   22.02    8.62
   5  -3  -6   18.10    8.76
  -5  -3   6   18.26    9.03
  -5  -3   6   10.09    8.58
   5   3  -5   34.36    7.40
  -5   3   5   32.61    3.53
  -5   3   5   42.17    8.70
   5  -3  -5   39.90    9.66
  -5  -3   5   50.08    9.81
  -5  -3   5   46.45    8.70
   5   3  -4  111.33    9.65
  -5   3   4  150.23   10.71
   5  -3  -4  122.46    7.16
   5  -3  -4  118.65   12.36
  -5  -3   4  118.48   11.21
  -5  -3   4  129.52    9.32
   5   3  -3 7387.24  214.16
  -5   3   3 7474.37  213.98
   5  -3  -3 7333.01  213.61
   5  -3  -3 7060.81  199.33
  -5  -3   3 7083.72  204.23
  -5  -3   3 7135.59  208.88
   5   3  -2  464.82   18.61
  -5   3   2  443.04   15.77
   5  -3  -2  481.70   19.48
   5  -3  -2  470.88   16.49
  -5  -3   2  430.03   17.99
   5   3  -1 1268.33   38.33
   5   3  -1 1243.92   35.39
  -5   3   1 1095.33   30.45
   5  -3  -1 1180.96   33.54
  -5  -3   1 1145.32   34.89
   5  -3  -1 1252.37   36.75
   5   3   0  172.60   12.66
   5   3   0  178.76   10.37
  -5   3   0  196.75    9.20
   5  -3   0  197.30   11.55
  -5  -3   0  193.11   10.26
   5  -3   0  189.70   10.65
   5   3   1 4536.62  123.93
   5   3   1 4655.04  134.75
  -5   3  -1 4705.04  126.49
   5  -3   1 4612.65  129.85
   5  -3   1 4665.99  132.12
  -5  -3  -1 4599.48  129.42
   5   3   2  809.36   23.84
   5   3   2  843.01   29.71
  -5   3  -2  757.28   20.96
   5  -3   2  807.81   25.98
  -5  -3  -2  723.60   24.70
   5  -3   2  854.95   29.03
   5   3   3  648.06   19.63
   5   3   3  665.17   26.55
  -5   3  -3  627.60   18.43
   5  -3   3  688.92   23.39
  -5  -3  -3  636.23   22.67
   5  -3   3  746.50   27.82
   5   3   4  192.99   12.69
   5   3   4  164.64    8.14
  -5   3  -4  171.81    7.88
   5  -3   4  145.14   11.32
  -5  -3  -4  152.28   11.63
   5  -3   4  185.26   14.95
   5   3   5 1060.10   28.01
   5   3   5 1029.84   38.27
  -5   3  -5 1028.35   26.63
   5  -3   5 1099.23   32.94
   5  -3   5 1084.61   38.24
  -5  -3  -5 1042.76   33.41
   5   3   6   74.60   10.81
   5   3   6   56.73    5.54
  -5   3  -6   60.64    5.37
   5  -3   6   71.36    9.88
  -5  -3  -6   69.60   10.25
   5  -3   6   85.79   13.88
   5   3   7 2643.68   84.80
   5   3   7 2644.45   67.49
  -5   3  -7 2548.84   66.53
  -5  -3  -7 2549.49   75.02
   5  -3   7 2549.83   70.47
   5   3   8 1663.06   58.25
  -5   3  -8 1520.20   39.29
   5  -3   8 1575.85   46.93
  -5  -3  -8 1542.86   48.12
   5  -3   8 1651.26   57.52
   5   3   9   73.46   17.62
   5  -3   9  106.81   16.60
   5  -3   9   75.61    9.70
  -5  -3  -9   74.25   11.72
   5   3  10   11.47   13.87
   5  -3  10    1.36    6.56
   5  -3  10   -1.30   13.04
  -5  -3 -10   -0.78    9.04
   5   3  11  728.22   36.06
   5  -3  11  829.26   38.06
  -5  -3 -11  787.59   30.32
   5   3  12   86.07   18.24
   5  -3  12   55.14   18.84
  -5  -3 -12   55.57   13.19
   5   3  13 2805.17   97.68
   5  -3  13 2694.81   95.59
  -5  -3 -13 2838.61   88.75
   5   3  14   65.16   20.78
   5  -3  14   73.71   20.34
  -5  -3 -14  105.63   13.40
   5   3  15    7.69   15.35
   5  -3  15   -8.64   15.71
  -5  -3 -15    1.17   10.17
   5   3  16   80.25   19.74
   5  -3  16   34.58   20.19
  -5  -3 -16   21.11   13.59
   5   3  17   36.37   19.60
   5  -3  17    8.86   20.13
   5  -4 -19  509.56   31.96
   5  -4 -18   31.86   16.96
   5   4 -17   82.93   15.25
   5  -4 -17   94.53   18.45
   5   4 -16  191.27   17.41
   5  -4 -16  204.26   21.44
  -5  -4  16  209.38   15.52
   5   4 -15 2188.81   70.75
   5   4 -15 2300.29   76.53
   5  -4 -15 2175.92   75.46
  -5  -4  15 2299.30   71.27
   5   4 -14  115.23   12.22
   5   4 -14  128.13   15.42
   5  -4 -14  136.70   13.02
   5  -4 -14  132.69   18.28
  -5  -4  14  123.99   12.52
   5   4 -13  123.80   13.90
   5  -4 -13   99.33   12.39
   5  -4 -13  131.20   16.86
  -5  -4  13   89.40   12.35
   5   4 -12   16.66    9.77
   5  -4 -12   16.81    9.09
   5  -4 -12  -18.87   12.56
  -5  -4  12   -3.58    9.04
  -5  -4  12   21.45    9.27
   5   4 -11 2091.86   65.06
   5  -4 -11 2091.49   64.10
   5  -4 -11 2036.27   65.62
  -5  -4  11 2096.50   67.77
  -5  -4  11 2257.86   67.11
   5   4 -10   52.10    9.53
   5  -4 -10   82.33   11.78
  -5  -4  10   54.58   12.24
  -5  -4  10   61.74   10.34
   5   4  -9  377.83   16.46
  -5   4   9  361.27   16.04
  -5  -4   9  357.74   17.51
   5  -4  -9  359.55   18.52
  -5  -4   9  374.36   20.86
   5   4  -8   72.07    9.41
  -5   4   8   62.01   11.86
   5  -4  -8   80.62   11.38
  -5  -4   8   75.64   12.57
  -5  -4   8   61.71    9.74
   5   4  -7  365.27   16.37
  -5   4   7  332.00   17.92
   5  -4  -7  365.04   17.84
  -5  -4   7  356.96   19.23
  -5  -4   7  321.30   15.56
   5   4  -6   19.93    8.26
  -5   4   6   20.25    3.25
  -5   4   6   25.82    2.95
  -5   4   6   46.08    9.66
  -5  -4   6   42.13    8.59
  -5  -4   6   46.61    9.92
   5  -4  -6   22.74    9.98
   5   4  -513871.96  440.43
  -5   4   513542.10  428.13
  -5   4   513856.65  424.61
   5  -4  -513638.49  436.94
  -5  -4   513564.33  431.42
  -5  -4   513982.18  446.31
   5   4  -4  267.60   14.74
  -5   4   4  270.55   13.49
   5  -4  -4  272.36   16.39
  -5  -4   4  253.72   15.20
  -5  -4   4  279.28   14.76
   5   4  -3  109.00   11.15
  -5   4   3  104.11    9.54
   5  -4  -3  123.24    7.87
   5  -4  -3  102.83   12.31
  -5  -4   3  106.20   11.14
  -5  -4   3  116.68   11.28
   5   4  -2   23.04    8.86
  -5   4   2   34.84    6.11
   5  -4  -2   20.01    7.06
  -5  -4   2   17.55    8.61
   5  -4  -2   21.46    5.67
  -5  -4   2   22.50    8.56
   5   4  -1 4203.99  120.79
  -5   4   1 4024.43  108.14
   5  -4  -1 4144.13  113.95
   5  -4  -1 4073.25  116.58
  -5  -4   1 4071.98  113.73
  -5  -4   1 3979.44  112.47
   5   4   0 2293.73   67.55
  -5   4   0 2304.29   60.29
   5  -4   0 2227.07   61.79
   5  -4   0 2269.01   62.95
  -5  -4   0 2266.23   62.21
  -5  -4   0 2280.34   64.33
   5   4   1 3740.91  106.15
  -5   4  -1 3589.29   94.53
   5  -4   1 3607.81  103.22
   5  -4   1 3740.87  105.54
  -5  -4  -1 3618.82   98.41
  -5  -4  -1 3579.96  101.33
   5   4   2  294.06   17.64
  -5   4  -2  282.30   10.34
   5  -4   2  313.19   15.74
   5  -4   2  300.70   16.17
  -5  -4  -2  291.74   15.01
   5   4   3 1143.80   38.45
   5   4   3 1071.68   29.66
  -5   4  -3 1085.98   27.61
   5  -4   3 1058.97   33.75
  -5  -4  -3 1047.64   31.37
   5  -4   3 1089.30   37.27
   5   4   4   74.85   12.83
   5   4   4   46.42    6.00
  -5   4  -4   53.02    4.48
   5  -4   4   55.84    9.82
  -5  -4  -4   59.32   10.44
   5  -4   4   60.05   12.11
   5   4   5  343.52   21.60
   5   4   5  335.44   11.88
  -5   4  -5  345.10   10.10
   5  -4   5  361.11   16.29
  -5  -4  -5  353.64   17.97
   5  -4   5  345.77   20.61
   5   4   6   38.13    4.84
   5   4   6   56.33   13.68
  -5   4  -6   42.23    3.78
   5  -4   6   40.40    8.97
  -5  -4  -6   60.91   11.28
   5  -4   6   47.73   10.36
   5   4   7   70.44   15.70
   5   4   7   55.65    4.57
  -5   4  -7   65.26    4.12
   5  -4   7   82.31   14.82
  -5  -4  -7   87.25   12.03
   5  -4   7  101.97   12.01
   5   4   8   30.59   15.97
   5  -4   8   35.28   15.40
   5  -4   8   44.95   10.27
  -5  -4  -8   48.28   12.01
   5   4   9  300.08   23.89
   5  -4   9  288.72   22.69
   5  -4   9  212.80   15.06
  -5  -4  -9  309.03   18.73
   5   4  10  852.42   40.47
   5  -4  10  867.49   30.65
   5  -4  10  758.69   37.10
  -5  -4 -10  840.94   32.58
   5   4  11 4431.15  146.63
   5  -4  11 4497.83  146.80
  -5  -4 -11 4479.22  138.22
   5   4  12  -14.15   16.49
   5  -4  12  -21.17   16.47
  -5  -4 -12  -20.44   11.58
   5   4  13    8.46   15.19
   5  -4  13   -3.11   16.12
  -5  -4 -13    0.87   11.25
   5   4  14   92.94   21.58
   5  -4  14   85.64   20.87
  -5  -4 -14  107.13   15.73
   5   4  15  621.98   38.33
   5  -4  15  631.13   37.30
  -5  -4 -15  654.87   30.56
   5   4  16   53.28   18.64
   5  -4  16   15.72   19.09
  -5  -4 -16   14.27   13.12
   5  -5 -19   28.76   17.46
   5   5 -18  198.27   19.31
   5  -5 -18  197.48   22.44
   5   5 -17  839.69   37.60
   5  -5 -17  790.16   38.32
   5   5 -16  188.01   18.06
   5  -5 -16  193.25   22.12
   5   5 -15   73.97   12.92
   5  -5 -15  115.76   17.90
  -5  -5  15   87.00   11.80
   5   5 -14  957.18   38.45
   5  -5 -14  974.74   38.09
   5  -5 -14 1046.65   42.29
  -5  -5  14 1070.12   37.31
  -5  -5  14 1038.71   41.66
   5   5 -13 1597.12   52.53
   5  -5 -13 1560.39   50.65
   5  -5 -13 1588.31   56.95
  -5  -5  13 1538.49   49.53
  -5  -5  13 1547.60   55.28
   5   5 -12 1108.51   38.93
   5  -5 -12 1128.11   38.12
   5  -5 -12 1067.48   37.19
  -5  -5  12 1145.82   38.07
  -5  -5  12 1083.84   41.22
   5   5 -11   34.54   10.38
   5  -5 -11   49.59   10.67
   5  -5 -11   59.51   13.63
  -5  -5  11   46.85    9.80
  -5  -5  11   39.88   13.79
   5   5 -10   23.23   10.60
   5  -5 -10   49.81   10.48
   5  -5 -10   63.58   13.84
  -5  -5  10   64.80    9.52
  -5  -5  10   43.40   13.41
   5   5  -9   39.78    9.70
   5  -5  -9   36.47   10.37
   5  -5  -9   19.94   11.48
  -5  -5   9   28.57    9.44
  -5  -5   9   30.15   12.44
   5   5  -8  110.36   12.22
   5  -5  -8   94.18   12.76
   5  -5  -8  109.10   13.44
  -5  -5   8  116.35   11.43
  -5  -5   8  111.97   14.33
   5   5  -7 2343.82   69.73
  -5   5   7 2225.83   56.75
   5  -5  -7 2313.21   69.75
  -5  -5   7 2299.77   69.70
  -5  -5   7 2249.90   66.47
   5   5  -6  593.85   23.27
  -5   5   6  560.24   22.09
  -5   5   6  528.23   15.44
   5  -5  -6  603.00   24.75
  -5  -5   6  584.33   22.81
  -5  -5   6  587.99   24.32
   5   5  -5  397.18   18.64
  -5   5   5  327.95   15.89
  -5   5   5  405.55   13.27
   5  -5  -5  383.20   16.67
  -5  -5   5  356.71   17.68
  -5  -5   5  363.68   19.22
   5   5  -4  775.45   27.94
  -5   5   4  813.01   23.23
  -5   5   4  858.58   26.82
   5  -5  -4  803.13   29.53
  -5  -5   4  896.35   29.51
  -5  -5   4  852.51   29.85
   5   5  -3 4108.49  119.61
  -5   5   3 4072.80  112.60
   5  -5  -3 3634.00  108.12
  -5  -5   3 4092.28  117.38
  -5  -5   3 4036.11  116.00
   5   5  -2 6536.30  193.74
  -5   5   2 6498.36  183.60
   5  -5  -2 6421.92  184.60
   5  -5  -2 5866.50  172.38
  -5  -5   2 6456.23  188.57
  -5  -5   2 6459.32  188.40
   5   5  -1 3886.35  112.99
  -5   5   1 3665.46   99.62
   5  -5  -1 3868.64  106.92
   5  -5  -1 3390.44   99.55
  -5  -5   1 3719.55  105.52
  -5  -5   1 3572.70  102.13
   5   5   0   -1.01    9.46
  -5   5   0   -4.59    5.13
   5  -5   0   -0.57    7.23
   5  -5   0   -3.86    9.00
  -5  -5   0    1.28    7.18
  -5  -5   0  -12.86    8.06
   5   5   1 1851.90   57.42
  -5   5  -1 1802.65   46.58
   5  -5   1 1798.15   52.91
   5  -5   1 1781.58   54.43
  -5  -5  -1 1798.96   52.91
  -5  -5  -1 1806.66   50.32
   5   5   2 1849.74   54.93
  -5   5  -2 1932.83   49.46
   5  -5   2 1837.93   55.72
   5  -5   2 1878.03   56.24
  -5  -5  -2 1855.44   50.59
  -5  -5  -2 1913.69   55.71
   5   5   3  479.16   23.40
  -5   5  -3  431.82   12.46
   5  -5   3  447.54   21.04
  -5  -5  -3  425.85   16.00
   5  -5   3  457.45   21.56
  -5  -5  -3  434.08   19.74
   5   5   4   18.83   12.06
  -5   5  -4    5.21    2.75
   5  -5   4   21.60    9.16
  -5  -5  -4   20.66    7.45
   5  -5   4    7.31   10.75
   5   5   5 1182.75   43.90
   5   5   5 1180.81   32.98
   5  -5   5 1177.52   38.53
   5  -5   5 1116.95   40.14
  -5  -5  -5 1145.51   38.29
   5   5   6   85.56    6.56
   5   5   6  104.57   16.08
   5  -5   6   75.97   15.35
   5  -5   6   88.02   12.19
  -5  -5  -6  106.86   12.56
   5   5   7 1172.80   46.37
   5  -5   7 1136.34   37.68
   5  -5   7 1166.57   44.03
  -5  -5  -7 1077.56   38.63
   5   5   8 1551.68   58.10
   5  -5   8 1549.96   56.18
   5  -5   8 1617.77   50.12
  -5  -5  -8 1613.16   52.92
   5   5   9 1389.15   52.57
   5  -5   9 1375.27   46.01
   5  -5   9 1384.66   51.68
  -5  -5  -9 1234.53   43.45
   5   5  10   58.17   17.60
   5  -5  10   44.29   16.96
   5  -5  10   43.25    9.70
  -5  -5 -10   24.24   13.42
   5   5  11  420.17   29.30
   5  -5  11  464.48   22.04
   5  -5  11  487.23   30.28
  -5  -5 -11  449.29   23.91
   5   5  12 1625.94   62.91
   5  -5  12 1585.44   61.58
  -5  -5 -12 1577.25   55.82
   5   5  13  965.18   45.76
   5  -5  13  884.98   43.35
  -5  -5 -13  842.66   37.13
   5   5  14  743.13   39.81
   5  -5  14  729.15   40.35
  -5  -5 -14  774.68   35.06
   5   5  15   18.68   18.68
   5  -5  15    4.93   17.74
  -5  -5 -15    8.70   14.28
   5   5  16   25.71   18.25
   5  -5  16  -19.59   19.49
  -5  -5 -16   32.45   14.96
   5   6 -18  150.78   19.58
   5  -6 -18  211.90   23.17
   5   6 -17  -12.98   13.06
   5  -6 -17   25.59   15.32
   5   6 -16  967.51   40.89
   5  -6 -16 1140.53   46.82
  -5  -6  16 1101.97   47.10
   5   6 -15  394.69   23.02
   5  -6 -15  349.72   24.64
  -5  -6  15  337.07   23.79
   5   6 -14 1402.78   50.78
   5  -6 -14 1445.44   54.89
   5  -6 -14 1388.62   47.35
  -5  -6  14 1444.29   50.05
  -5  -6  14 1504.25   56.10
   5   6 -13   -6.07   11.25
   5  -6 -13    1.03   10.40
   5  -6 -13   -0.07   11.71
  -5  -6  13   -2.15    7.97
  -5  -6  13   20.71   12.77
   5   6 -12   45.09   12.52
   5  -6 -12   42.75   11.16
   5  -6 -12   68.66   14.87
  -5  -6  12   77.81   15.68
  -5  -6  12   77.17   10.30
   5   6 -11  744.47   29.83
   5  -6 -11  667.62   27.34
   5  -6 -11  701.80   32.46
  -5  -6  11  716.19   26.15
  -5  -6  11  651.19   31.49
   5   6 -10 1146.66   40.78
   5  -6 -10 1120.63   39.42
   5  -6 -10 1169.33   43.55
  -5  -6  10 1144.88   39.51
  -5  -6  10 1211.59   45.06
   5   6  -9   94.83   13.39
   5  -6  -9  119.74   15.45
   5  -6  -9  101.01   13.28
  -5  -6   9   84.48   11.24
  -5  -6   9   87.11   14.91
   5   6  -8  190.53   16.09
  -5   6   8  179.08    7.77
   5  -6  -8  209.79   16.38
   5  -6  -8  226.70   17.10
  -5  -6   8  220.21   18.56
  -5  -6   8  236.59   14.09
   5   6  -7  282.70   17.71
  -5   6   7  289.11   11.17
   5  -6  -7  236.83   16.97
   5  -6  -7  290.44   18.35
  -5  -6   7  238.56   18.44
  -5  -6   7  237.49   14.41
   5   6  -6 1772.57   56.51
  -5   6   6 1792.04   48.63
   5  -6  -6 1822.03   56.07
   5  -6  -6 1730.97   54.99
  -5  -6   6 1753.81   52.80
  -5  -6   6 1884.77   56.04
   5   6  -5   94.23   12.79
  -5   6   5   89.21    8.26
   5  -6  -5   70.98   10.69
  -5  -6   5   59.85   13.16
   5  -6  -5   71.98   13.29
  -5  -6   5   80.36   11.18
   5   6  -4 3643.42  109.22
  -5   6   4 3724.11  101.80
   5  -6  -4 3563.05  101.79
   5  -6  -4 3621.77  107.29
  -5  -6   4 3522.54  100.90
  -5  -6   4 3539.60  102.18
   5   6  -3   19.69   10.45
  -5   6   3   12.89    6.96
   5  -6  -3    7.67    6.90
   5  -6  -3    7.98   10.79
  -5  -6   3    9.22    9.83
  -5  -6   3   17.45    9.04
   5   6  -2  875.25   31.91
  -5   6   2  842.83   26.60
   5  -6  -2  882.24   32.70
   5  -6  -2  914.65   27.18
  -5  -6   2  923.95   31.85
  -5  -6   2  932.24   32.34
   5   6  -1 1425.91   45.95
   5  -6  -1 1408.20   41.43
   5  -6  -1 1381.32   41.86
  -5  -6   1 1230.05   40.03
  -5  -6   1 1280.50   40.47
   5   6   0 4506.71  134.27
   5  -6   0 4352.74  126.09
   5  -6   0 4409.46  128.29
  -5  -6   0 4413.47  126.65
  -5  -6   0 4287.21  125.46
   5   6   1  192.92   16.53
   5  -6   1  164.20   14.57
   5  -6   1  183.17   14.09
   5  -6   1  155.45    7.93
  -5  -6  -1  143.58   10.93
  -5  -6  -1  151.50   11.50
   5   6   2  478.98   19.99
   5  -6   2  452.49   14.09
   5  -6   2  469.11   21.50
   5  -6   2  452.04   22.60
  -5  -6  -2  451.89   20.92
  -5  -6  -2  457.05   17.49
   5   6   3  292.88   20.04
   5  -6   3  300.76   18.64
   5  -6   3  289.37   18.71
   5  -6   3  241.97    8.41
  -5  -6  -3  235.57   16.29
  -5  -6  -3  247.54   13.19
   5   6   4  333.04   22.61
   5  -6   4  356.88   19.38
   5  -6   4  332.57   20.88
   5  -6   4  300.70    8.53
  -5  -6  -4  355.66   14.29
  -5  -6  -4  372.44   16.53
   5   6   5    1.60   12.24
   5  -6   5   11.64   10.04
   5  -6   5    7.57   11.48
  -5  -6  -5    2.88    9.71
  -5  -6  -5   -0.85    5.36
   5   6   6 1006.54   40.43
   5  -6   6  987.91   36.24
   5  -6   6  985.79   38.91
  -5  -6  -6  988.19   35.78
   5   6   7  296.50   23.69
   5  -6   7  283.02   18.37
   5  -6   7  253.25   21.97
  -5  -6  -7  248.66   17.72
   5   6   8  149.00   20.13
   5  -6   8  154.55   14.54
   5  -6   8  141.96   18.85
  -5  -6  -8  153.91   15.92
   5   6   9  227.58   22.98
   5  -6   9  239.30   16.64
   5  -6   9  214.76   22.39
  -5  -6  -9  228.42   18.06
   5   6  10 3131.90  105.89
   5  -6  10 3215.39  107.84
   5  -6  10 3375.22  103.67
  -5  -6 -10 3387.14  105.81
   5   6  11  189.63   23.04
   5  -6  11  179.24   15.02
   5  -6  11  187.74   18.16
  -5  -6 -11  145.45   18.16
   5   6  12  652.92   36.07
   5  -6  12  651.89   36.35
  -5  -6 -12  629.19   31.86
   5   6  13  111.75   21.73
   5  -6  13  140.04   22.58
  -5  -6 -13  124.28   18.17
   5   6  14  682.52   39.82
   5  -6  14  691.73   35.47
  -5  -6 -14  824.98   37.11
   5   6  15  347.92   31.41
   5  -6  15  308.78   30.53
  -5  -6 -15  345.76   24.74
   5  -7 -18  545.37   33.43
   5  -7 -17   17.92   16.26
  -5  -7  17   21.27   15.16
   5   7 -16  432.92   27.51
   5  -7 -16  504.96   30.06
  -5  -7  16  451.25   30.60
   5   7 -15   13.64   13.01
   5  -7 -15   -0.13   11.13
  -5  -7  15   15.33   15.28
   5   7 -14  793.92   36.29
   5  -7 -14  882.28   39.57
  -5  -7  14  848.99   39.50
   5   7 -13  259.40   20.81
   5  -7 -13  316.97   23.32
   5  -7 -13  275.00   17.14
  -5  -7  13  292.69   22.95
   5   7 -12  522.90   27.20
   5  -7 -12  526.81   24.00
   5  -7 -12  477.05   23.14
  -5  -7  12  512.53   24.01
  -5  -7  12  502.57   29.31
   5   7 -11    8.76   12.50
   5  -7 -11   31.04   10.72
   5  -7 -11   32.21   13.57
  -5  -7  11   18.37    8.87
  -5  -7  11    8.45   13.82
   5   7 -10  172.90   16.82
   5  -7 -10  162.73   14.73
   5  -7 -10  169.54   18.27
  -5  -7  10  193.34   18.30
  -5  -7  10  168.46   13.00
   5   7  -9  239.25   18.31
   5  -7  -9  174.76   17.28
   5  -7  -9  200.26   16.29
  -5  -7   9  189.59   18.43
  -5  -7   9  173.83   13.30
   5   7  -8   -5.82   10.95
   5  -7  -8   -2.83   11.23
   5  -7  -8    0.87   10.64
  -5  -7   8   11.19    8.24
  -5  -7   8   16.92   12.02
   5   7  -7   12.04   11.38
  -5   7   7   14.42    5.68
   5  -7  -7   11.69   10.87
   5  -7  -7   -0.93   11.45
  -5  -7   7   -3.38   12.30
  -5  -7   7   -1.35    8.79
   5   7  -6 1412.36   47.98
  -5   7   6 1456.50   41.35
   5  -7  -6 1475.47   47.10
   5  -7  -6 1458.89   49.36
  -5  -7   6 1408.55   48.50
  -5  -7   6 1465.37   46.29
   5   7  -5  278.50   19.15
  -5   7   5  246.02   12.13
   5  -7  -5  249.68   18.11
   5  -7  -5  243.81   16.22
  -5  -7   5  255.11   18.72
  -5  -7   5  266.66   16.32
   5   7  -4 1692.39   56.81
  -5   7   4 1681.81   49.36
   5  -7  -4 1788.02   52.79
   5  -7  -4 1735.18   56.54
  -5  -7   4 1786.77   57.14
  -5  -7   4 1832.29   56.19
  -5   7   3  207.60   13.71
   5   7  -3  207.43   17.75
   5  -7  -3  201.20   17.49
  -5  -7   3  286.79   16.66
  -5  -7   3  279.46   18.24
   5  -7  -3  261.92   13.97
   5   7  -2 5291.04  162.53
  -5   7   2 5292.15  153.24
   5  -7  -2 5136.50  157.56
  -5  -7   2 5342.45  158.56
   5  -7  -2 5386.06  154.60
  -5  -7   2 5375.34  159.28
   5   7  -1   82.78   11.50
  -5   7   1   83.04    9.99
   5  -7  -1   69.63    8.59
   5  -7  -1   93.18   14.00
  -5  -7   1   85.59   11.90
  -5  -7   1   88.28   12.18
   5   7   0  235.98   18.01
   5  -7   0  201.09   17.51
   5  -7   0  210.82   10.41
  -5  -7   0  219.19   15.49
  -5  -7   0  174.38   14.38
   5   7   1   44.21   13.35
   5  -7   1   39.83    6.40
   5  -7   1   54.93   11.55
   5  -7   1   33.93   12.80
  -5  -7  -1   39.87   11.80
  -5  -7  -1   36.56    9.55
   5   7   2  900.32   32.54
   5  -7   2  890.23   24.38
   5  -7   2  934.55   35.45
   5  -7   2  955.82   35.73
  -5  -7  -2  931.06   34.41
  -5  -7  -2  957.17   31.14
   5   7   3  277.77   21.54
   5  -7   3  297.27   20.52
   5  -7   3  276.93   20.04
   5  -7   3  254.60    8.50
  -5  -7  -3  290.19   18.87
  -5  -7  -3  301.68   14.00
   5   7   4  405.65   25.47
   5  -7   4  468.64   24.49
   5  -7   4  399.12   23.78
  -5  -7  -4  478.79   23.86
  -5  -7  -4  485.09   18.90
   5   7   5  851.86   37.80
   5  -7   5  817.85   33.56
   5  -7   5  818.11   34.91
  -5  -7  -5  734.52   26.99
  -5  -7  -5  763.82   25.37
   5   7   6   99.22   18.22
   5  -7   6  115.88   14.40
   5  -7   6   83.60   17.39
  -5  -7  -6  121.56   14.75
  -5  -7  -6   83.24    7.80
   5   7   7  205.44   22.44
   5  -7   7  194.48   20.21
   5  -7   7  227.07   17.94
  -5  -7  -7  208.71   18.39
   5   7   8  929.58   41.75
   5  -7   8  996.00   37.71
   5  -7   8  917.12   40.97
  -5  -7  -8  957.02   33.76
   5   7   9  211.16   22.80
   5  -7   9  204.70   21.88
   5  -7   9  196.12   17.89
  -5  -7  -9  192.26   18.70
   5   7  10   18.62   17.05
   5  -7  10   13.60   12.67
   5  -7  10  -14.42   16.80
  -5  -7 -10   49.72   13.80
   5   7  11  134.68   22.61
   5  -7  11  139.89   16.33
   5  -7  11  132.10   17.21
  -5  -7 -11  144.86   19.29
   5   7  12 2050.88   79.72
   5  -7  12 2181.85   82.69
  -5  -7 -12 2277.21   77.91
   5   7  13   17.77   17.74
   5  -7  13   41.55   20.16
  -5  -7 -13   35.92   16.25
   5   7  14  302.21   28.14
   5  -7  14  346.23   29.91
  -5  -7 -14  361.14   25.55
   5   7  15  129.71   23.22
   5  -7  15  114.98   24.66
  -5  -7 -15   83.63   19.10
   5   8 -17    5.56   15.39
   5  -8 -17    6.56   16.59
  -5  -8  17   50.67   16.44
   5   8 -16  502.64   29.40
   5  -8 -16  526.01   30.38
  -5  -8  16  509.24   31.74
   5   8 -15  372.49   25.14
   5  -8 -15  432.43   28.51
  -5  -8  15  371.46   28.27
   5   8 -14  526.18   30.32
   5  -8 -14  565.95   33.12
  -5  -8  14  470.58   30.67
   5   8 -13  517.19   30.03
   5  -8 -13  496.57   29.96
   5  -8 -13  482.35   23.86
  -5  -8  13  534.01   31.64
   5   8 -12 1245.10   48.82
   5  -8 -12 1224.86   44.31
   5  -8 -12 1313.60   51.78
  -5  -8  12 1315.05   52.47
   5   8 -11  196.05   19.74
   5  -8 -11  182.13   16.30
   5  -8 -11  201.85   21.20
  -5  -8  11  226.83   16.52
  -5  -8  11  206.65   20.53
   5   8 -10  206.94   19.43
   5  -8 -10  187.76   19.14
   5  -8 -10  181.66   16.49
  -5  -8  10  168.35   20.46
  -5  -8  10  168.52   14.79
   5   8  -9   86.14   14.97
   5  -8  -9   78.72   15.94
   5  -8  -9   59.44   13.46
  -5  -8   9   80.54   12.69
  -5  -8   9  103.67   16.11
   5   8  -8  609.18   29.39
   5  -8  -8  615.28   27.86
   5  -8  -8  596.92   27.33
  -5  -8   8  595.16   29.28
  -5  -8   8  618.66   24.45
  -5   8   7   60.85    8.01
   5   8  -7   74.17   15.42
   5  -8  -7   77.03   13.27
  -5  -8   7   74.17   11.10
  -5  -8   7   51.87   15.32
   5  -8  -7   54.42   14.29
   5   8  -6  596.23   29.48
  -5   8   6  575.11   22.19
   5  -8  -6  625.70   26.34
   5  -8  -6  581.56   28.31
  -5  -8   6  636.82   25.86
  -5  -8   6  622.96   28.80
   5   8  -5  973.02   39.26
  -5   8   5  956.53   32.23
   5  -8  -5 1104.18   37.73
   5  -8  -5 1052.87   39.48
  -5  -8   5 1184.93   39.76
  -5  -8   5 1088.67   41.19
   5   8  -4 2901.35   92.81
  -5   8   4 3035.09   89.53
   5  -8  -4 2987.69   87.06
   5  -8  -4 2887.25   91.73
  -5  -8   4 2890.64   88.60
  -5  -8   4 2899.74   91.06
   5   8  -3  149.01   16.26
  -5   8   3  113.23   10.73
   5  -8  -3  115.74   12.88
   5  -8  -3  111.49   12.64
  -5  -8   3  116.41   13.42
  -5  -8   3  134.39   16.33
   5   8  -2 1170.91   40.02
  -5   8   2 1219.83   39.35
   5  -8  -2 1264.15   45.66
   5  -8  -2 1256.52   38.69
  -5  -8   2 1244.51   42.99
  -5  -8   2 1243.95   41.76
   5   8  -1  851.29   36.42
  -5   8   1  836.97   31.29
   5  -8  -1  977.21   30.49
   5  -8  -1  928.64   37.43
  -5  -8   1 1056.49   37.15
  -5  -8   1  995.33   36.16
   5   8   0 4633.25  146.19
  -5   8   0 4661.48  142.02
   5  -8   0 4552.79  128.54
   5  -8   0 4689.16  145.18
  -5  -8   0 4693.27  141.80
  -5  -8   0 4785.27  143.62
   5   8   1  749.41   30.07
  -5   8  -1  763.08   31.05
   5  -8   1  826.55   24.41
   5  -8   1  835.72   34.57
  -5  -8  -1  844.13   32.35
  -5  -8  -1  815.25   29.93
   5   8   2   12.38   13.11
   5  -8   2    2.29   13.34
  -5  -8  -2    3.86   11.81
  -5  -8  -2   16.20    8.38
   5   8   3   10.50   14.19
   5  -8   3   -5.83   13.56
   5  -8   3   26.31   12.44
  -5  -8  -3    2.51    7.74
  -5  -8  -3    6.91   11.52
   5   8   4 1111.91   43.99
   5  -8   4 1066.16   41.40
   5  -8   4 1101.15   43.16
  -5  -8  -4 1120.30   40.76
  -5  -8  -4 1045.12   34.61
   5   8   5  544.21   29.78
   5  -8   5  496.77   26.88
   5  -8   5  523.48   28.59
  -5  -8  -5  554.93   26.08
  -5  -8  -5  530.36   20.34
   5   8   6  160.38   21.04
   5  -8   6  140.70   18.49
   5  -8   6  141.41   17.18
  -5  -8  -6  148.01   16.33
   5   8   7   20.12   14.94
   5  -8   7   24.02   14.75
   5  -8   7    8.51   12.34
  -5  -8  -7  -19.49   12.17
   5   8   8   -8.63   15.41
   5  -8   8   15.30   12.96
   5  -8   8  -36.83   14.74
  -5  -8  -8   -1.32   12.88
   5   8   9  494.52   32.55
   5  -8   9  554.23   31.81
   5  -8   9  539.68   28.15
  -5  -8  -9  550.72   28.77
   5   8  10 1086.75   49.45
   5  -8  10 1164.23   49.48
   5  -8  10 1116.17   44.97
  -5  -8 -10 1103.26   45.06
   5   8  11  281.34   28.16
   5  -8  11  242.53   26.92
   5  -8  11  307.99   22.32
  -5  -8 -11  360.23   25.32
   5   8  12  470.96   34.28
   5  -8  12  507.65   28.31
   5  -8  12  519.86   29.68
  -5  -8 -12  551.07   30.86
   5   8  13   26.04   17.52
   5  -8  13    0.93   18.28
  -5  -8 -13    8.98   14.55
   5   8  14  335.50   31.72
   5  -8  14  387.34   32.37
  -5  -8 -14  411.83   28.33
   5   9 -16   94.55   19.92
   5  -9 -16  119.94   20.47
  -5  -9  16  113.05   20.68
   5   9 -15   75.38   18.33
   5  -9 -15  127.54   20.77
  -5  -9  15   90.89   21.20
   5   9 -14  164.23   21.81
   5  -9 -14  181.70   21.67
  -5  -9  14  180.24   23.39
   5   9 -13 1115.98   48.51
   5  -9 -13 1201.24   49.17
  -5  -9  13 1159.56   50.83
   5   9 -12  596.31   34.12
   5  -9 -12  648.87   34.44
   5  -9 -12  575.08   26.94
  -5  -9  12  654.44   35.81
   5   9 -11  107.01   18.73
   5  -9 -11   94.16   17.34
   5  -9 -11   70.45   13.22
  -5  -9  11   98.02   18.69
   5   9 -10   39.03   15.40
   5  -9 -10   26.19   14.21
   5  -9 -10   12.67   11.62
  -5  -9  10   -2.21    8.55
  -5  -9  10    9.80   14.70
   5   9  -9  387.11   26.92
   5  -9  -9  429.23   25.00
   5  -9  -9  367.42   23.08
  -5  -9   9  438.50   20.03
  -5  -9   9  465.34   27.64
   5   9  -8    4.68   14.18
   5  -9  -8    5.89   12.85
   5  -9  -8   11.73   12.30
  -5  -9   8   29.89   11.34
  -5  -9   8   22.06   14.66
   5   9  -7  978.78   41.87
   5  -9  -7 1115.92   41.14
   5  -9  -7 1042.65   42.15
  -5  -9   7 1091.91   43.04
  -5  -9   7 1142.34   38.66
   5   9  -6  657.54   32.20
  -5   9   6  709.58   26.57
   5  -9  -6  672.03   28.30
   5  -9  -6  683.95   30.29
  -5  -9   6  692.87   27.26
  -5  -9   6  629.17   30.41
   5   9  -5   60.78   15.79
  -5   9   5   72.61   11.45
   5  -9  -5   58.57   14.35
   5  -9  -5   64.81   11.91
  -5  -9   5   98.14   12.15
  -5  -9   5   61.34   15.07
   5   9  -4  254.37   21.32
  -5   9   4  262.95   17.03
   5  -9  -4  236.31   14.88
   5  -9  -4  219.23   19.87
  -5  -9   4  245.32   16.98
  -5  -9   4  262.29   20.51
   5   9  -3 1054.17   41.86
  -5   9   3 1043.96   35.80
   5  -9  -3 1077.36   34.78
   5  -9  -3 1085.75   41.56
  -5  -9   3 1131.09   39.78
  -5  -9   3 1075.50   41.18
   5   9  -2  801.86   36.24
  -5   9   2  896.75   32.26
   5  -9  -2  794.08   26.39
   5  -9  -2  769.82   30.04
  -5  -9   2  835.75   32.92
  -5  -9   2  833.06   33.63
   5   9  -1  472.54   26.29
  -5   9   1  520.04   23.44
   5  -9  -1  503.64   27.60
   5  -9  -1  458.43   18.42
  -5  -9   1  496.17   24.31
  -5  -9   1  471.93   24.06
   5   9   0   40.06   14.52
  -5   9   0   52.07   12.77
   5  -9   0   24.61   14.04
   5  -9   0   28.47    6.89
  -5  -9   0   37.71   13.04
  -5  -9   0   39.96   11.41
   5   9   1 1168.24   47.25
  -5   9  -1 1180.45   43.19
  -5  -9  -1 1290.05   45.79
   5  -9   1 1317.99   48.95
  -5  -9  -1 1277.66   43.11
   5   9   2  241.22   21.82
  -5   9  -2  235.14   18.81
   5  -9   2  216.91   20.97
  -5  -9  -2  187.21   17.90
  -5  -9  -2  193.37   14.96
   5   9   3  452.52   28.61
  -5   9  -3  447.27   24.97
   5  -9   3  506.27   28.07
  -5  -9  -3  506.94   23.79
  -5  -9  -3  469.84   25.43
   5   9   4  354.66   26.02
  -5   9  -4  367.61   24.92
   5  -9   4  369.05   24.71
  -5  -9  -4  377.84   17.71
  -5  -9  -4  363.21   23.06
   5   9   5  122.28   14.88
   5  -9   5  121.08   18.41
  -5  -9  -5  145.40   17.69
  -5  -9  -5   96.16   11.71
   5   9   6  192.20   23.11
   5  -9   6  275.11   19.12
   5  -9   6  245.42   21.88
  -5  -9  -6  306.30   20.99
   5   9   7   78.69   19.93
   5  -9   7  135.67   20.23
   5  -9   7  120.55   18.81
  -5  -9  -7  124.65   17.11
   5   9   8  544.51   34.54
   5  -9   8  541.61   33.76
   5  -9   8  557.95   30.35
  -5  -9  -8  579.57   29.79
   5   9   9  388.05   30.86
   5  -9   9  462.13   27.68
   5  -9   9  471.93   30.70
  -5  -9  -9  442.33   26.53
   5   9  10   -8.55   16.63
   5  -9  10  -16.46   13.50
   5  -9  10   19.79   11.68
  -5  -9 -10   10.99   13.83
   5   9  11  112.18   23.32
   5  -9  11  110.86   17.47
   5  -9  11   47.44   21.16
  -5  -9 -11   67.74   18.79
   5   9  12  325.18   30.99
   5  -9  12  262.47   22.74
   5  -9  12  284.14   28.33
  -5  -9 -12  274.01   24.38
   5   9  13  636.00   40.12
   5  -9  13  675.96   39.58
  -5  -9 -13  695.57   35.57
   5  10 -15  509.73   34.36
   5 -10 -15  611.37   35.06
  -5 -10  15  507.35   35.38
   5  10 -14   13.07   18.86
   5 -10 -14   51.37   17.86
  -5 -10  14   29.79   18.55
   5  10 -13    9.39   15.60
   5 -10 -13   -7.67   15.33
  -5 -10  13   10.90   15.76
   5  10 -12   91.46   19.41
   5 -10 -12   76.17   16.63
   5 -10 -12   66.05   18.16
  -5 -10  12   63.94   18.79
   5  10 -11  357.73   27.55
   5 -10 -11  368.28   25.99
   5 -10 -11  347.82   21.49
  -5 -10  11  340.95   26.92
   5  10 -10   19.31   17.10
   5 -10 -10   31.54   15.18
   5 -10 -10   52.16   13.48
  -5 -10  10   22.92   12.82
   5  10  -9   41.49   16.97
   5 -10  -9   12.10   13.29
   5 -10  -9   59.57   15.33
  -5 -10   9   28.08   17.07
   5  10  -8  462.33   29.21
   5 -10  -8  411.54   25.51
   5 -10  -8  435.10   24.94
  -5 -10   8  374.87   20.24
  -5 -10   8  429.28   26.86
   5  10  -7   28.25   16.03
   5 -10  -7   17.30   12.65
   5 -10  -7   29.06   14.31
  -5 -10   7   56.28   15.09
  -5 -10   7   30.17   11.26
   5  10  -6   14.07   15.31
   5 -10  -6   35.58   11.96
   5 -10  -6   28.36   13.75
  -5 -10   6   17.82   14.80
  -5 -10   6   22.79   10.52
   5  10  -5  740.13   37.26
  -5  10   5  754.34   31.34
   5 -10  -5  788.45   30.25
   5 -10  -5  763.24   35.22
  -5 -10   5  817.46   31.82
  -5 -10   5  795.83   34.96
   5  10  -4   -7.08   14.40
  -5  10   4   -1.85    9.29
   5 -10  -4   -4.05   13.90
   5 -10  -4   20.19    9.06
  -5 -10   4   15.35   10.87
  -5 -10   4   15.78   13.58
   5  10  -3  173.41   15.85
  -5  10   3  144.40   14.62
   5 -10  -3  139.68   18.86
   5 -10  -3  145.78   11.92
  -5 -10   3  140.61   16.36
  -5 -10   3  138.88   17.59
   5  10  -2  150.38   18.10
  -5  10   2  128.97   14.79
   5 -10  -2  120.73   12.29
   5 -10  -2  145.51   18.44
  -5 -10   2  109.82   14.91
  -5 -10   2  105.70   16.94
  -5  10   1  495.72   25.45
   5  10  -1  434.26   27.54
   5 -10  -1  490.16   19.24
  -5 -10   1  509.43   25.86
  -5 -10   1  491.67   24.76
   5 -10  -1  480.64   27.83
   5  10   0   -9.74   14.73
  -5  10   0   32.13   12.27
   5 -10   0    9.79   10.53
  -5 -10   0    8.80   12.39
  -5 -10   0   11.90   11.91
   5  10   1  209.07   20.73
  -5  10  -1  210.16   18.79
   5 -10   1  226.20   20.04
  -5 -10  -1  219.61   18.58
  -5 -10  -1  218.32   16.81
   5  10   2  184.18   21.63
  -5  10  -2  210.41   20.36
   5 -10   2  226.24   17.18
  -5 -10  -2  215.01   18.73
  -5 -10  -2  235.06   17.55
   5  10   3  241.52   24.38
  -5  10  -3  261.57   21.88
   5 -10   3  260.12   17.86
  -5 -10  -3  235.33   20.37
  -5 -10  -3  240.97   16.13
   5  10   4   64.77   18.16
  -5  10  -4   94.48   18.30
  -5 -10  -4   63.07   10.72
   5 -10   4   61.98   17.70
  -5 -10  -4   67.01   16.47
   5  10   5  155.61   23.23
  -5  10  -5  205.11   21.56
  -5 -10  -5  255.45   21.03
   5 -10   5  181.26   21.88
   5  10   6   77.42   19.82
  -5  10  -6   65.07   18.83
  -5 -10  -6   84.48   15.98
   5 -10   6   63.74   18.40
   5  10   7  167.28   23.33
  -5  10  -7  170.41   21.78
  -5 -10  -7  192.27   20.86
   5 -10   7  180.34   21.80
   5  10   8   52.66   20.70
  -5  10  -8   88.41   19.43
  -5 -10  -8   91.18   13.70
   5 -10   8   74.34   18.45
   5  10   9  526.55   35.45
  -5  10  -9  525.83   34.25
  -5 -10  -9  558.50   30.02
   5 -10   9  538.47   31.10
   5  10  10   47.68   20.70
  -5  10 -10   40.17   19.15
  -5 -10 -10   17.49   15.44
   5 -10  10    5.51   15.57
   5  10  11  478.41   36.16
   5 -10  11  534.19   32.30
  -5 -10 -11  610.87   32.14
   5  10  12  -22.45   18.62
   5 -10  12    5.52   14.95
  -5 -10 -12  -16.06   15.39
   5  11 -13  648.45   37.76
   5 -11 -13  627.62   36.68
  -5 -11  13  622.13   36.67
   5  11 -12  122.24   22.07
   5 -11 -12   81.58   20.53
  -5 -11  12  161.53   22.68
   5  11 -11  -13.86   16.46
   5 -11 -11   -8.30   12.56
   5 -11 -11   -3.54   15.27
  -5 -11  11    1.96   16.36
   5  11 -10  142.37   21.98
   5 -11 -10  128.02   17.72
   5 -11 -10  143.35   19.60
  -5 -11  10  146.28   21.64
   5  11  -9  167.53   20.93
   5 -11  -9  116.96   17.88
   5 -11  -9  138.53   18.05
  -5 -11   9  115.01   20.16
   5  11  -8   41.57   16.78
   5 -11  -8    8.01   13.90
   5 -11  -8    2.22   13.47
  -5 -11   8    7.17   14.79
   5  11  -7  581.91   35.28
   5 -11  -7  666.38   34.07
   5 -11  -7  704.17   32.01
  -5 -11   7  694.58   34.66
  -5 -11   7  737.80   29.81
   5  11  -6   74.69   19.31
   5 -11  -6   73.88   17.39
   5 -11  -6   74.65   13.90
  -5 -11   6   89.77   17.02
  -5 -11   6   56.02   13.21
   5  11  -5   68.55   17.81
  -5  11   5   23.39   13.59
   5 -11  -5   39.18   11.28
   5 -11  -5   37.16   16.51
  -5 -11   5   32.07   12.10
  -5 -11   5   57.98   16.03
   5  11  -4  509.24   31.72
  -5  11   4  479.45   25.32
   5 -11  -4  541.32   23.97
   5 -11  -4  557.44   32.26
  -5 -11   4  650.85   29.01
  -5 -11   4  609.98   30.71
   5  11  -3 2148.57   78.50
  -5  11   3 2177.18   73.31
   5 -11  -3 2148.74   66.43
   5 -11  -3 2135.17   76.59
  -5 -11   3 2361.71   77.07
  -5 -11   3 2191.58   75.87
   5  11  -2  232.54   23.93
  -5  11   2  183.03   18.81
   5 -11  -2  262.85   16.30
   5 -11  -2  226.83   23.05
  -5 -11   2  295.43   20.30
  -5 -11   2  245.07   21.93
   5  11  -1  904.46   42.72
  -5  11   1  956.27   38.66
   5 -11  -1  913.92   40.18
  -5 -11   1  922.22   37.83
  -5 -11   1  904.64   38.87
   5  11   0   57.97   17.61
  -5  11   0   50.23   14.95
   5 -11   0   38.46   16.88
  -5 -11   0   59.72   13.99
  -5 -11   0   54.08   14.68
   5  11   1  493.13   31.29
  -5  11  -1  526.46   30.03
   5 -11   1  533.81   26.38
  -5 -11  -1  544.86   27.77
  -5 -11  -1  553.12   26.94
   5  11   2   27.44   17.17
  -5  11  -2    4.40   15.06
   5 -11   2   11.21   15.17
  -5 -11  -2    2.85   12.65
  -5 -11  -2    7.44   10.84
   5  11   3  147.82   20.99
  -5  11  -3  183.77   20.64
   5 -11   3  160.91   20.99
  -5 -11  -3  137.64   14.31
  -5 -11  -3  126.94   18.57
   5  11   4  243.95   25.11
  -5  11  -4  197.69   23.59
  -5 -11  -4  189.59   20.51
   5 -11   4  218.87   22.57
  -5 -11  -4  200.71   15.67
   5  11   5  339.63   28.41
  -5  11  -5  320.51   27.71
  -5 -11  -5  355.32   24.86
   5 -11   5  351.59   26.87
   5  11   6  169.57   25.62
  -5  11  -6  203.97   23.58
  -5 -11  -6  208.04   20.81
   5 -11   6  233.23   23.08
   5  11   7  168.27   24.67
  -5  11  -7  178.78   24.26
  -5 -11  -7  173.69   21.57
   5 -11   7  176.62   22.71
   5  11   8   29.70   19.10
  -5  11  -8   35.50   18.76
   5 -11   8   10.48   17.86
  -5 -11  -8   45.27   16.72
   5  11   9  321.76   30.96
  -5  11  -9  337.96   30.47
  -5 -11  -9  335.47   26.39
   5 -11   9  362.10   27.93
   5  11  10   40.39   22.39
  -5  11 -10   78.06   17.57
  -5 -11 -10  106.46   17.91
   5 -11  10   74.92   18.48
   5  12 -11  335.67   29.36
   5 -12 -11  319.24   26.92
  -5 -12  11  259.92   26.37
   5  12 -10   28.27   19.54
   5 -12 -10   50.95   15.04
   5 -12 -10   39.43   16.60
  -5 -12  10    1.96   18.17
   5  12  -9   -2.01   17.21
   5 -12  -9   13.14   13.96
   5 -12  -9   13.63   14.28
  -5 -12   9    9.78   14.77
   5  12  -8   50.44   17.92
   5 -12  -8    8.63   14.43
   5 -12  -8   -1.00   13.34
  -5 -12   8   -5.41   15.08
   5  12  -7  182.78   25.17
   5 -12  -7  240.56   22.76
   5 -12  -7  203.50   20.12
  -5 -12   7  235.84   18.50
   5  12  -6  137.50   22.35
   5 -12  -6  165.38   20.36
   5 -12  -6  140.71   16.16
  -5 -12   6  139.90   20.46
   5  12  -5  155.47   22.89
   5 -12  -5  176.12   21.99
   5 -12  -5  175.50   16.30
  -5 -12   5  157.45   22.01
  -5 -12   5  198.55   17.45
   5  12  -4  552.02   35.27
  -5  12   4  557.65   28.98
   5 -12  -4  633.48   26.28
   5 -12  -4  625.21   35.04
  -5 -12   4  632.04   34.41
  -5 -12   4  679.52   31.03
  -5  12   3   79.82   15.47
   5  12  -3   98.83   18.90
   5 -12  -3   30.18   17.82
  -5 -12   3   84.25   14.59
  -5 -12   3   74.27   17.89
   5  12  -2   67.60   20.31
  -5  12   2   77.44   15.85
   5 -12  -2   62.60   18.46
  -5 -12   2   69.39   15.50
  -5 -12   2  100.82   17.70
   5  12  -1  187.24   24.66
  -5  12   1  237.78   22.00
   5 -12  -1  259.90   19.42
  -5 -12   1  237.58   20.30
  -5 -12   1  237.65   21.99
   5  12   0  701.19   34.03
  -5  12   0  760.45   38.54
   5 -12   0  851.23   40.63
  -5 -12   0  889.06   38.06
  -5 -12   0  817.56   36.86
   5  12   1  129.92   21.82
  -5  12  -1  151.61   20.27
   5 -12   1  123.67   19.97
  -5 -12  -1  114.41   16.70
  -5 -12  -1  118.62   18.19
   5  12   2  106.04   20.83
  -5  12  -2   95.73   19.41
  -5 -12  -2   80.54   15.09
   5 -12   2   76.03   19.55
  -5 -12  -2   94.78   16.24
   5  12   3  287.20   28.74
  -5  12  -3  294.87   26.41
   5 -12   3  320.38   26.44
  -5 -12  -3  318.44   23.55
  -5 -12  -3  283.51   19.93
   5  12   4   62.14   19.50
  -5  12  -4   13.89   19.08
  -5 -12  -4   45.13   17.05
   5 -12   4   55.20   14.48
   5  12   5   -5.59   17.99
  -5  12  -5   13.91   17.80
   5 -12   5   19.28   16.45
  -5 -12  -5   12.18   14.64
   5  12   6   82.71   23.38
  -5  12  -6   70.15   21.17
  -5 -12  -6  145.89   20.07
   5 -12   6  123.24   22.03
   5  12   7  313.60   30.39
  -5  12  -7  277.93   28.97
  -5 -12  -7  279.77   25.59
   5 -12   7  279.14   27.36
   5  12   8   24.82   18.25
  -5  12  -8   -1.46   18.94
  -5 -12  -8   -1.02   14.45
   5 -12   8   10.21   17.22
   5  13  -9   71.86   21.42
   5 -13  -9   26.87   16.32
   5 -13  -9   45.31   16.97
  -5 -13   9   41.90   18.05
   5  13  -8    6.97   17.98
   5 -13  -8   21.09   15.84
   5 -13  -8   24.79   14.47
  -5 -13   8    1.93   16.09
   5  13  -7  105.22   21.89
   5 -13  -7   46.16   18.50
   5 -13  -7   56.44   15.94
  -5 -13   7   59.33   18.67
   5  13  -6  389.26   31.17
   5 -13  -6  396.23   24.12
   5 -13  -6  363.86   28.58
  -5 -13   6  381.22   28.72
   5  13  -5  117.63   22.58
   5 -13  -5  152.35   21.51
  -5 -13   5  144.62   20.83
   5  13  -4  380.46   31.97
   5 -13  -4  429.20   29.85
  -5 -13   4  403.33   29.41
  -5 -13   4  403.31   24.69
   5  13  -3  166.27   23.86
  -5  13   3  146.38   19.53
   5 -13  -3  121.98   22.39
  -5 -13   3  124.34   17.78
  -5 -13   3  103.48   19.79
   5  13  -2 1204.10   56.14
  -5  13   2 1216.21   51.90
   5 -13  -2 1376.47   56.78
  -5 -13   2 1338.96   55.40
  -5 -13   2 1418.95   53.41
   5  13  -1   29.11   18.95
  -5  13   1   19.06   15.90
   5 -13  -1   27.90   17.67
  -5 -13   1    7.19   13.83
  -5 -13   1    5.28   15.65
   5  13   0   12.17   13.11
  -5  13   0    2.34   15.76
   5 -13   0   40.08   16.98
  -5 -13   0  -13.37   12.97
  -5 -13   0   15.23   13.88
   5  13   1  238.83   27.91
  -5  13  -1  237.70   26.24
   5 -13   1  286.68   25.53
  -5 -13  -1  254.10   21.94
  -5 -13  -1  273.25   22.69
   5  13   2  299.41   29.58
  -5  13  -2  287.95   27.29
   5 -13   2  345.12   22.57
  -5 -13  -2  341.10   25.12
  -5 -13  -2  341.25   23.78
   5  13   3  -25.88   18.06
  -5  13  -3   24.41   16.64
   5 -13   3   15.41   12.57
  -5 -13  -3   -0.49   14.01
  -5 -13  -3    7.55   11.90
   5  13   4    1.51   19.40
  -5  13  -4   51.38   18.57
  -5 -13  -4   34.01   15.55
   5 -13   4   -9.10   17.63
   5  13   5  204.22   28.03
  -5  13  -5  253.16   26.88
  -5 -13  -5  216.86   23.01
   5 -13   5  184.89   25.24
   5  13   6    0.03   18.24
  -5  13  -6  -20.23   17.66
  -5 -13  -6   25.28   15.42
   5 -13   6   -1.44   16.85
   5  14  -5   17.51   13.55
   5 -14  -5   22.27   16.94
  -5 -14   5   15.54   17.99
   5  14  -4  214.55   27.04
   5 -14  -4  242.96   26.28
  -5 -14   4  305.89   25.77
   5  14  -3  -25.31   18.04
   5 -14  -3    8.94   16.15
  -5 -14   3   -1.27   15.70
   5  14  -2   87.33   22.70
  -5  14   2   54.18   18.87
   5 -14  -2  122.22   21.66
  -5 -14   2   81.74   17.03
  -5 -14   2   84.73   20.07
   5  14  -1   40.62   18.10
  -5  14   1   -2.13   16.20
   5 -14  -1   -5.72   17.50
  -5 -14   1    7.06   13.47
  -5 -14   1    3.15   14.72
   5  14   0  298.55   29.70
  -5  14   0  277.26   26.89
   5 -14   0  386.45   28.92
  -5 -14   0  288.96   23.84
  -5 -14   0  302.64   25.29
   5  14   1   25.24   22.19
  -5  14  -1    9.11   19.13
   5 -14   1   79.71   18.50
  -5 -14  -1   17.67   15.49
  -5 -14  -1   38.59   16.78
   5  14   2   51.60   21.49
  -5  14  -2  -10.83   19.14
   5 -14   2   15.14   17.83
  -5 -14  -2   29.73   15.09
  -5 -14  -2   24.17   14.24
   6   0 -20  100.84   17.40
   6   0 -19  -24.51   14.43
   6   0 -18   -2.70   13.07
   6   0 -17   -5.65   10.05
   6   0 -16 1061.82   40.81
  -6   0  16 1008.20   41.25
   6   0 -15   -0.67   10.75
  -6   0  15   11.64   12.83
   6   0 -14   21.44   12.50
  -6   0  14   23.72   13.14
   6   0 -13    0.46   10.30
  -6   0  13    2.73   11.44
   6   0 -12 7514.50  237.63
  -6   0  12 7611.11  240.79
   6   0 -11    2.15    3.19
   6   0 -11   12.54   10.44
  -6   0  11   -7.39   10.49
   6   0 -10  937.61   24.59
   6   0 -10 1078.06   37.73
  -6   0  10 1149.79   39.75
   6   0  -9    1.91    3.42
   6   0  -9   -6.20    9.74
  -6   0   9    7.81    9.84
   6   0  -8  447.61   13.00
   6   0  -8  437.42   21.12
  -6   0   8  474.36   21.33
   6   0  -7   -1.89    3.99
   6   0  -7   -5.81    8.73
  -6   0   7   -5.92    8.21
   6   0  -6  705.72   19.93
   6   0  -6  718.21   26.32
  -6   0   6  659.17   24.66
   6   0  -5   -2.81    5.22
   6   0  -5   -1.18    8.15
  -6   0   5    3.47    7.43
   6   0  -4  110.90    8.48
   6   0  -4  112.00   11.78
  -6   0   4  136.23    9.34
   6   0  -3    2.33    8.13
   6   0  -3    5.11    6.65
  -6   0   3    2.54    5.62
   6   0  -2 6640.38  189.56
   6   0  -2 6495.21  186.22
  -6   0   2 6202.50  179.32
   6   0  -1    6.06    6.88
   6   0  -1    1.96    6.98
  -6   0   1   -6.89    6.71
   6   0   0   38.68    9.93
   6   0   0   52.42    8.97
  -6   0   0   52.16    8.49
   6   0   1    2.19    9.51
   6   0   1    4.25    6.69
  -6   0  -1    8.42    6.68
   6   0   2 5535.11  162.54
   6   0   2 5180.68  145.58
  -6   0  -2 5340.90  149.66
   6   0   3    6.19    9.27
   6   0   3   -3.40    6.41
  -6   0  -3    5.64    6.04
   6   0   4 1607.46   51.72
   6   0   4 1573.20   44.23
  -6   0  -4 1561.08   43.53
   6   0   5   -1.61   11.08
   6   0   5    1.12    6.18
  -6   0  -5    5.54    5.80
   6   0   6  259.84   16.09
   6   0   6  227.75   10.88
  -6   0  -6  199.23   12.87
   6   0   7    9.61   12.55
   6   0   7    9.15    5.89
  -6   0  -7    5.61    6.36
   6   0   8 1044.71   40.88
   6   0   8  998.43   28.26
  -6   0  -8  937.33   28.73
   6   0   9    1.97   13.91
  -6   0  -9    7.39    6.47
   6   0  10 1678.44   60.51
  -6   0 -10 1710.41   52.07
   6   0  11   20.18   15.18
  -6   0 -11  -12.33    8.23
   6   0  12 2965.80  103.69
  -6   0 -12 2908.13   85.87
   6   0  13  -13.36   17.29
   6   0  14 2025.18   77.47
   6   0  15  -11.38   18.74
   6   0  16  408.27   34.23
   6   1 -20    7.92   14.00
   6  -1 -20   22.93   14.19
   6   1 -19  -12.96   13.50
   6  -1 -19   -5.30   14.30
   6   1 -18  208.41   20.54
   6  -1 -18  246.57   22.33
   6   1 -17    7.62   10.85
   6  -1 -17   -0.17   13.66
   6   1 -16  524.81   25.96
   6  -1 -16  502.21   25.60
  -6  -1  16  511.38   26.40
   6   1 -15  247.20   19.43
  -6   1  15  244.00   20.99
  -6  -1  15  262.91   20.13
   6  -1 -15  237.72   18.04
   6   1 -14 2284.18   75.23
  -6   1  14 2427.39   79.76
   6  -1 -14 2423.88   76.59
  -6  -1  14 2310.93   75.86
   6   1 -13   94.40   14.47
  -6   1  13   65.52   14.42
  -6  -1  13   95.46   13.93
   6  -1 -13   65.33   12.78
   6   1 -12  412.32   14.89
   6   1 -12  502.01   25.89
  -6   1  12  534.86   26.66
  -6  -1  12  533.19   26.23
   6  -1 -12  453.31   23.58
   6   1 -11  106.36    7.46
   6   1 -11  143.71   15.52
  -6   1  11  129.46   15.61
  -6  -1  11  122.79   15.04
   6  -1 -11  118.31   13.94
   6   1 -10 5966.79  170.36
   6   1 -10 5998.49  181.86
  -6   1  10 5935.27  180.49
  -6  -1  10 6081.22  184.10
   6  -1 -10 6000.61  182.31
   6   1  -9  511.99   16.81
   6   1  -9  534.64   24.07
  -6   1   9  519.97   23.63
  -6  -1   9  528.63   24.11
   6  -1  -9  539.90   24.51
   6   1  -8  597.75   18.19
   6   1  -8  550.32   22.69
  -6   1   8  429.32   20.62
  -6  -1   8  490.18   22.29
   6  -1  -8  574.58   23.55
   6   1  -7  414.93   14.48
   6   1  -7  398.50   19.49
  -6   1   7  458.75   19.80
   6  -1  -7  477.93   20.82
   6  -1  -7  394.19   11.01
  -6  -1   7  475.97   20.19
   6   1  -6  832.58   24.26
   6   1  -6  877.94   30.14
  -6   1   6  893.02   29.76
  -6   1   6  751.64   19.33
   6  -1  -6  813.02   21.88
   6  -1  -6  880.22   30.16
  -6  -1   6  870.03   29.19
   6   1  -5  209.28   10.18
   6   1  -5  207.76   11.37
  -6   1   5  238.61   11.50
   6  -1  -5  195.38    8.89
  -6  -1   5  202.54   13.57
   6  -1  -5  209.92   11.67
   6   1  -4 3664.84  101.13
   6   1  -4 3753.12  106.69
  -6   1   4 3781.30  106.55
   6  -1  -4 3488.35  100.48
  -6  -1   4 3668.93  103.72
   6  -1  -4 3658.58   99.03
  -6   1   3   52.04    9.48
   6   1  -3   65.14    7.82
   6   1  -3   70.23    9.98
   6  -1  -3   80.64   10.48
  -6  -1   3   58.64    9.92
   6  -1  -3   62.15    7.53
   6   1  -2 1280.36   38.13
   6   1  -2 1229.36   37.41
  -6   1   2 1170.91   35.03
   6  -1  -2 1236.85   38.44
   6  -1  -2 1307.07   36.37
  -6  -1   2 1124.54   32.87
   6   1  -1  123.06   10.59
   6   1  -1  127.07   11.63
  -6   1   1  112.34    9.75
   6  -1  -1  111.48    9.80
  -6  -1   1   90.42   10.63
   6  -1  -1  106.15   11.43
   6   1   022821.38  774.78
   6   1   022816.44  783.67
  -6   1   022496.01  762.58
   6  -1   023313.34  795.13
  -6  -1   022780.64  774.25
   6  -1   022456.61  766.37
   6   1   1 2955.75   86.44
   6   1   1 2922.99   79.66
  -6   1  -1 2745.29   74.62
   6  -1   1 2858.29   79.61
  -6  -1  -1 2805.09   78.37
   6  -1   1 2934.95   83.98
   6   1   2 5378.92  158.00
   6   1   2 5202.73  146.53
  -6   1  -2 5087.26  142.04
   6  -1   2 5274.63  155.90
  -6  -1  -2 4978.14  141.69
   6  -1   2 5257.21  147.86
   6   1   3  149.55   10.41
   6   1   3  183.59   15.57
  -6   1  -3  179.11    9.73
   6  -1   3  167.30   10.75
  -6  -1  -3  153.77   10.89
   6  -1   3  169.17   12.32
   6   1   4 1351.72   46.12
  -6   1  -4 1380.65   37.83
   6   1   4 1385.51   38.49
   6  -1   4 1370.87   45.93
  -6  -1  -4 1356.96   39.46
   6  -1   4 1397.77   40.84
   6   1   5   82.38   14.63
   6   1   5   77.68    7.48
  -6   1  -5   67.38    8.68
   6  -1   5   70.80   14.23
  -6  -1  -5   77.19    9.39
   6  -1   5   64.68    8.73
   6   1   6  156.05    9.61
   6   1   6  164.57   17.68
  -6   1  -6  141.74   10.30
   6  -1   6  160.05   10.46
   6  -1   6  139.44   13.10
  -6  -1  -6  159.89   10.98
   6   1   7   36.98    5.96
   6   1   7   39.12   14.79
  -6   1  -7   35.86    7.94
   6  -1   7   26.73   13.43
  -6  -1  -7   41.52    8.68
   6  -1   7   43.11    6.90
   6   1   8   47.65   16.04
  -6   1  -8   25.69    7.66
   6  -1   8   34.16   10.91
   6  -1   8   30.40    6.35
  -6  -1  -8   32.49    8.51
   6   1   9   58.82   16.85
  -6   1  -9   33.54    8.02
  -6  -1  -9   47.32   11.06
   6  -1   9   66.92   16.48
   6   1  10 1598.02   60.21
  -6   1 -10 1562.57   45.83
  -6  -1 -10 1661.98   50.29
   6  -1  10 1531.51   53.73
   6   1  11  563.46   33.06
   6  -1  11  558.20   33.59
  -6  -1 -11  542.55   24.79
   6   1  12 1873.69   71.68
   6  -1  12 1928.37   71.26
  -6  -1 -12 2010.93   64.85
   6   1  13   34.90   17.28
   6  -1  13   32.98   17.92
  -6  -1 -13   27.94    9.86
   6   1  14  619.77   37.42
   6  -1  14  663.01   38.91
   6   1  15  156.46   24.67
   6  -1  15  132.52   24.38
   6   1  16  734.39   41.48
   6  -1  16  778.48   43.63
   6  -2 -20   29.48   16.71
   6   2 -19   21.87   12.91
   6  -2 -19   -2.66   15.29
   6  -2 -18   48.42   16.83
   6   2 -17  555.88   28.99
   6  -2 -17  521.61   31.15
   6   2 -16  478.50   26.12
   6  -2 -16  470.52   23.22
   6  -2 -16  467.47   28.89
  -6  -2  16  477.47   25.78
   6   2 -15  303.54   20.68
   6  -2 -15  282.07   21.03
  -6  -2  15  287.15   19.98
   6   2 -14  137.57   16.66
  -6   2  14  136.76   17.48
   6  -2 -14  117.27   13.82
  -6  -2  14  148.67   15.72
   6   2 -13 1685.74   57.29
  -6   2  13 1762.89   59.67
  -6  -2  13 1804.19   59.02
   6  -2 -13 1611.76   53.95
   6   2 -12 2294.94   64.81
   6   2 -12 2357.62   76.07
  -6   2  12 2371.50   77.70
  -6  -2  12 2337.33   73.81
   6  -2 -12 2273.99   72.27
   6   2 -11  434.68   16.32
   6   2 -11  434.95   22.90
  -6   2  11  334.70   18.14
  -6  -2  11  375.75   21.29
   6  -2 -11  409.28   21.46
   6   2 -10  347.67   14.26
   6   2 -10  364.35   21.01
  -6   2  10  390.84   21.14
   6  -2 -10  402.71   20.93
  -6  -2  10  399.96   20.81
   6   2  -9 1589.28   45.04
   6   2  -9 1702.57   54.14
  -6   2   9 1852.50   54.48
  -6  -2   9 1873.05   57.53
   6  -2  -9 1731.14   55.79
   6   2  -8 1737.25   48.14
   6   2  -8 1679.92   52.75
  -6   2   8 1703.92   53.64
   6  -2  -8 1725.64   53.41
  -6  -2   8 1665.24   52.04
   6   2  -7   81.09   11.67
   6   2  -7   71.08    7.83
  -6   2   7  104.23   11.52
   6  -2  -7   88.48   12.85
  -6  -2   7  110.35   10.86
   6   2  -6  323.41   14.11
   6   2  -6  347.63   17.78
  -6   2   6  412.83   18.66
   6  -2  -6  322.68    9.45
  -6  -2   6  362.78   17.56
   6  -2  -6  317.23   17.66
   6   2  -5 1154.96   32.95
   6   2  -5 1167.73   36.92
  -6   2   5 1181.37   36.70
   6  -2  -5 1177.55   30.63
  -6  -2   5 1160.29   36.33
   6  -2  -5 1137.08   37.14
   6   2  -4  592.34   19.37
  -6   2   4  524.62   20.50
   6   2  -4  541.48   21.41
   6  -2  -4  567.93   17.77
  -6  -2   4  497.15   17.54
   6  -2  -4  584.41   23.22
   6   2  -3  262.47   12.14
   6   2  -3  285.25   13.59
  -6   2   3  270.70   13.64
   6  -2  -3  241.83   12.44
  -6  -2   3  277.51   15.41
   6  -2  -3  258.45   11.56
   6   2  -2 2037.64   58.26
   6   2  -2 1902.97   54.59
  -6   2   2 2020.53   55.95
   6  -2  -2 2041.49   59.00
   6  -2  -2 1978.32   54.56
  -6  -2   2 2001.62   57.70
  -6   2   1 4847.99  135.72
   6   2  -1 5089.47  146.09
   6   2  -1 4861.84  137.63
   6  -2  -1 4968.58  142.67
  -6  -2   1 5021.56  143.42
   6  -2  -1 5020.26  141.21
   6   2   0  936.25   31.50
   6   2   0  888.25   26.94
  -6   2   0  828.35   24.58
   6  -2   0  917.27   29.13
  -6  -2   0  821.13   27.67
   6  -2   0  907.26   29.54
   6   2   1   17.07    6.83
   6   2   1   17.46   10.38
  -6   2  -1   34.47    6.22
   6  -2   1    8.45    7.99
  -6  -2  -1   23.22    8.70
   6  -2   1   21.96    9.00
   6   2   2 3303.65   97.72
   6   2   2 3190.45   85.94
  -6   2  -2 3216.06   87.25
   6  -2   2 3148.54   92.62
  -6  -2  -2 3170.99   89.77
   6  -2   2 3252.99   91.54
   6   2   3 2375.88   72.72
   6   2   3 2333.37   63.32
  -6   2  -3 2299.64   62.22
   6  -2   3 2321.05   65.73
  -6  -2  -3 2227.04   63.64
   6  -2   3 2337.98   70.54
  -6   2  -4  147.86    9.39
   6   2   4  139.19    9.01
   6   2   4  159.32   16.48
   6  -2   4  117.81   15.45
  -6  -2  -4  152.61   12.05
   6  -2   4  150.02   10.69
   6   2   5  185.98   17.64
   6   2   5  174.51    9.70
  -6   2  -5  172.27    9.55
   6  -2   5  207.38   17.54
  -6  -2  -5  195.54   12.93
   6  -2   5  193.93   11.11
   6   2   6  168.70   18.11
   6   2   6  161.48    8.99
  -6   2  -6  181.09    9.65
   6  -2   6  177.57   10.21
   6  -2   6  175.89   17.76
  -6  -2  -6  179.86   12.88
  -6   2  -7 1453.85   40.37
   6   2   7 1436.15   52.66
   6   2   7 1417.95   38.27
   6  -2   7 1415.49   42.00
  -6  -2  -7 1472.55   44.97
   6  -2   7 1416.64   50.32
   6   2   8  285.05   23.67
  -6   2  -8  238.47   11.27
   6  -2   8  252.47   13.06
  -6  -2  -8  227.27   15.28
   6  -2   8  262.33   22.06
   6   2   9  923.14   40.19
  -6   2  -9  977.74   28.81
   6  -2   9  972.10   30.36
  -6  -2  -9  958.09   32.82
   6  -2   9  969.63   40.62
   6   2  10  109.99   18.75
   6  -2  10  131.48   19.07
  -6  -2 -10  114.79   12.28
   6   2  11   62.86   18.73
   6  -2  11   33.29   19.28
  -6  -2 -11   66.50   11.62
   6   2  12  349.50   29.03
   6  -2  12  338.10   27.52
  -6  -2 -12  348.94   19.19
   6   2  13 1759.06   68.29
   6  -2  13 1827.97   71.57
  -6  -2 -13 1896.92   60.57
   6   2  14  573.84   36.22
   6  -2  14  559.84   35.91
  -6  -2 -14  613.75   30.04
   6   2  15   35.74   24.32
   6  -2  15  190.71   24.89
   6   2  16   -1.40   18.77
   6  -2  16   18.15   18.72
   6  -3 -19   50.54   17.47
   6   3 -18    5.77   12.47
   6  -3 -18   26.15   15.91
  -6  -3  18    6.77   12.17
   6   3 -17  138.23   17.11
   6  -3 -17  111.88   19.22
   6   3 -16   -2.20   13.48
   6  -3 -16   25.27   12.42
   6  -3 -16   10.55   14.07
  -6  -3  16   28.63   12.05
   6   3 -15  865.21   36.40
   6  -3 -15  787.29   30.95
   6  -3 -15  827.47   36.93
  -6  -3  15  875.11   34.84
   6   3 -14    3.52   12.14
   6  -3 -14   12.13   10.24
   6  -3 -14    4.52   13.05
  -6  -3  14   -3.40   10.98
   6   3 -13  796.20   33.93
   6   3 -13  814.35   28.60
  -6   3  13  706.16   29.12
  -6  -3  13  736.88   30.82
   6  -3 -13  792.15   31.97
   6   3 -12   82.98   10.18
   6   3 -12   88.87   14.88
  -6   3  12   89.90   14.69
  -6  -3  12   84.39   13.50
   6  -3 -12   64.01   12.83
   6   3 -11 1200.10   43.97
   6   3 -11 1189.51   37.73
  -6   3  11 1219.94   43.77
   6  -3 -11 1176.12   42.16
  -6  -3  11 1217.66   41.95
   6   3 -10   22.46   11.38
   6   3 -10    8.98    7.75
  -6   3  10   19.87   11.72
   6  -3 -10    7.86   11.02
  -6  -3  10   41.45   10.96
   6   3  -9 1572.81   46.14
   6   3  -9 1514.35   50.35
  -6   3   9 1437.13   47.14
  -6  -3   9 1394.00   45.80
   6  -3  -9 1555.29   50.26
   6   3  -8   90.98   13.34
   6   3  -8   88.77    8.30
  -6   3   8   92.81   10.04
  -6  -3   8   93.90   11.74
   6  -3  -8  114.30   13.19
   6   3  -7   40.64    7.44
   6   3  -7   38.33    8.30
  -6   3   7   43.24   10.29
  -6  -3   7   25.16    9.87
   6  -3  -7   40.34   11.38
   6   3  -6   20.98    7.31
   6   3  -6   22.73    7.34
  -6   3   6   30.17    2.18
  -6   3   6   33.48    9.71
   6  -3  -6   24.74   10.51
  -6  -3   6   19.90    9.62
   6   3  -5  432.12   16.70
   6   3  -5  377.81   18.41
  -6   3   5  438.97   18.74
   6  -3  -5  436.85   21.04
  -6  -3   5  457.26   19.84
   6  -3  -5  417.26   12.55
   6   3  -4    1.77    6.96
   6   3  -4    0.15    7.96
  -6   3   4    6.33    7.19
   6  -3  -4   -4.34    4.66
  -6  -3   4    9.02    6.30
   6  -3  -4   -3.93    8.64
   6   3  -3 3243.38   91.80
   6   3  -3 3149.50   89.79
  -6   3   3 3142.90   87.41
   6  -3  -3 3146.93   91.28
  -6  -3   3 3177.13   91.28
   6  -3  -3 3161.37   84.91
   6   3  -2   63.30    9.74
   6   3  -2   59.63    9.70
  -6   3   2   29.48    7.59
   6  -3  -2   47.99    9.91
  -6  -3   2   30.45    9.67
   6  -3  -2   55.72    7.95
   6   3  -1 3087.34   88.91
   6   3  -1 3018.48   84.07
  -6   3   1 3094.06   83.72
   6  -3  -1 3015.59   87.43
  -6  -3   1 3031.20   86.14
   6  -3  -1 3048.12   84.15
   6   3   0  127.59   10.43
   6   3   0  107.22   10.03
  -6   3   0   95.23    7.70
   6  -3   0  128.35   10.83
   6  -3   0  110.58   12.55
  -6  -3   0   88.12   11.47
   6   3   110859.25  328.87
   6   3   111093.91  344.13
  -6   3  -110853.51  326.20
   6  -3   110801.91  334.29
  -6  -3  -110470.65  320.37
   6  -3   111142.95  344.21
  -6   3  -2    6.10    5.43
   6   3   2    5.96   10.57
   6   3   2   13.99    5.52
   6  -3   2    3.00    9.45
  -6  -3  -2   17.41    8.51
   6  -3   2   15.06    8.21
   6   3   3   48.09   12.86
   6   3   3   57.10    7.49
  -6   3  -3   62.24    6.55
   6  -3   3   72.49   12.43
  -6  -3  -3   78.40   10.40
   6  -3   3   58.65   10.03
   6   3   4   79.73    7.80
   6   3   4  107.82   14.75
  -6   3  -4   94.12    6.83
   6  -3   4   97.72   14.74
  -6  -3  -4  102.20   11.67
   6  -3   4   87.50    9.73
   6   3   5  840.99   25.06
   6   3   5  829.53   35.14
  -6   3  -5  827.33   23.20
   6  -3   5  834.27   33.56
  -6  -3  -5  789.34   28.75
   6  -3   5  816.91   27.19
  -6   3  -6    2.15    5.20
   6   3   6   34.92   10.51
   6   3   6    7.69    4.97
   6  -3   6   15.58   13.48
  -6  -3  -6   10.69    9.76
   6  -3   6   11.59    7.00
   6   3   7 2486.14   83.60
  -6   3  -7 2514.01   67.34
   6  -3   7 2481.95   76.82
  -6  -3  -7 2531.77   76.00
   6  -3   7 2480.50   72.51
   6   3   8 1126.17   45.27
   6  -3   8 1058.66   33.90
   6  -3   8 1088.15   43.08
  -6  -3  -8 1038.12   36.03
   6   3   9  211.92   22.58
   6  -3   9  219.07   13.71
   6  -3   9  235.83   17.84
  -6  -3  -9  210.58   16.31
   6   3  10  248.55   25.09
   6  -3  10  202.24   23.77
  -6  -3 -10  233.58   17.03
   6   3  11 4433.03  148.57
   6  -3  11 4350.79  145.35
  -6  -3 -11 4621.88  141.18
   6   3  12  320.35   27.64
   6  -3  12  282.03   27.01
  -6  -3 -12  275.12   19.28
   6   3  13   58.09   20.21
   6  -3  13   47.58   20.08
  -6  -3 -13   66.23   13.11
   6   3  14   27.59   19.50
   6  -3  14   53.28   18.61
  -6  -3 -14   24.16   13.23
   6   3  15 1662.49   68.49
   6  -3  15 1649.33   68.19
  -6  -3 -15 1752.26   60.92
   6   3  16   49.00   21.59
   6  -3  16   42.98   22.47
   6  -4 -19   83.34   20.00
   6   4 -18    3.95   13.22
   6  -4 -18   19.33   15.83
   6   4 -17  454.91   27.21
   6  -4 -17  468.30   29.54
   6   4 -16   23.15   13.15
   6  -4 -16   31.71   15.86
  -6  -4  16    6.36   11.61
   6   4 -15  229.44   20.73
   6  -4 -15  224.87   19.83
   6  -4 -15  248.56   21.71
  -6  -4  15  217.63   18.31
   6   4 -14   96.28   12.35
   6   4 -14  128.67   17.46
   6  -4 -14  122.38   13.90
   6  -4 -14  118.76   17.65
  -6  -4  14  112.64   14.81
   6   4 -13 3014.57   93.00
   6   4 -13 3053.55   98.95
   6  -4 -13 2977.13   94.02
   6  -4 -13 3082.66   99.99
  -6  -4  13 3215.03  100.15
   6   4 -12  307.94   16.03
   6   4 -12  325.31   22.72
   6  -4 -12  325.38   19.73
  -6  -4  12  359.81   20.12
   6   4 -11 2825.74   85.15
   6   4 -11 2773.26   89.10
   6  -4 -11 2788.90   87.78
  -6  -4  11 2625.58   81.71
   6   4 -10   92.98   12.09
  -6   4  10  109.95   13.99
  -6  -4  10  109.62   13.26
   6  -4 -10  131.70   14.49
   6   4  -9 1258.53   39.04
  -6   4   9 1333.00   44.78
  -6  -4   9 1325.40   44.07
   6  -4  -9 1273.10   43.86
   6   4  -8   13.30    8.18
  -6   4   8   58.99   11.45
   6  -4  -8   21.36   11.63
  -6  -4   8   42.91   10.61
  -6  -4   8   20.27    9.24
   6   4  -7  299.97   15.60
  -6   4   7  294.19   17.46
   6  -4  -7  270.84   17.90
  -6  -4   7  308.42   18.60
  -6  -4   7  285.06   16.61
   6   4  -6  301.27   15.11
  -6   4   6  255.82   16.08
  -6   4   6  253.33    8.16
  -6   4   6  293.67    9.31
  -6  -4   6  255.84   16.21
  -6  -4   6  266.15   14.09
   6  -4  -6  296.25   17.85
   6   4  -5 1591.68   47.48
  -6   4   5 1508.57   45.20
   6  -4  -5 1576.46   49.63
  -6  -4   5 1539.03   45.51
  -6  -4   5 1549.33   47.78
   6   4  -4  212.47   13.83
  -6   4   4  173.00   12.38
   6  -4  -4  154.60    9.12
   6  -4  -4  145.36   14.48
  -6  -4   4  150.05   13.41
  -6  -4   4  151.15   13.26
   6   4  -3  905.51   31.16
  -6   4   3  960.84   29.42
   6  -4  -3  937.24   32.97
   6  -4  -3  897.85   26.73
  -6  -4   3  889.45   28.03
  -6  -4   3  942.50   31.85
   6   4  -2  119.94   13.17
  -6   4   2  168.83   10.06
   6  -4  -2  133.32   13.87
  -6  -4   2  141.67   13.11
   6  -4  -2  138.58   10.86
   6   4  -1 7316.18  219.21
   6   4  -1 6864.55  201.67
  -6   4   1 6778.06  196.29
   6  -4  -1 7018.76  209.48
  -6  -4   1 6866.96  204.64
   6  -4  -1 7119.80  206.73
   6   4   0  136.82   13.25
   6   4   0  102.80    9.91
  -6   4   0  102.45    8.36
   6  -4   0  117.51   11.10
  -6  -4   0   95.59   11.67
   6  -4   0  103.38   12.70
   6   4   1 2065.06   63.59
   6   4   1 2007.27   55.80
  -6   4  -1 2071.61   55.16
   6  -4   1 1998.05   59.73
  -6  -4  -1 2040.72   60.49
   6  -4   1 2098.59   61.53
   6   4   2 1217.50   34.83
   6   4   2 1228.52   43.11
  -6   4  -2 1308.41   34.73
   6  -4   2 1199.05   40.22
  -6  -4  -2 1248.51   39.60
   6  -4   2 1251.94   40.62
   6   4   3 8238.32  255.85
   6   4   3 7726.43  226.13
  -6   4  -3 7574.66  217.19
   6  -4   3 7836.77  236.13
  -6  -4  -3 7745.46  230.95
   6  -4   3 8201.86  250.47
   6   4   4  511.99   26.15
   6   4   4  519.74   17.87
  -6   4  -4  514.75   15.61
   6  -4   4  497.55   21.49
  -6  -4  -4  508.33   22.94
   6  -4   4  535.40   26.08
   6   4   5   28.13    6.44
   6   4   5   21.78   13.64
  -6   4  -5   16.93    4.35
   6  -4   5   66.05   13.94
  -6  -4  -5   20.12    8.04
   6  -4   5   33.48    9.50
   6   4   6    0.20   13.57
   6   4   6    3.18    4.76
  -6   4  -6    7.38    3.62
   6  -4   6   11.87    8.89
  -6  -4  -6    0.32    9.86
   6  -4   6   -7.22    9.41
   6   4   7   38.22   16.00
   6  -4   7   47.61   11.92
   6  -4   7   31.61   15.62
  -6  -4  -7   63.55   12.49
   6   4   8   15.04   16.35
   6  -4   8   16.65   11.51
   6  -4   8   11.71   10.67
  -6  -4  -8   22.87   11.24
   6   4   9  808.23   37.38
   6  -4   9  776.17   35.70
   6  -4   9  818.56   28.33
  -6  -4  -9  807.40   31.69
   6   4  10  105.99   19.61
   6  -4  10  116.14   19.75
   6  -4  10   67.86   12.00
  -6  -4 -10  103.28   14.48
   6   4  11   10.16   18.14
   6  -4  11   28.47   17.14
  -6  -4 -11   21.90   11.90
   6   4  12  288.37   27.74
   6  -4  12  325.60   26.98
  -6  -4 -12  316.72   21.14
   6   4  13 2914.68  104.94
   6  -4  13 2815.33  100.75
  -6  -4 -13 2952.29   95.70
   6   4  14  126.23   23.18
   6  -4  14   79.30   24.30
  -6  -4 -14  137.11   17.69
   6   4  15   86.95   22.40
   6  -4  15   79.90   22.86
  -6  -4 -15   81.04   15.60
   6  -5 -19   96.56   22.31
   6   5 -18  121.30   18.38
   6  -5 -18  147.47   20.59
   6   5 -17   37.37   14.83
   6  -5 -17   49.72   17.20
   6   5 -16  100.34   17.99
   6  -5 -16  103.04   18.94
  -6  -5  16  102.59   13.29
   6   5 -15  998.73   41.58
   6  -5 -15  939.21   36.17
   6  -5 -15  994.45   42.40
  -6  -5  15  980.38   37.79
   6   5 -14 1095.18   39.04
   6   5 -14 1153.82   46.37
   6  -5 -14 1121.44   41.73
   6  -5 -14 1206.35   47.98
  -6  -5  14 1245.22   44.05
   6   5 -13  345.48   21.75
   6  -5 -13  326.17   20.32
   6  -5 -13  354.81   19.91
  -6  -5  13  290.90   19.47
   6   5 -12    7.06    9.22
   6  -5 -12  -16.16    9.67
   6  -5 -12    9.88   12.21
  -6  -5  12    5.96    9.42
  -6  -5  12    1.42    9.32
   6   5 -11 1242.62   45.03
   6  -5 -11 1315.74   46.74
   6  -5 -11 1310.30   48.03
  -6  -5  11 1283.90   43.26
  -6  -5  11 1273.59   47.45
   6   5 -10 1566.18   49.80
   6  -5 -10 1605.49   54.19
  -6  -5  10 1738.53   54.50
  -6  -5  10 1570.62   54.49
   6   5  -9  173.36   13.67
  -6   5   9  141.08   11.97
   6  -5  -9  197.08   16.59
  -6  -5   9  129.94   14.10
  -6  -5   9  165.54   16.97
   6   5  -8   86.60   11.29
  -6   5   8   63.89   12.72
   6  -5  -8   82.17   13.60
  -6  -5   8   83.94   10.55
  -6  -5   8   58.14   11.92
   6   5  -7   18.56    9.59
  -6   5   7   20.70    3.24
  -6   5   7   24.52   10.35
   6  -5  -7   43.08   11.60
  -6  -5   7   22.26   10.19
  -6  -5   7   21.41   11.97
   6   5  -6  618.42   24.84
  -6   5   6  597.97   23.83
  -6   5   6  579.65   16.65
   6  -5  -6  611.92   26.86
  -6  -5   6  577.70   24.57
  -6  -5   6  602.03   23.02
  -6   5   5  233.07   14.35
   6   5  -5  169.68   14.43
   6  -5  -5  194.89   16.68
  -6  -5   5  220.38   17.15
  -6  -5   5  231.47   15.63
   6   5  -4 2290.61   69.31
  -6   5   4 2505.79   71.10
   6  -5  -4 2449.87   74.72
  -6  -5   4 2478.27   74.83
  -6  -5   4 2533.91   74.71
   6   5  -3 1767.53   54.29
  -6   5   3 1650.42   47.74
   6  -5  -3 1764.94   49.30
   6  -5  -3 1676.31   54.08
  -6  -5   3 1631.75   51.60
  -6  -5   3 1680.49   52.01
   6   5  -2  689.93   28.30
  -6   5   2  641.77   21.19
   6  -5  -2  712.03   24.26
   6  -5  -2  704.47   28.20
  -6  -5   2  651.22   25.28
  -6  -5   2  636.75   25.31
   6   5  -1  888.81   33.38
  -6   5   1  913.10   26.60
   6  -5  -1  927.84   29.40
   6  -5  -1  911.54   33.46
  -6  -5   1  900.64   30.77
  -6  -5   1  915.85   31.91
   6   5   0 2764.69   81.41
  -6   5   0 3029.43   81.69
   6  -5   0 2841.03   82.32
   6  -5   0 2874.72   86.46
  -6  -5   0 2927.41   82.76
  -6  -5   0 2944.57   82.61
   6   5   1 5124.02  154.80
  -6   5  -1 4928.15  135.85
   6  -5   1 5056.45  148.37
   6  -5   1 4961.58  148.57
  -6  -5  -1 4904.34  144.40
  -6  -5  -1 4807.18  135.41
   6   5   2  689.16   29.44
   6   5   2  634.45   23.53
  -6   5  -2  640.24   18.40
   6  -5   2  671.66   27.46
  -6  -5  -2  661.64   26.00
   6  -5   2  660.36   26.94
   6   5   3  105.17    8.50
   6   5   3  132.59   15.76
  -6   5  -3  106.14    6.53
   6  -5   3  125.01   14.68
  -6  -5  -3  113.89   13.30
   6  -5   3  131.29   13.71
   6   5   4   80.12   12.51
   6   5   4   82.29    8.11
   6  -5   4   79.71   13.64
   6  -5   4  111.96   13.21
  -6  -5  -4   77.28   12.63
   6   5   5 1565.12   55.56
   6   5   5 1567.94   43.56
   6  -5   5 1569.85   50.05
   6  -5   5 1604.03   55.07
  -6  -5  -5 1510.00   49.22
   6   5   6   16.70   16.51
   6   5   6   54.18    6.46
   6  -5   6   58.51   11.60
   6  -5   6   55.60   15.45
  -6  -5  -6   53.71   10.51
   6   5   7  388.84   21.88
   6  -5   7  362.91   19.78
   6  -5   7  383.50   25.54
  -6  -5  -7  424.32   21.80
   6   5   8  133.20   19.52
   6  -5   8   88.46   11.84
   6  -5   8  106.63   13.70
  -6  -5  -8  115.30   15.63
   6   5   9   74.88   18.55
   6  -5   9   72.52   11.19
   6  -5   9   69.42   17.27
  -6  -5  -9   89.68   13.59
   6   5  10  588.98   33.70
   6  -5  10  641.71   25.81
   6  -5  10  634.67   33.92
  -6  -5 -10  636.62   29.66
   6   5  11 1295.60   55.96
   6  -5  11 1405.75   55.70
  -6  -5 -11 1301.30   48.71
   6   5  12  754.41   40.71
   6  -5  12  761.10   39.15
  -6  -5 -12  789.91   35.33
   6   5  13  -11.37   16.08
   6  -5  13   10.66   15.82
  -6  -5 -13   -0.28   12.27
   6   5  14   10.63   20.05
   6  -5  14   39.60   18.42
  -6  -5 -14   26.48   14.05
   6   5  15  489.17   33.71
   6  -5  15  404.23   33.32
  -6  -5 -15  461.83   26.98
   6   6 -18  -12.78   13.48
   6  -6 -18   22.20   15.64
   6   6 -17  138.68   19.15
   6  -6 -17  148.48   20.66
   6   6 -16  293.61   24.36
   6  -6 -16  316.03   25.66
   6   6 -15   71.31   15.60
   6  -6 -15   72.00   17.36
   6   6 -14  103.77   14.56
   6  -6 -14  122.33   16.44
   6  -6 -14  140.86   18.90
  -6  -6  14  138.63   19.99
  -6  -6  14  105.38   13.83
   6   6 -13  110.90   14.16
   6  -6 -13   96.51   13.67
   6  -6 -13  108.26   18.64
  -6  -6  13  125.23   15.93
  -6  -6  13  128.66   18.58
   6   6 -12 2647.35   86.04
   6  -6 -12 2771.21   89.56
   6  -6 -12 2924.74   96.00
  -6  -6  12 2953.27   91.26
  -6  -6  12 2952.08   97.59
   6   6 -11  186.55   16.35
   6  -6 -11  165.75   16.73
   6  -6 -11  143.74   14.13
  -6  -6  11  256.68   21.00
  -6  -6  11  151.73   14.45
   6   6 -10  208.17   16.87
   6  -6 -10  171.91   17.39
   6  -6 -10  181.70   18.64
  -6  -6  10  155.01   14.49
  -6  -6  10  190.40   19.55
   6   6  -9  607.23   26.45
   6  -6  -9  593.63   27.05
   6  -6  -9  605.15   29.05
  -6  -6   9  591.12   29.26
  -6  -6   9  636.57   26.30
   6   6  -8  316.20   19.12
   6  -6  -8  315.95   20.85
   6  -6  -8  312.41   20.10
  -6  -6   8  338.63   18.40
  -6  -6   8  330.17   18.04
   6   6  -7   14.31   11.08
  -6   6   7    6.95    4.23
   6  -6  -7   16.07   11.08
  -6  -6   7    5.68   12.15
   6  -6  -7   15.06   11.97
  -6  -6   7   30.55   10.52
   6   6  -6  151.74   14.87
  -6   6   6  132.24    8.12
   6  -6  -6  147.46   16.61
  -6  -6   6  178.08   16.17
  -6  -6   6  168.95   14.92
   6   6  -5  250.59   16.80
  -6   6   5  276.81   15.35
  -6   6   5  253.60   11.02
   6  -6  -5  271.51   19.24
  -6  -6   5  275.49   17.47
  -6  -6   5  233.12   14.08
   6   6  -4   48.11   12.91
  -6   6   4   50.64    7.33
  -6   6   4   64.77    9.42
   6  -6  -4   68.87   14.07
  -6  -6   4   65.81   11.80
  -6  -6   4   46.92   12.52
   6   6  -3  214.03   16.63
  -6   6   3  198.28   11.36
   6  -6  -3  203.67   17.50
  -6  -6   3  237.81   16.83
  -6  -6   3  185.97   15.51
   6   6  -2 3647.77  107.73
  -6   6   2 3847.75  106.40
   6  -6  -2 3776.80  109.62
   6  -6  -2 3422.26  104.99
  -6  -6   2 3892.79  113.74
  -6  -6   2 3892.84  115.38
   6   6  -1  847.18   33.02
  -6   6   1  692.15   21.83
   6  -6  -1  810.89   27.70
   6  -6  -1  758.53   31.01
  -6  -6   1  776.82   28.47
  -6  -6   1  678.36   24.55
   6   6   0 1094.06   39.08
  -6   6   0  968.06   28.73
   6  -6   0 1015.78   34.53
   6  -6   0  937.38   32.62
  -6  -6   0 1013.20   33.62
  -6  -6   0  977.85   34.13
   6   6   1   94.87   10.87
  -6   6  -1   63.35    6.91
   6  -6   1   78.00   13.56
   6  -6   1   83.60   12.03
  -6  -6  -1   69.44    9.37
  -6  -6  -1   72.35    9.71
   6   6   2 5159.21  160.16
  -6   6  -2 5314.59  146.43
   6  -6   2 5339.50  162.53
   6  -6   2 5307.19  160.58
  -6  -6  -2 5264.89  154.92
  -6  -6  -2 5145.36  148.12
   6   6   3  197.01   19.72
  -6   6  -3  205.07    7.85
   6  -6   3  188.74   17.28
   6  -6   3  192.64   17.49
  -6  -6  -3  214.09   11.36
  -6  -6  -3  197.58   15.59
   6   6   4  253.71   17.11
   6   6   4  233.57   12.76
   6  -6   4  262.86   18.32
   6  -6   4  252.44   19.71
  -6  -6  -4  283.78   19.15
   6   6   5   37.53    6.86
   6   6   5   75.27   16.52
   6  -6   5   36.73   14.42
   6  -6   5   29.93   12.95
  -6  -6  -5   28.83   12.30
   6   6   6  158.53   20.69
   6  -6   6  148.80   15.64
   6  -6   6  175.79   18.95
  -6  -6  -6  155.22   16.12
   6   6   7   53.03   12.45
   6  -6   7   15.99   11.41
   6  -6   7   26.45   15.78
  -6  -6  -7   37.68   12.55
   6   6   8  232.91   22.68
   6  -6   8  216.82   17.24
   6  -6   8  279.29   23.03
  -6  -6  -8  270.66   20.40
   6   6   9  120.50   22.52
   6  -6   9  101.78   14.10
   6  -6   9  153.17   19.27
  -6  -6  -9  117.66   15.91
   6   6  10  504.03   32.85
   6  -6  10  515.35   24.29
   6  -6  10  523.69   30.78
  -6  -6 -10  539.24   28.14
   6   6  11    3.05   18.44
   6  -6  11   27.20   17.00
  -6  -6 -11   25.56   13.39
   6   6  12 1289.39   57.15
   6  -6  12 1350.80   57.22
  -6  -6 -12 1437.68   54.07
   6   6  13  111.47   22.79
   6  -6  13  119.67   22.47
  -6  -6 -13  101.74   17.54
   6   6  14 1581.92   67.35
   6  -6  14 1553.26   66.78
  -6  -6 -14 1615.50   60.24
   6   7 -17   12.96   16.04
   6  -7 -17   48.37   17.21
   6  -7 -16  190.16   22.77
   6   7 -15  122.05   17.63
   6  -7 -15  216.06   22.44
  -6  -7  15  197.30   22.58
   6   7 -14 1812.43   64.90
   6  -7 -14 1768.30   61.54
   6  -7 -14 1867.91   68.80
  -6  -7  14 1826.05   67.70
   6   7 -13  272.50   20.29
   6  -7 -13  309.51   20.35
   6  -7 -13  272.56   23.73
  -6  -7  13  321.52   18.37
  -6  -7  13  324.55   24.27
   6   7 -12  457.61   26.32
   6  -7 -12  521.28   29.86
   6  -7 -12  479.51   25.50
  -6  -7  12  532.67   24.37
  -6  -7  12  465.81   28.31
   6   7 -11   32.89   14.57
   6  -7 -11   24.53   12.71
   6  -7 -11   52.78   15.47
  -6  -7  11   55.16   12.11
  -6  -7  11   47.49   16.40
   6   7 -10 2157.22   72.03
   6  -7 -10 2208.22   72.97
   6  -7 -10 2328.68   75.93
  -6  -7  10 2218.67   74.71
  -6  -7  10 2286.85   70.90
   6   7  -9  444.75   25.21
   6  -7  -9  508.54   25.65
   6  -7  -9  440.93   25.10
  -6  -7   9  474.70   22.03
  -6  -7   9  452.00   26.54
   6   7  -8  122.69   14.83
   6  -7  -8   92.56   15.06
   6  -7  -8   72.58   14.32
  -6  -7   8   73.89   11.92
  -6  -7   8   77.57   15.89
   6   7  -7  267.21   19.51
   6  -7  -7  253.79   20.38
   6  -7  -7  244.07   17.75
  -6  -7   7  252.08   16.77
  -6  -7   7  255.22   16.96
   6   7  -6   -2.82   11.81
  -6   7   6   11.45    6.50
   6  -7  -6   10.99   13.00
  -6  -7   6   17.21   12.25
   6  -7  -6   32.15   10.65
  -6  -7   6    1.23   10.56
   6   7  -5    6.40   12.44
  -6   7   5   24.29    7.11
   6  -7  -5   27.84   10.05
   6  -7  -5   39.72   13.57
  -6  -7   5   17.79    9.60
  -6  -7   5   25.46   10.61
  -6   7   4 1228.86   37.50
   6   7  -4 1215.20   44.41
   6  -7  -4 1208.61   38.38
  -6  -7   4 1218.37   41.88
  -6  -7   4 1227.09   43.49
   6  -7  -4 1211.35   43.55
   6   7  -3  130.28   15.24
  -6   7   3   96.32   11.21
   6  -7  -3  137.88   10.86
   6  -7  -3  106.97   12.38
  -6  -7   3  138.18   14.72
  -6  -7   3  145.99   14.47
   6   7  -2  667.10   29.09
  -6   7   2  675.11   25.70
   6  -7  -2  643.47   29.25
  -6  -7   2  600.68   26.02
   6  -7  -2  592.55   20.84
  -6  -7   2  606.39   26.57
   6   7  -1   70.81   15.70
   6  -7  -1   82.67   14.26
   6  -7  -1   86.48    9.26
   6  -7  -1   90.46   11.96
  -6  -7   1   96.91   13.15
  -6  -7   1  107.70   12.82
   6   7   0 4850.02  147.83
   6  -7   0 4900.63  150.98
   6  -7   0 4914.15  139.51
   6  -7   0 5049.89  152.85
  -6  -7   0 5104.96  154.84
  -6  -7   0 4975.17  147.84
   6   7   1  312.68   18.67
   6  -7   1  355.00   23.18
   6  -7   1  340.96   13.86
   6  -7   1  316.43   19.23
  -6  -7  -1  363.36   20.93
  -6  -7  -1  339.62   17.82
   6   7   2 2572.60   85.07
   6  -7   2 2567.82   83.39
   6  -7   2 2446.34   65.51
   6  -7   2 2545.15   80.32
  -6  -7  -2 2510.08   73.11
  -6  -7  -2 2502.00   77.25
   6   7   3 2300.44   78.12
   6  -7   3 2297.75   74.30
   6  -7   3 2263.52   74.18
  -6  -7  -3 2319.27   71.93
  -6  -7  -3 2221.20   66.68
   6   7   4 1237.07   49.16
   6  -7   4 1443.94   52.07
   6  -7   4 1448.30   50.84
  -6  -7  -4 1338.76   46.62
  -6  -7  -4 1433.41   42.87
   6   7   5    1.16   14.78
   6  -7   5  -18.09   12.22
   6  -7   5    4.21   14.30
  -6  -7  -5   50.81   12.55
   6   7   6  122.90   18.36
   6  -7   6  100.42   15.67
   6  -7   6  103.08   17.33
  -6  -7  -6   99.84   15.00
   6   7   7  178.62   21.95
   6  -7   7  177.16   17.57
   6  -7   7  174.58   20.41
  -6  -7  -7  179.05   14.96
   6   7   8  169.81   23.16
   6  -7   8  135.58   17.05
   6  -7   8  198.66   20.65
  -6  -7  -8  166.73   18.53
   6   7   9  192.54   23.32
   6  -7   9  149.50   16.51
   6  -7   9  160.34   21.92
  -6  -7  -9  210.49   19.58
   6   7  10  654.24   38.17
   6  -7  10  728.77   31.73
   6  -7  10  648.36   37.15
  -6  -7 -10  708.23   33.30
   6   7  11   18.11   18.26
   6  -7  11    9.01   12.15
   6  -7  11   -5.07   17.62
  -6  -7 -11   19.86   13.61
   6   7  12  898.58   47.31
   6  -7  12  868.87   44.40
  -6  -7 -12  946.58   41.18
   6   7  13    7.13   19.07
   6  -7  13   10.23   18.45
  -6  -7 -13   11.38   15.14
   6   7  14  746.24   45.25
   6  -7  14  846.40   45.56
  -6  -7 -14  952.46   42.81
   6   8 -16  143.44   20.02
   6  -8 -16  163.37   20.64
  -6  -8  16  143.26   23.91
   6   8 -15   11.12   14.24
   6  -8 -15    3.74   16.01
  -6  -8  15   20.34   16.24
   6   8 -14   57.71   15.41
   6  -8 -14   70.62   18.66
  -6  -8  14   56.88   17.95
   6   8 -13   20.68   15.36
   6  -8 -13   28.64   12.58
   6  -8 -13   42.24   16.29
  -6  -8  13   26.05   17.59
   6   8 -12 1918.83   69.08
   6  -8 -12 1944.64   66.99
   6  -8 -12 1946.74   70.63
  -6  -8  12 1992.14   72.42
  -6  -8  12 2000.49   64.74
   6   8 -11  124.27   17.47
   6  -8 -11  105.88   15.80
   6  -8 -11  109.08   18.07
  -6  -8  11   89.12   15.08
  -6  -8  11   92.15   18.77
   6   8 -10    7.75   14.95
   6  -8 -10   19.26   13.42
   6  -8 -10   25.11   13.17
  -6  -8  10   30.04   15.46
  -6  -8  10   27.04   10.45
   6   8  -9   -6.61   12.61
   6  -8  -9   24.01   12.93
   6  -8  -9   21.80   11.49
  -6  -8   9   -5.37    9.58
  -6  -8   9    5.77   13.46
   6   8  -8  193.42   20.39
   6  -8  -8  192.96   18.98
   6  -8  -8  249.59   18.24
  -6  -8   8  224.39   16.23
  -6  -8   8  250.07   17.18
   6   8  -7   10.22   12.62
   6  -8  -7   30.43   12.03
   6  -8  -7   -5.90   11.50
  -6  -8   7    9.99   12.83
  -6  -8   7   12.83   10.31
   6   8  -6  120.18   16.56
  -6   8   6  122.38   10.05
   6  -8  -6  141.06   13.54
   6  -8  -6  138.80   16.86
  -6  -8   6  126.43   16.86
  -6  -8   6  158.64   15.04
   6   8  -5   85.50   15.43
  -6   8   5   92.82    9.97
   6  -8  -5   94.73   12.32
   6  -8  -5  126.34   16.61
  -6  -8   5  113.89   15.88
  -6  -8   5  115.90   14.06
   6   8  -4   39.04   10.77
  -6   8   4   40.39    9.82
   6  -8  -4   21.58   14.77
  -6  -8   4   25.11   10.43
   6  -8  -4   35.09    9.80
  -6  -8   4   19.16   12.29
   6   8  -3  580.86   29.54
  -6   8   3  589.58   24.87
   6  -8  -3  661.37   23.86
   6  -8  -3  655.87   27.27
  -6  -8   3  636.69   29.83
  -6  -8   3  692.98   29.24
   6   8  -2 2314.64   73.03
  -6   8   2 2483.92   73.79
   6  -8  -2 2299.29   68.29
   6  -8  -2 2399.03   78.68
  -6  -8   2 2448.38   76.23
  -6  -8   2 2435.41   76.10
   6   8  -1  707.13   33.52
  -6   8   1  660.15   26.43
   6  -8  -1  757.42   25.60
   6  -8  -1  706.68   30.70
  -6  -8   1  740.83   30.35
  -6  -8   1  831.68   32.91
   6   8   0   91.20   16.32
  -6   8   0  101.32   12.83
   6  -8   0  108.07   16.68
  -6  -8   0   59.40   13.03
   6  -8   0   65.97    7.69
  -6  -8   0   79.61   14.70
   6   8   1  181.36   19.28
   6  -8   1  213.77   16.10
   6  -8   1  196.74    9.70
   6  -8   1  215.44   14.55
  -6  -8  -1  241.14   18.65
  -6  -8  -1  211.65   15.48
   6   8   2 2040.07   70.51
   6  -8   2 2083.75   70.63
   6  -8   2 2125.82   70.50
  -6  -8  -2 2127.20   64.57
  -6  -8  -2 2159.51   70.25
   6   8   3  176.13   15.63
   6  -8   3  143.80   18.19
   6  -8   3  137.97   18.19
  -6  -8  -3  196.87   16.36
  -6  -8  -3  167.03   12.30
   6   8   4  668.70   34.96
   6  -8   4  709.25   32.81
   6  -8   4  672.82   32.70
  -6  -8  -4  684.95   31.08
  -6  -8  -4  665.64   23.37
   6   8   5    1.37   14.57
   6  -8   5   -0.39   12.84
   6  -8   5   -6.20   13.57
  -6  -8  -5    8.14    9.16
  -6  -8  -5    3.53    7.22
   6   8   6  151.96   21.68
   6  -8   6  157.01   19.05
   6  -8   6  182.21   20.45
  -6  -8  -6  161.04   13.91
   6   8   7  157.15   22.55
   6  -8   7  124.04   18.02
   6  -8   7  138.02   20.32
  -6  -8  -7  132.13   17.62
   6   8   8   71.27   19.01
   6  -8   8   55.64   15.94
   6  -8   8   88.97   14.55
  -6  -8  -8   67.15   16.43
   6   8   9  192.44   24.92
   6  -8   9  164.11   18.99
   6  -8   9  162.27   22.43
  -6  -8  -9  178.73   19.45
   6   8  10  694.63   40.33
   6  -8  10  666.10   32.60
   6  -8  10  669.39   37.05
  -6  -8 -10  658.01   34.44
   6   8  11   76.77   21.19
   6  -8  11  109.60   16.16
   6  -8  11   92.46   15.99
  -6  -8 -11   84.37   17.24
   6   8  12  495.13   36.26
   6  -8  12  511.87   35.28
  -6  -8 -12  492.17   29.62
   6   8  13  295.69   30.30
   6  -8  13  318.80   29.70
  -6  -8 -13  357.76   26.77
   6   9 -15  231.42   24.29
   6  -9 -15  263.05   25.33
  -6  -9  15  291.38   26.81
   6   9 -14  224.21   22.73
   6  -9 -14  179.47   24.41
  -6  -9  14  228.39   24.86
   6   9 -13  127.22   20.92
   6  -9 -13  113.27   16.43
   6  -9 -13  147.49   15.97
  -6  -9  13  144.28   22.19
   6   9 -12   10.27   15.01
   6  -9 -12   10.74   12.31
   6  -9 -12   10.72   15.09
  -6  -9  12  -15.70   15.28
   6   9 -11  435.77   28.91
   6  -9 -11  464.27   26.33
   6  -9 -11  562.52   31.63
  -6  -9  11  560.81   31.65
   6   9 -10  479.99   28.98
   6  -9 -10  403.42   24.99
   6  -9 -10  407.70   25.92
  -6  -9  10  377.28   20.73
  -6  -9  10  412.71   28.32
   6   9  -9  579.52   31.71
   6  -9  -9  578.18   30.09
   6  -9  -9  594.15   29.48
  -6  -9   9  595.85   31.27
  -6  -9   9  623.28   27.37
   6   9  -8  156.28   19.28
   6  -9  -8  121.76   16.30
   6  -9  -8  130.29   16.34
  -6  -9   8  112.83   14.81
  -6  -9   8  117.85   17.58
   6   9  -7   41.41   16.44
   6  -9  -7   21.69   14.42
   6  -9  -7   24.77   12.42
  -6  -9   7   44.86   12.03
  -6  -9   7   37.70   15.38
   6   9  -6  149.93   18.74
   6  -9  -6  156.21   18.34
   6  -9  -6  102.51   14.43
  -6  -9   6  122.36   14.85
  -6  -9   6  108.77   14.23
   6   9  -5    4.33   13.29
  -6   9   5    2.04    8.55
   6  -9  -5  -21.15   12.55
  -6  -9   5  -14.62   12.46
   6  -9  -5   14.73    9.54
  -6  -9   5   21.65   11.06
   6   9  -4  143.13   19.84
  -6   9   4  180.40   13.39
   6  -9  -4  168.44   13.19
   6  -9  -4  175.68   19.01
  -6  -9   4  168.25   18.60
  -6  -9   4  206.35   16.51
   6   9  -3   83.40   15.82
  -6   9   3   57.41   12.96
   6  -9  -3   69.25    9.56
   6  -9  -3   79.59   15.48
  -6  -9   3   65.33   15.13
  -6  -9   3   40.61   14.46
   6   9  -2  560.21   29.91
  -6   9   2  563.15   24.14
   6  -9  -2  525.68   28.25
  -6  -9   2  530.51   26.84
   6  -9  -2  545.07   20.44
  -6  -9   2  515.55   25.80
   6   9  -1  293.16   23.64
  -6   9   1  303.43   19.48
   6  -9  -1  296.23   14.19
   6  -9  -1  321.92   22.62
  -6  -9   1  324.40   19.71
  -6  -9   1  340.97   21.55
   6   9   0 1001.15   42.57
  -6   9   0 1039.59   38.52
   6  -9   0  966.69   35.24
  -6  -9   0  941.62   36.12
  -6  -9   0  955.99   38.35
   6   9   1 1386.95   53.26
  -6   9  -1 1396.55   49.76
   6  -9   1 1407.31   53.07
  -6  -9  -1 1455.42   48.98
  -6  -9  -1 1441.30   50.57
   6   9   2  162.25   20.06
  -6   9  -2  175.62   18.47
  -6  -9  -2  160.46   17.31
   6  -9   2  166.25   19.22
  -6  -9  -2  172.65   14.89
   6   9   3   66.95   16.79
   6  -9   3   19.82   15.00
  -6  -9  -3   19.39    9.87
  -6  -9  -3   17.70    9.15
   6   9   4  308.71   26.63
   6  -9   4  322.86   24.27
   6  -9   4  363.59   25.05
  -6  -9  -4  355.90   23.95
  -6  -9  -4  349.72   17.05
   6   9   5   86.46   16.07
   6  -9   5  110.91   18.46
   6  -9   5  116.50   19.43
[truncated: 883,851 more chars]
