# Supplementary material for: Selective synthesis and crystal structures of manganese(I) complexes with a bi- or tridentate terpyridine ligand
Source: Acta Crystallogr E Crystallogr Commun. 2020 Jun 26;76(Pt 7):1139–42. doi: 10.1107/S2056989020008178 (PMC7336785; doi:10.1107/S2056989020008178)
Supplement: Supplementary file 2 [file e-76-01139-Isup2.hkl]

#
# h,k,l, Fc-squared, Fo-squared, sigma(Fo-squared), status flag
#
data_I
_shelx_title ' I'
_shelx_refln_list_code          4
_shelx_F_calc_maximum      228.32
_exptl_crystal_F_000      1056.00
_reflns_d_resolution_high  0.7702

loop_
 _space_group_symop_operation_xyz
 'x, y, z'
 '-x, y+1/2, -z+1/2'
 '-x, -y, -z'
 'x, -y-1/2, z-1/2'

_cell_length_a    11.6630
_cell_length_b    11.6691
_cell_length_c    15.8892
_cell_angle_alpha  90.000
_cell_angle_beta  103.077
_cell_angle_gamma  90.000

_shelx_F_squared_multiplier     1.000

loop_
 _refln_index_h
 _refln_index_k
 _refln_index_l
 _refln_F_squared_calc
 _refln_F_squared_meas
 _refln_F_squared_sigma
 _refln_observed_status
   2   0   0      41349.93      42654.61       843.31 o
   3   0   0         13.78         38.58         5.55 o
   4   0   0       3513.92       3722.82        57.33 o
   5   0   0      32945.58      33353.25       648.37 o
   6   0   0         25.58         73.05         7.77 o
   7   0   0      15094.87      15633.69       278.06 o
   8   0   0       4119.72       4480.58        76.53 o
   9   0   0         45.08         69.34        10.30 o
  10   0   0       4414.88       4285.34        78.32 o
  11   0   0        909.91        860.83        24.72 o
  12   0   0        913.58       1005.47        28.48 o
  13   0   0       1073.70       1010.49        29.43 o
  14   0   0         22.60         22.21        13.73 o
   2   1   0       2382.72       2582.61        21.55 o
   3   1   0       7016.03       7987.74       159.03 o
   4   1   0       3750.09       3632.68        39.46 o
   5   1   0        140.36        152.47         9.96 o
   6   1   0      32322.77      33776.15       469.73 o
   7   1   0       7682.68       8244.05       118.82 o
   8   1   0        785.31        732.98        13.74 o
   9   1   0          4.07         17.84         6.62 o
  10   1   0        168.21        183.62        11.21 o
  11   1   0       5564.40       5633.88        73.78 o
  12   1   0       2937.16       2733.24        39.86 o
  13   1   0        108.06        150.82        11.02 o
  14   1   0        452.11        420.97        15.45 o
   0   2   0       6581.17       6796.49        97.89 o
   1   2   0         59.33         66.65         1.88 o
   2   2   0        498.70        537.31        17.25 o
   3   2   0       2860.84       2935.64        60.58 o
   4   2   0        409.28        407.39         7.43 o
   5   2   0       5901.57       6039.59        67.94 o
   6   2   0       1358.61       1304.50        26.55 o
   7   2   0       1426.56       1349.66        18.37 o
   8   2   0       1645.78       1587.53        24.02 o
   9   2   0        421.84        449.51        11.44 o
  10   2   0       1288.71       1235.37        20.61 o
  11   2   0          0.49         -2.86         7.36 o
  12   2   0       1906.32       1928.47        30.55 o
  13   2   0        510.72        451.51        15.06 o
  14   2   0         88.63         60.37        10.75 o
   1   3   0         55.77        104.96         7.69 o
   2   3   0       1599.29       1619.92        19.64 o
   3   3   0       2948.95       2902.19        47.30 o
   4   3   0        321.68        322.36         6.87 o
   5   3   0        243.96        280.91         6.43 o
   6   3   0        192.21        163.07         8.39 o
   7   3   0         88.32         89.77         6.25 o
   8   3   0        300.62        287.33        13.53 o
   9   3   0        218.79        218.07         9.39 o
  10   3   0        257.18        289.50        12.70 o
  11   3   0         15.08         16.55         7.82 o
  12   3   0         55.66         66.13         9.40 o
  13   3   0         18.23         37.27         9.39 o
  14   3   0         44.81         52.90        12.08 o
   0   4   0       2922.08       2750.78        83.65 o
   1   4   0        771.76        788.62        10.52 o
   2   4   0        582.18        451.79         7.31 o
   3   4   0         17.91         58.34         4.09 o
   4   4   0        884.86        986.99        13.16 o
   5   4   0       3389.33       3371.22        38.18 o
   6   4   0        123.95        161.82         7.56 o
   7   4   0        586.98        567.76        11.15 o
   8   4   0        125.03        164.06         8.39 o
   9   4   0        680.60        667.71        13.79 o
  10   4   0        124.73        162.54         9.90 o
  11   4   0        119.93        139.32         9.43 o
  12   4   0        116.27        133.03        10.60 o
  13   4   0         83.23         98.40        12.09 o
  14   4   0         60.05         38.68        13.64 o
   1   5   0      14360.73      14584.04       175.44 o
   2   5   0        448.12        400.38         9.61 o
   3   5   0         12.27         32.76         3.86 o
   4   5   0        479.92        684.14        12.36 o
   5   5   0          1.44         -4.36         4.36 o
   6   5   0       4581.00       4299.78        50.14 o
   7   5   0        422.54        399.18        11.65 o
   8   5   0       4830.90       4742.58        58.93 o
   9   5   0         33.30         34.69         7.29 o
  10   5   0       1971.68       1970.00        28.93 o
  11   5   0        873.84        871.14        26.22 o
  12   5   0        389.12        363.13        15.73 o
  13   5   0        187.21        193.99        13.63 o
   0   6   0      37855.61      40299.20       810.45 o
   1   6   0         99.30         95.83         5.09 o
   2   6   0       1441.74       1546.00        36.71 o
   3   6   0        962.06        988.24        13.54 o
   4   6   0         31.49         54.88         4.85 o
   5   6   0       6706.12       6512.96        84.91 o
   6   6   0       1490.53       1477.78        26.50 o
   7   6   0       7396.83       7476.31       101.27 o
   8   6   0       4817.76       4836.57        60.89 o
   9   6   0        160.37        195.40         9.32 o
  10   6   0       1196.97       1121.17        20.42 o
  11   6   0        512.96        559.15        17.14 o
  12   6   0       1079.78       1110.23        27.75 o
  13   6   0        537.50        509.18        20.89 o
   1   7   0      13109.77      12621.75       153.17 o
   2   7   0       1843.90       1824.27        32.07 o
   3   7   0       1488.83       1645.86        21.72 o
   4   7   0       2462.12       2367.91        46.52 o
   5   7   0        298.91        309.38        12.14 o
   6   7   0       7450.53       7360.80        90.04 o
   7   7   0       2742.37       2745.70        40.56 o
   8   7   0         54.40         71.50         7.29 o
   9   7   0         21.42         37.20         9.32 o
  10   7   0         91.29        106.25        10.89 o
  11   7   0       3030.08       3069.66        49.40 o
  12   7   0       1078.13       1043.01        24.11 o
  13   7   0        289.04        311.05        71.05 o
   0   8   0      25484.97      24826.63       472.49 o
   1   8   0        390.86        420.73        10.56 o
   2   8   0        644.62        462.85         9.84 o
   3   8   0        131.35        156.65         6.89 o
   4   8   0       2126.36       2182.79        28.25 o
   5   8   0       7148.29       6919.15        85.25 o
   6   8   0        101.60        120.90        10.57 o
   7   8   0       2070.13       1941.79        27.71 o
   8   8   0        512.19        478.63        14.85 o
   9   8   0        185.75        210.04        13.14 o
  10   8   0       1347.38       1329.65        26.16 o
  11   8   0         85.33         92.58        14.52 o
  12   8   0        510.37        482.88        20.65 o
   1   9   0       2302.17       2253.58        42.22 o
   2   9   0        118.41        146.93        11.97 o
   3   9   0        423.56        378.49        12.76 o
   4   9   0        146.56        146.12        10.83 o
   5   9   0         53.19         53.88         6.59 o
   6   9   0       1458.01       1453.16        25.15 o
   7   9   0       1087.88       1094.54        26.73 o
   8   9   0         14.33         -0.15         8.28 o
   9   9   0         80.03         91.40        10.41 o
  10   9   0         45.02         41.91        10.46 o
  11   9   0        791.79        761.18        24.66 o
   0  10   0        677.80        604.88        44.59 o
   1  10   0        186.42        205.65        11.64 o
   2  10   0       1273.47       1178.81        18.79 o
   3  10   0        164.18        169.97         8.18 o
   4  10   0         34.94         18.59         6.26 o
   5  10   0         10.46         16.66         8.06 o
   6  10   0         71.44        105.86        10.41 o
   7  10   0          0.48          0.70         7.44 o
   8  10   0        118.63        160.67        13.57 o
   9  10   0        286.04        289.26        16.86 o
  10  10   0         21.48         19.83        12.35 o
  11  10   0          0.57         -0.32        14.05 o
   1  11   0       1286.16       1260.40        20.56 o
   2  11   0        239.24        222.05         9.60 o
   3  11   0         26.76         49.02         8.74 o
   4  11   0        828.16        682.20        18.75 o
   5  11   0         60.34         78.65        10.24 o
   6  11   0       1052.51        977.42        42.60 o
   7  11   0         21.12         23.09        12.52 o
   8  11   0        783.70        731.40        19.45 o
   9  11   0         74.02        136.24        12.72 o
  10  11   0        360.34        421.00        26.91 o
   0  12   0       3424.26       3410.35        91.67 o
   1  12   0          3.03          6.82         8.73 o
   2  12   0        633.09        620.00        19.21 o
   3  12   0          5.36         -1.73         8.23 o
   4  12   0         34.19         44.93         9.97 o
   5  12   0       1146.24       1192.36        43.32 o
   6  12   0        194.93        206.52        12.98 o
   7  12   0        607.60        603.57        18.95 o
   8  12   0         77.16         68.16        12.23 o
   9  12   0        139.38        168.25        17.51 o
   1  13   0       1093.92       1091.13        32.53 o
   2  13   0         36.75         36.02         9.92 o
   3  13   0         21.90         30.59        10.00 o
   4  13   0         76.65        122.81        12.13 o
   5  13   0          9.68         14.94        10.15 o
   6  13   0       1086.33       1143.11        31.84 o
   7  13   0        346.62        291.46        18.44 o
   0  14   0       1689.85       1744.83        60.77 o
   1  14   0        126.75        151.97        16.79 o
   2  14   0         34.69         54.16        13.66 o
   3  14   0        188.92        225.82        14.01 o
   4  14   0        172.56        158.84        13.08 o
   5  14   0        468.82        462.93        23.07 o
   1  15   0        378.69        410.55        20.87 o
   2  15   0        129.16        121.04        16.17 o
 -14   1   1          1.69         11.77         9.03 o
 -13   1   1        818.51        718.13        17.96 o
 -12   1   1        543.36        526.48        15.08 o
 -11   1   1         36.49         37.94         8.34 o
 -10   1   1         27.08         55.21         7.81 o
  -9   1   1          9.37         13.02         6.87 o
  -8   1   1        198.17        209.62         8.18 o
  -7   1   1       5120.51       5406.37        63.17 o
  -6   1   1        156.81        167.09         6.40 o
  -5   1   1       3169.29       3311.32        41.07 o
  -4   1   1       1038.97       1152.27        17.01 o
  -3   1   1       3406.17       3744.55        36.39 o
  -2   1   1       1151.60        978.87         7.69 o
   1   1   1       6183.05       6639.74        50.24 o
   2   1   1         15.01         22.21         1.95 o
   3   1   1        116.59        106.82         4.41 o
   4   1   1       1875.14       1867.88        20.92 o
   5   1   1       8200.69       8883.82       102.56 o
   6   1   1       4042.19       4249.85        48.54 o
   7   1   1          1.49         16.26         8.31 o
   8   1   1        457.92        423.59        10.89 o
   9   1   1        273.03        285.05         9.92 o
  10   1   1         31.66         32.02         7.32 o
  11   1   1        695.43        634.51        21.38 o
  12   1   1         12.55         13.66        10.04 o
  13   1   1        277.83        250.62        12.36 o
  14   1   1        262.52        278.98        13.47 o
 -14   2   1         33.64         31.88        10.06 o
 -13   2   1       1042.71       1037.43        21.68 o
 -12   2   1          2.51         12.47         8.35 o
 -11   2   1       1450.60       1512.61        24.64 o
 -10   2   1       1435.36       1356.57        22.07 o
  -9   2   1         32.32         45.02         7.05 o
  -8   2   1       1523.12       1516.10        21.21 o
  -7   2   1         66.44        103.48         6.13 o
  -6   2   1       7109.55       7363.69        85.36 o
  -5   2   1       3009.15       2924.57        32.85 o
  -4   2   1         15.74         24.09         3.77 o
  -3   2   1        688.84        878.21        21.42 o
  -2   2   1      11212.17      11592.24       130.43 o
  -1   2   1      18123.27      19496.21       183.33 o
   0   2   1       8689.32       9403.25        89.02 o
   1   2   1       5399.03       6267.93        56.47 o
   2   2   1         79.92         82.97         3.24 o
   3   2   1      15383.57      15606.60       172.76 o
   4   2   1        147.27         82.88         4.71 o
   5   2   1       3969.75       4188.94        46.80 o
   6   2   1         33.21         34.26         4.74 o
   7   2   1       6261.97       6036.16        71.16 o
   8   2   1       2682.01       2692.18        34.03 o
   9   2   1        534.92        562.92        12.49 o
  10   2   1       1083.26       1088.78        18.88 o
  11   2   1        167.85        175.44        11.45 o
  12   2   1       2164.78       2203.69        33.91 o
  13   2   1        404.09        376.20        13.88 o
  14   2   1        322.63        289.07        13.67 o
 -14   3   1          3.15          2.06         9.69 o
 -13   3   1         10.36         10.70         8.94 o
 -12   3   1       2654.21       2745.79        40.59 o
 -11   3   1       1446.00       1433.02        28.59 o
 -10   3   1        550.12        543.39        17.96 o
  -9   3   1        638.83        615.08        13.23 o
  -8   3   1        253.64        259.11         8.81 o
  -7   3   1       6458.56       6286.09        74.34 o
  -6   3   1       4488.92       4522.02        51.87 o
  -5   3   1       1828.54       1768.57        37.91 o
  -4   3   1       9835.58      10337.33       119.61 o
  -3   3   1       6769.36       6556.64        78.63 o
  -2   3   1        973.54        807.24        13.03 o
  -1   3   1      14824.14      16931.28       279.12 o
   0   3   1      19580.96      21202.70       243.24 o
   1   3   1      21080.76      22732.60       264.21 o
   2   3   1       1965.52       2037.08        21.97 o
   3   3   1        261.15        229.15         5.18 o
   4   3   1        330.57        354.73         6.62 o
   5   3   1       6720.57       6863.60        78.27 o
   6   3   1      15573.91      16110.69       201.39 o
   7   3   1         12.58         28.75         5.23 o
   8   3   1       2118.97       2140.21        28.41 o
   9   3   1        677.35        676.16        13.86 o
  10   3   1       2214.50       2016.30        39.56 o
  11   3   1       3254.31       3353.89        46.26 o
  12   3   1        739.10        674.21        24.91 o
  13   3   1       1284.47       1221.25        30.02 o
  14   3   1        776.62        787.07        25.14 o
 -14   4   1        311.26        288.90        18.05 o
 -13   4   1       1665.49       1736.40        29.94 o
 -12   4   1          3.90         11.69         8.24 o
 -11   4   1       2475.61       2478.66        35.67 o
 -10   4   1       4025.70       4020.61        52.65 o
  -9   4   1        191.15        211.45         9.15 o
  -8   4   1        952.72        820.27        14.05 o
  -7   4   1         44.63         61.01         5.94 o
  -6   4   1      10503.40      10361.49       124.70 o
  -5   4   1       6182.89       6051.02        69.07 o
  -4   4   1        171.72        260.05         6.57 o
  -3   4   1         31.31         48.47         5.95 o
  -2   4   1        927.78        939.05        13.89 o
  -1   4   1      14686.22      14517.46       172.30 o
   0   4   1      26623.82      27133.67       354.48 o
   1   4   1      18984.74      19559.80       224.61 o
   2   4   1        865.05        572.41         7.41 o
   3   4   1        384.17        345.38         6.68 o
   4   4   1       2006.65       1937.71        27.27 o
   5   4   1       5489.12       5402.89        61.31 o
   6   4   1       3143.79       3034.71        35.81 o
   7   4   1       6602.31       6720.15        80.56 o
   8   4   1       2959.61       2958.27        37.65 o
   9   4   1         76.93        133.30         8.36 o
  10   4   1        340.44        369.45        12.10 o
  11   4   1        517.09        500.83        13.70 o
  12   4   1       1782.09       1778.42        32.66 o
  13   4   1        457.50        389.87        16.69 o
  14   4   1         59.91         53.25        14.18 o
 -14   5   1          7.10         13.12        15.20 o
 -13   5   1        278.22        268.94        16.96 o
 -12   5   1       2185.44       2206.25        34.64 o
 -11   5   1       1149.75       1105.30        20.75 o
 -10   5   1          2.34         -3.95         6.77 o
  -9   5   1         83.66        102.65         7.93 o
  -8   5   1         31.80         51.83         6.85 o
  -7   5   1       5962.15       5985.47        71.72 o
  -6   5   1       1328.06       1350.44        18.54 o
  -5   5   1       5665.49       5456.18        93.50 o
  -4   5   1       6976.38       7542.35        96.04 o
  -3   5   1       4667.10       5608.11        62.78 o
  -2   5   1       3034.26       3096.91        33.96 o
  -1   5   1       8428.84       8474.46        96.37 o
   0   5   1       8850.00       8813.48       142.03 o
   1   5   1      14991.32      14655.97       176.54 o
   2   5   1         45.88         61.91         4.33 o
   3   5   1         57.09         36.63         5.69 o
   4   5   1         11.71         13.73         4.84 o
   5   5   1       2875.28       2677.86        31.54 o
   6   5   1       7440.86       7351.06        87.21 o
   7   5   1        286.32        273.03         8.38 o
   8   5   1         86.43        102.63         7.39 o
   9   5   1         46.76         88.96         7.64 o
  10   5   1         42.71         59.21         8.20 o
  11   5   1       1432.75       1531.58        28.93 o
  12   5   1        119.74        142.37        12.31 o
  13   5   1        584.60        578.63        24.65 o
 -13   6   1        214.53        226.24        17.00 o
 -12   6   1          9.62         -0.04        10.60 o
 -11   6   1        552.70        567.64        15.69 o
 -10   6   1        384.14        385.79        12.66 o
  -9   6   1       1196.19       1126.61        19.89 o
  -8   6   1        719.59        711.38        18.14 o
  -7   6   1        224.97        214.60         8.00 o
  -6   6   1       1118.62       1114.03        35.42 o
  -5   6   1       1831.95       1993.16        53.50 o
  -4   6   1        714.44        792.24        12.25 o
  -3   6   1       1282.06       1420.16        46.02 o
  -2   6   1       1370.78       1542.37        19.19 o
  -1   6   1        443.16        383.57        19.07 o
   0   6   1        707.51        537.06        20.22 o
   1   6   1       1163.12       1361.76        16.84 o
   2   6   1         10.78         10.62         4.04 o
   3   6   1       2726.30       2592.85        43.93 o
   4   6   1          9.82         20.92         4.17 o
   5   6   1        303.90        238.74         9.92 o
   6   6   1         82.33        111.32         5.87 o
   7   6   1       1510.62       1446.00        27.27 o
   8   6   1        829.40        722.32        13.98 o
   9   6   1        214.99        226.29         9.45 o
  10   6   1        197.48        226.57        11.58 o
  11   6   1         48.74         52.38        10.50 o
  12   6   1        270.41        292.41        14.87 o
  13   6   1        222.99        271.35        17.75 o
 -13   7   1         40.02         58.88        14.15 o
 -12   7   1          5.21         13.45        12.38 o
 -11   7   1        274.07        257.43        20.28 o
 -10   7   1        244.74        225.46        13.33 o
  -9   7   1        877.49        865.68        16.81 o
  -8   7   1        722.02        695.98        15.33 o
  -7   7   1        338.48        320.04        11.35 o
  -6   7   1        160.33        135.02         7.46 o
  -5   7   1        119.32        121.93         6.63 o
  -4   7   1          1.63         19.54         4.96 o
  -3   7   1        146.11        131.96        10.67 o
  -2   7   1         40.81         71.97         5.52 o
  -1   7   1        586.53        571.40        12.26 o
   0   7   1         23.03         47.73         5.87 o
   1   7   1       1815.64       1818.53        39.39 o
   2   7   1        230.65        177.34         6.29 o
   3   7   1        335.43        326.64         7.83 o
   4   7   1        636.28        576.34        10.47 o
   5   7   1         55.91         61.75         5.97 o
   6   7   1        474.75        500.76        11.03 o
   7   7   1        137.15        156.77         9.95 o
   8   7   1        343.05        277.76        11.45 o
   9   7   1        252.57        248.05        12.11 o
  10   7   1         42.37         41.35        14.26 o
  11   7   1         56.16         61.36        11.00 o
  12   7   1          0.09          3.65        11.12 o
 -12   8   1          2.37          1.00        14.92 o
 -11   8   1        611.51        579.41        21.44 o
 -10   8   1        732.46        685.84        18.96 o
  -9   8   1          7.18         40.80        10.94 o
  -8   8   1          8.93         12.67         6.74 o
  -7   8   1          0.18         -6.27         6.27 o
  -6   8   1       1113.50       1088.58        28.29 o
  -5   8   1       1524.48       1399.54        45.55 o
  -4   8   1        544.97        564.37        18.83 o
  -3   8   1        359.41        372.93        13.25 o
  -2   8   1        742.86        800.80        17.84 o
  -1   8   1        417.20        396.82        18.48 o
   0   8   1       3122.57       3420.42        41.17 o
   1   8   1       1468.73       1479.06        19.96 o
   2   8   1        234.99        238.06        11.36 o
   3   8   1          9.31          9.39         4.70 o
   4   8   1         18.95         21.57         6.03 o
   5   8   1       1166.32       1197.31        21.48 o
   6   8   1        310.91        308.94         9.64 o
   7   8   1       2024.18       1877.77        35.39 o
   8   8   1        100.78        116.03        12.28 o
   9   8   1         10.73          8.54         8.41 o
  10   8   1        334.80        315.59        14.51 o
  11   8   1        206.64        190.17        16.02 o
  12   8   1        382.27        363.61        29.65 o
 -12   9   1        266.30        253.74        28.73 o
 -11   9   1         40.07         48.54        13.64 o
 -10   9   1        232.12        232.90        15.86 o
  -9   9   1         87.88        100.82        12.97 o
  -8   9   1         57.30         87.77         9.71 o
  -7   9   1       1665.48       1492.60        36.27 o
  -6   9   1        459.40        462.06        11.70 o
  -5   9   1        747.02        719.16        14.17 o
  -4   9   1       1724.57       1759.94        24.47 o
  -3   9   1        763.18        718.49        13.84 o
  -2   9   1         19.29         58.68         7.31 o
  -1   9   1        105.39        167.32         7.67 o
   0   9   1       3471.60       3458.47        42.67 o
   1   9   1       4481.24       4526.11        55.16 o
   2   9   1        515.08        471.61        12.01 o
   3   9   1        145.96        148.01         7.09 o
   4   9   1        194.29        180.01         7.55 o
   5   9   1       1902.21       1850.82        42.84 o
   6   9   1       2056.61       2104.53        33.85 o
   7   9   1         83.30         74.35         9.61 o
   8   9   1        985.08        936.73        21.59 o
   9   9   1         62.30         45.64        10.29 o
  10   9   1        240.95        229.05        22.20 o
  11   9   1       1115.14       1193.31        38.72 o
 -11  10   1        501.71        449.60        21.04 o
 -10  10   1        457.45        437.27        19.57 o
  -9  10   1          4.19          3.78         8.93 o
  -8  10   1        190.28        181.68        13.07 o
  -7  10   1        397.68        345.99        14.10 o
  -6  10   1       3429.11       3284.76        51.18 o
  -5  10   1        733.91        721.43        14.84 o
  -4  10   1         27.71         32.46         6.41 o
  -3  10   1        117.10        157.41         8.37 o
  -2  10   1       1825.64       1885.00        26.30 o
  -1  10   1       3070.74       3107.57        40.03 o
   0  10   1       1281.29       1165.96        18.60 o
   1  10   1       3415.88       3531.31        44.84 o
   2  10   1       2540.30       2429.69        32.47 o
   3  10   1       1177.83       1170.18        18.66 o
   4  10   1         74.12        109.44         9.63 o
   5  10   1        275.23        321.76        12.50 o
   6  10   1        131.95        174.06        10.71 o
   7  10   1       1436.48       1394.34        39.54 o
   8  10   1        603.81        603.66        19.81 o
   9  10   1         94.70        111.61        11.92 o
  10  10   1        122.32        204.35        19.90 o
 -10  11   1        119.74        161.74        15.86 o
  -9  11   1        360.78        369.09        20.91 o
  -8  11   1        243.10        245.25        13.81 o
  -7  11   1       1096.20       1102.28        24.01 o
  -6  11   1        437.22        412.99        14.91 o
  -5  11   1       1443.45       1366.45        26.23 o
  -4  11   1       2413.63       2322.73        33.25 o
  -3  11   1        190.80        236.70        10.01 o
  -2  11   1        223.97        200.42         9.22 o
  -1  11   1        290.58        228.76         9.80 o
   0  11   1       2584.70       2474.29        33.94 o
   1  11   1       1015.88        918.94        17.16 o
   2  11   1         11.88         38.86         8.90 o
   3  11   1         10.13         11.90         9.82 o
   4  11   1        352.48        309.68        14.55 o
   5  11   1        767.32        790.59        18.77 o
   6  11   1       1933.83       1986.99        34.97 o
   7  11   1        262.68        264.77        14.06 o
   8  11   1        638.29        604.91        20.79 o
   9  11   1        788.46        771.86        39.87 o
  -9  12   1        295.51        238.94        16.86 o
  -8  12   1        103.83        120.87        14.23 o
  -7  12   1        139.26        189.15        13.51 o
  -6  12   1        497.46        501.19        25.00 o
  -5  12   1        344.62        352.32        14.23 o
  -4  12   1          8.93         26.78        14.63 o
  -3  12   1        495.61        486.10        15.45 o
  -2  12   1        387.09        395.91        11.90 o
  -1  12   1        865.37        851.18        17.33 o
   0  12   1       1368.08       1307.70        30.24 o
   1  12   1          1.75          2.72         9.87 o
   2  12   1        368.09        369.40        15.55 o
   3  12   1        752.16        690.00        18.60 o
   4  12   1        308.23        286.68        13.84 o
   5  12   1        151.44        188.91        12.69 o
   6  12   1        179.56        202.94        12.98 o
   7  12   1        539.84        568.49        18.30 o
   8  12   1        279.40        296.56        15.52 o
  -7  13   1        188.75        228.48        16.26 o
  -6  13   1         19.72         17.11        10.62 o
  -5  13   1         12.66         24.86        10.69 o
  -4  13   1        251.44        293.06        15.53 o
  -3  13   1        769.39        750.57        19.71 o
  -2  13   1         72.91         78.36        10.46 o
  -1  13   1         97.05         66.68        13.13 o
   0  13   1        187.23        205.10        22.79 o
   1  13   1        113.89        137.30        11.88 o
   2  13   1         43.75         39.24        10.19 o
   3  13   1          2.69          4.09         9.34 o
   4  13   1         74.81         80.40        14.75 o
   5  13   1        376.21        386.57        16.29 o
   6  13   1         36.95         45.61        11.25 o
   7  13   1          8.38         33.71        11.08 o
  -5  14   1          3.29         11.83        10.42 o
  -4  14   1         55.97         66.36        11.60 o
  -3  14   1          1.04         16.07        12.45 o
  -2  14   1         12.26         21.26        12.72 o
  -1  14   1         24.98         18.97        15.42 o
   0  14   1         30.90         18.81        13.03 o
   1  14   1        137.82        166.61        14.67 o
   2  14   1         19.00         26.28        10.79 o
   3  14   1        241.67        244.27        14.30 o
   4  14   1         11.55         33.55        15.10 o
   5  14   1         78.12         55.73        15.40 o
  -2  15   1         19.51         43.92        14.27 o
  -1  15   1        108.22         97.99        15.58 o
   0  15   1         94.01         57.92        15.08 o
   1  15   1        228.72        226.30        31.16 o
 -15   0   2        492.17        569.40        66.99 o
 -14   0   2         17.52         17.80        13.16 o
 -13   0   2       1991.32       1927.44        61.30 o
 -12   0   2        627.05        696.20        38.04 o
 -11   0   2       6150.86       6239.03       114.92 o
 -10   0   2       2075.91       1877.85        83.66 o
  -9   0   2       5741.40       5838.58       101.90 o
  -8   0   2        364.47        396.28        16.58 o
  -7   0   2         44.08         94.79         8.41 o
  -6   0   2       9933.69       9554.10       171.38 o
  -5   0   2       1867.81       1721.82        59.50 o
  -4   0   2      14817.82      15647.20       266.81 o
  -3   0   2        211.93        379.42        20.31 o
  -2   0   2       4245.34       5456.75        61.12 o
   1   0   2       8911.67      10039.35       108.89 o
   2   0   2      12108.98      13099.10       223.46 o
   3   0   2         40.91         68.79         5.24 o
   4   0   2        911.13       1026.25        18.44 o
   5   0   2      14383.49      16547.25       323.06 o
   6   0   2       7835.08       7923.40       130.22 o
   7   0   2      14805.41      15516.69       276.33 o
   8   0   2          0.83          8.27         8.58 o
   9   0   2       4376.36       4642.48        82.04 o
  10   0   2         15.00         25.59        10.02 o
  11   0   2       2424.71       2568.81        53.28 o
  12   0   2        790.28        732.48        29.60 o
  13   0   2        168.42        208.63        25.10 o
  14   0   2       2829.86       2644.46        83.13 o
 -14   1   2          9.29         21.44        10.77 o
 -13   1   2       1152.06       1115.69        22.34 o
 -12   1   2       3191.34       3171.64        45.12 o
 -11   1   2         28.39         75.29         8.80 o
 -10   1   2       4484.92       4344.95        56.08 o
  -9   1   2        861.31        791.89        14.94 o
  -8   1   2         20.69         20.09         5.85 o
  -7   1   2       2555.57       2483.91        30.12 o
  -6   1   2       1575.65       1813.24        34.56 o
  -5   1   2      14933.02      14712.96       178.48 o
  -4   1   2      13671.48      13923.06       165.58 o
  -3   1   2       1645.65       1877.27        33.72 o
  -2   1   2         42.29         31.71         4.48 o
  -1   1   2       5070.43       5777.24        68.53 o
   0   1   2       7516.85       8573.33        66.67 o
   1   1   2       4281.36       4398.36        32.34 o
   2   1   2       4898.35       4922.55        41.46 o
   3   1   2       6860.48       7326.55       114.46 o
   4   1   2         72.98         80.54         4.29 o
   5   1   2       3464.74       3353.81        37.66 o
   6   1   2       7488.03       7696.23        89.77 o
   7   1   2       1773.36       1553.92        21.67 o
   8   1   2      10841.21      11141.73       138.46 o
   9   1   2         32.61         43.45         6.94 o
  10   1   2         26.82         26.54         7.03 o
  11   1   2        275.42        276.07        14.69 o
  12   1   2       1895.30       1949.75        37.37 o
  13   1   2       1718.39       1617.69        44.36 o
  14   1   2        175.18        167.57        20.47 o
 -14   2   2        141.71        136.04        13.11 o
 -13   2   2         87.01        126.01        14.63 o
 -12   2   2         99.02        125.50        10.91 o
 -11   2   2       1338.41       1293.47        22.30 o
 -10   2   2        903.58        834.13        23.28 o
  -9   2   2       1105.21       1044.33        17.28 o
  -8   2   2        514.87        474.53        10.97 o
  -7   2   2       2478.92       2590.69        31.23 o
  -6   2   2       3050.95       2959.80        34.26 o
  -5   2   2       1664.95       1569.74        18.82 o
  -4   2   2       2175.45       1895.64        21.54 o
  -3   2   2       3298.28       3501.71        75.65 o
  -2   2   2        538.80        542.53        11.27 o
  -1   2   2       8028.44       8194.22        71.87 o
   0   2   2       1813.94       1810.85        14.58 o
   1   2   2      20348.03      21144.50       261.41 o
   2   2   2       6035.55       6266.06        59.23 o
   3   2   2       3423.07       3579.33        47.31 o
   4   2   2        116.82        111.63         4.60 o
   5   2   2        509.37        591.82         9.50 o
   6   2   2       4719.42       4763.52        54.83 o
   7   2   2       1757.96       1582.88        20.96 o
   8   2   2         13.94          9.81         7.78 o
   9   2   2        544.38        524.96        23.16 o
  10   2   2         21.64         33.37         7.71 o
  11   2   2       3496.04       3471.07        47.19 o
  12   2   2        679.45        618.06        15.87 o
  13   2   2         60.64         72.20         9.63 o
  14   2   2        622.02        620.08        23.39 o
 -14   3   2         94.00        117.74        12.89 o
 -13   3   2        335.65        327.21        14.96 o
 -12   3   2         10.87          9.64         8.30 o
 -11   3   2         44.66         57.13         8.40 o
 -10   3   2         90.76        120.91         8.78 o
  -9   3   2        530.75        486.99        11.86 o
  -8   3   2         70.64         67.87         7.18 o
  -7   3   2        152.85        134.34         6.68 o
  -6   3   2         51.06         75.06         7.82 o
  -5   3   2        610.31        678.73        12.85 o
  -4   3   2       2356.52       2342.25        40.70 o
  -3   3   2        186.15        172.82         5.00 o
  -2   3   2       2312.28       2543.74        27.01 o
  -1   3   2       2298.03       2589.19        45.13 o
   0   3   2        748.53        695.47        19.47 o
   1   3   2          5.12         18.64         2.94 o
   2   3   2         98.40        100.61         4.55 o
   3   3   2        281.48        337.86        14.55 o
   4   3   2       2077.23       2167.47        41.32 o
   5   3   2       1117.20       1177.49        27.21 o
   6   3   2          9.04         15.51         4.36 o
   7   3   2         52.51         50.07         7.06 o
   8   3   2          3.43          1.51         5.49 o
   9   3   2        585.89        624.55        13.13 o
  10   3   2          7.87          7.20         6.66 o
  11   3   2         92.95        135.87         9.25 o
  12   3   2         10.66         -6.62         7.74 o
  13   3   2         94.79        110.61        14.52 o
  14   3   2        173.72        161.87        16.07 o
 -14   4   2        158.30        127.90        13.22 o
 -13   4   2          5.08          3.88         9.47 o
 -12   4   2         19.44         13.76         8.70 o
 -11   4   2        493.96        483.34        15.16 o
 -10   4   2         13.45         10.23         6.91 o
  -9   4   2       1061.86        979.78        22.30 o
  -8   4   2         51.07         62.94         7.19 o
  -7   4   2         49.19         72.37         8.87 o
  -6   4   2        271.19        216.21        10.78 o
  -5   4   2         34.82         37.35         4.32 o
  -4   4   2       1444.40       1428.10        17.62 o
  -3   4   2       1788.61       2038.66        23.14 o
  -2   4   2         51.08         72.36         4.26 o
  -1   4   2         11.71         18.70         3.83 o
   0   4   2        227.64        188.79         8.54 o
   1   4   2       1420.95       1627.84        17.59 o
   2   4   2        334.55        299.18        11.71 o
   3   4   2        689.51        772.88        10.55 o
   4   4   2        720.31        857.83        12.28 o
   5   4   2        449.70        435.61         9.40 o
   6   4   2       1761.58       1847.50        23.29 o
   7   4   2       2092.59       1962.19        26.35 o
   8   4   2         22.13         10.34         5.80 o
   9   4   2         33.28         45.56         7.13 o
  10   4   2        194.17        198.58         9.68 o
  11   4   2        762.32        749.17        19.13 o
  12   4   2        197.98        218.13        15.43 o
  13   4   2         48.18         86.64        14.16 o
 -14   5   2         67.37         56.50        14.80 o
 -13   5   2        525.46        501.01        17.92 o
 -12   5   2        257.46        273.84        16.62 o
 -11   5   2         32.22         50.23         8.40 o
 -10   5   2       2278.15       2233.34        32.42 o
  -9   5   2       4723.24       4702.67        69.48 o
  -8   5   2         82.56        103.64         7.38 o
  -7   5   2         26.07         42.04         6.89 o
  -6   5   2        928.72        994.95        19.53 o
  -5   5   2       9166.41       9440.88       114.95 o
  -4   5   2       2557.40       2303.22        59.73 o
  -3   5   2       8641.22       9659.51       112.19 o
  -2   5   2        647.72        640.48         9.59 o
  -1   5   2        651.29        761.97        10.61 o
   0   5   2      13239.75      14113.66       293.65 o
   1   5   2       9345.46       9708.77       102.96 o
   2   5   2        986.79        936.23        11.11 o
   3   5   2       1857.77       1951.91        20.37 o
   4   5   2        993.92        968.28        15.52 o
   5   5   2       2721.98       2787.92        32.43 o
   6   5   2        993.45        971.74        14.76 o
   7   5   2        217.52        210.11         7.94 o
   8   5   2       2210.39       2264.93        30.45 o
   9   5   2       2014.91       1929.43        27.69 o
  10   5   2        593.51        514.45        14.67 o
  11   5   2         53.03         72.04        10.85 o
  12   5   2        451.03        450.66        20.10 o
  13   5   2       1291.72       1243.78        32.54 o
 -13   6   2        174.37        197.63        28.17 o
 -12   6   2       1888.76       1764.49        37.92 o
 -11   6   2       3698.99       3557.30        49.64 o
 -10   6   2        368.77        392.03        31.79 o
  -9   6   2       3074.94       3019.14        40.34 o
  -8   6   2        206.18        184.71         8.62 o
  -7   6   2       1259.68       1176.52        17.75 o
  -6   6   2       5537.87       5555.01        93.75 o
  -5   6   2       1479.90       1325.77        18.85 o
  -4   6   2       4658.62       4558.60        52.38 o
  -3   6   2       3113.69       3020.21        34.61 o
  -2   6   2        154.61        113.97         5.01 o
  -1   6   2       3402.88       3414.12        38.53 o
   0   6   2       3358.82       3469.12        38.82 o
   1   6   2       4918.25       4396.31        49.16 o
   2   6   2       5121.43       4836.99        54.09 o
   3   6   2       1111.83       1284.45        16.14 o
   4   6   2        336.04        334.94        10.60 o
   5   6   2        642.22        681.22        11.30 o
   6   6   2       7745.29       7792.50        93.88 o
   7   6   2      11733.94      12057.02       152.45 o
   8   6   2         50.61         66.65         6.30 o
   9   6   2       3355.88       3431.29        51.00 o
  10   6   2        119.15        128.83        10.45 o
  11   6   2       1634.90       1634.12        30.59 o
  12   6   2       1032.21        987.22        56.82 o
  13   6   2         26.80         35.95        13.62 o
 -13   7   2        544.89        493.17        21.60 o
 -12   7   2       2557.24       2518.50        50.40 o
 -11   7   2        103.03        110.49        16.37 o
 -10   7   2       1763.15       1768.93        28.61 o
  -9   7   2        389.17        410.23        12.22 o
  -8   7   2        219.71        183.16         9.23 o
  -7   7   2       1854.27       1806.09        28.72 o
  -6   7   2        857.85        931.13        20.57 o
  -5   7   2       7893.22       7867.56        95.37 o
  -4   7   2       6114.25       6034.24        70.98 o
  -3   7   2        285.94        217.34         7.09 o
  -2   7   2         95.86        108.97         5.45 o
  -1   7   2        189.85        198.01         6.65 o
   0   7   2      13184.38      12759.45       155.41 o
   1   7   2       2813.52       2382.88        30.05 o
   2   7   2       2717.86       2419.79        32.52 o
   3   7   2       4311.04       4313.30        50.23 o
   4   7   2        735.31        764.47        12.11 o
   5   7   2       1415.85       1370.02        19.02 o
   6   7   2       3827.62       3732.41        46.33 o
   7   7   2        156.12        170.46         9.99 o
   8   7   2       3980.18       3870.55        63.09 o
   9   7   2         27.04         44.27         9.15 o
  10   7   2         10.19         21.88         9.20 o
  11   7   2        341.07        337.42        18.74 o
  12   7   2       1129.38       1165.35        43.43 o
 -12   8   2        129.99        152.72        14.74 o
 -11   8   2       1590.25       1630.98        36.53 o
 -10   8   2        766.45        696.72        22.58 o
  -9   8   2        602.67        602.49        17.13 o
  -8   8   2         77.57         87.10         8.18 o
  -7   8   2        583.99        533.53        12.38 o
  -6   8   2       3706.55       3551.34        44.88 o
  -5   8   2       1843.47       1827.90        24.95 o
  -4   8   2       1838.42       1768.29        24.01 o
  -3   8   2       2893.02       2862.89        35.39 o
  -2   8   2        389.81        370.00         9.43 o
  -1   8   2       1562.80       1528.69        20.54 o
   0   8   2         11.91         19.09         5.72 o
   1   8   2       4515.82       4471.28        52.95 o
   2   8   2       2174.34       2123.80        45.81 o
   3   8   2        232.77        241.74        10.50 o
   4   8   2        168.31        174.75         6.94 o
   5   8   2          6.29         14.09         8.18 o
   6   8   2       3092.39       3127.31        45.87 o
   7   8   2       1860.66       1719.94        29.25 o
   8   8   2         18.04         17.34         8.42 o
   9   8   2        748.31        689.68        18.11 o
  10   8   2         51.60         42.93        13.57 o
  11   8   2       1003.65       1030.63        28.20 o
  12   8   2        387.34        369.83        19.97 o
 -12   9   2        225.51        249.89        18.62 o
 -11   9   2         20.01         31.36        13.09 o
 -10   9   2        506.92        580.05        21.86 o
  -9   9   2        589.43        557.87        19.71 o
  -8   9   2        535.27        502.85        15.81 o
  -7   9   2         92.50        118.95         8.17 o
  -6   9   2        896.50        802.62        15.32 o
  -5   9   2       1255.23       1217.33        22.08 o
  -4   9   2        683.09        612.32        20.80 o
  -3   9   2        151.06        145.73         7.26 o
  -2   9   2         35.06         44.26         8.35 o
  -1   9   2        583.79        483.73        11.01 o
   0   9   2        741.47        638.14        26.90 o
   1   9   2       1975.20       1962.55        26.73 o
   2   9   2         25.79         23.15         7.51 o
   3   9   2       3195.40       3003.32        38.03 o
   4   9   2        707.91        714.17        25.19 o
   5   9   2        302.75        315.34        14.84 o
   6   9   2        221.62        249.35        11.73 o
   7   9   2        580.17        532.04        17.58 o
   8   9   2       1408.77       1370.08        31.04 o
   9   9   2        171.43        191.78        12.35 o
  10   9   2         40.95         72.14        13.72 o
  11   9   2         19.52         18.59        13.06 o
 -11  10   2         24.37         45.54        14.35 o
 -10  10   2         36.19         27.34        13.99 o
  -9  10   2        204.42        199.73        19.01 o
  -8  10   2         18.77         20.45         9.40 o
  -7  10   2        391.92        364.28        13.91 o
  -6  10   2        389.49        379.32        11.74 o
  -5  10   2        184.07        187.61         9.79 o
  -4  10   2        285.00        323.04        10.69 o
  -3  10   2        907.20        779.11        26.38 o
  -2  10   2        204.67        184.97        10.97 o
  -1  10   2        517.78        472.06        12.71 o
   0  10   2        306.63        240.76         9.30 o
   1  10   2       2283.36       2215.12        30.34 o
   2  10   2        741.50        748.90        29.75 o
   3  10   2         52.32         38.73         8.66 o
   4  10   2          9.94          3.47         8.00 o
   5  10   2        348.89        323.44        12.52 o
   6  10   2         91.87        113.95        11.35 o
   7  10   2         98.51         83.41        10.45 o
   8  10   2         21.81         23.54         9.57 o
   9  10   2         27.05         39.53        15.41 o
  10  10   2         79.32         47.17        25.19 o
 -10  11   2        541.27        545.15        41.32 o
  -9  11   2         28.19         57.71        13.87 o
  -8  11   2         45.58         39.91        17.13 o
  -7  11   2        172.01        196.77        12.23 o
  -6  11   2          3.25         -3.55         8.60 o
  -5  11   2        349.82        367.05        18.33 o
  -4  11   2        269.17        287.46        18.68 o
  -3  11   2       1421.04       1389.20        22.27 o
  -2  11   2         69.64         94.24         9.43 o
  -1  11   2        273.69        261.28         9.80 o
   0  11   2        167.00        173.18        10.27 o
   1  11   2        851.50        860.04        18.81 o
   2  11   2         55.66         46.01         9.12 o
   3  11   2         16.12         32.94         9.21 o
   4  11   2        477.76        446.05        15.25 o
   5  11   2          6.77         14.51         9.04 o
   6  11   2        289.81        285.90        13.76 o
   7  11   2        203.81        226.99        12.90 o
   8  11   2        437.06        454.43        23.66 o
   9  11   2         17.01         30.82        12.99 o
  -9  12   2        182.36        191.54        31.77 o
  -8  12   2         40.68         43.93        12.48 o
  -7  12   2         25.19         26.85        12.05 o
  -6  12   2        813.19        820.97        24.95 o
  -5  12   2        110.79        115.84        11.48 o
  -4  12   2       1685.00       1652.06        30.67 o
  -3  12   2        718.12        737.39        31.87 o
  -2  12   2         83.99         73.95         8.13 o
  -1  12   2        741.24        701.72        31.66 o
   0  12   2        402.66        365.88        16.49 o
   1  12   2       2698.40       2495.99        48.03 o
   2  12   2        637.07        710.02        37.58 o
   3  12   2         82.53         81.68        10.64 o
   4  12   2          1.83          6.11         8.81 o
   5  12   2         91.35        134.48        11.81 o
   6  12   2        522.98        551.77        17.84 o
   7  12   2       1145.65       1193.48        32.21 o
   8  12   2          2.78         24.45        12.43 o
  -7  13   2        172.53        121.87        14.54 o
  -6  13   2         84.26         71.65        11.10 o
  -5  13   2       1930.33       1951.01        59.08 o
  -4  13   2       1248.06       1258.73        31.76 o
  -3  13   2         50.94         77.27        10.69 o
  -2  13   2         23.45         25.67        12.05 o
  -1  13   2         10.20         12.14         9.73 o
   0  13   2       1650.80       1726.28        43.70 o
   1  13   2        571.77        598.22        18.01 o
   2  13   2        428.84        405.30        15.96 o
   3  13   2        427.87        407.28        16.04 o
   4  13   2         84.31        103.40        11.80 o
   5  13   2        450.91        487.22        16.79 o
   6  13   2        401.69        402.78        16.87 o
   7  13   2        337.63        311.19        23.16 o
  -5  14   2        128.07        131.83        13.10 o
  -4  14   2        322.35        352.01        18.92 o
  -3  14   2        695.70        753.44        34.95 o
  -2  14   2        276.28        290.30        19.36 o
  -1  14   2        302.94        277.19        17.32 o
   0  14   2          6.86         19.66        10.00 o
   1  14   2        558.38        526.05        17.99 o
   2  14   2        685.07        669.76        30.83 o
   3  14   2        300.59        306.12        15.19 o
   4  14   2         48.31         95.45        12.24 o
   5  14   2         30.87         32.33        11.77 o
  -1  15   2        587.51        547.44        22.88 o
   0  15   2        747.97        763.29        26.15 o
   1  15   2        157.58        185.03        17.29 o
 -15   1   3        300.95        330.84        19.39 o
 -14   1   3         30.28         37.95        14.52 o
 -13   1   3        374.39        371.81        22.86 o
 -12   1   3         10.95          9.80         8.05 o
 -11   1   3        918.75        877.75        18.03 o
 -10   1   3       1486.69       1321.57        21.72 o
  -9   1   3         42.68         70.10         8.24 o
  -8   1   3       2319.84       2284.21        28.78 o
  -7   1   3        358.18        339.82        11.44 o
  -6   1   3         64.53         96.67         5.44 o
  -5   1   3       3601.92       3368.47        37.46 o
  -4   1   3        350.41        386.36        16.29 o
  -3   1   3       1174.77        819.63        21.27 o
  -2   1   3      38446.11      41505.80       635.68 o
  -1   1   3        766.19        484.38        13.83 o
   0   1   3      16410.63      17629.04       155.04 o
   1   1   3       2402.53       1932.87        18.22 o
   2   1   3       3120.05       3281.27        27.31 o
   3   1   3       1301.72       1318.16        13.73 o
   4   1   3        194.98        202.96         7.53 o
   5   1   3         74.49         73.61         4.69 o
   6   1   3        254.65        247.10         6.92 o
   7   1   3       1665.10       1560.25        20.68 o
   8   1   3       2044.27       2106.72        27.76 o
   9   1   3         79.27        114.05         7.78 o
  10   1   3       1196.20       1132.56        19.07 o
  11   1   3        465.01        404.49        17.18 o
  12   1   3         22.01         22.70         8.05 o
  13   1   3        380.33        369.56        15.27 o
  14   1   3          1.75        -14.54        14.54 o
 -14   2   3          2.17          1.56         9.75 o
 -13   2   3         58.67         86.55        12.72 o
 -12   2   3       2853.85       2798.13        40.49 o
 -11   2   3       1233.42       1189.74        21.43 o
 -10   2   3         90.05         91.37         9.89 o
  -9   2   3       2581.54       2440.36        32.28 o
  -8   2   3        258.26        209.42         7.74 o
  -7   2   3       4782.52       4964.88        57.52 o
  -6   2   3        415.04        393.10         7.85 o
  -5   2   3        428.10        406.91        12.10 o
  -4   2   3      16278.42      16693.25       203.39 o
  -3   2   3       2320.79       2486.14        25.99 o
  -2   2   3       1373.48       1585.36        55.90 o
  -1   2   3       7558.11       7957.10        69.94 o
   0   2   3        654.71        808.76         7.38 o
   1   2   3      25444.54      26726.39       344.73 o
   2   2   3       3459.77       3590.94        31.84 o
   3   2   3       2549.42       2611.05        23.58 o
   4   2   3        641.43        590.40         8.95 o
   5   2   3        249.67        238.75         6.35 o
   6   2   3       3421.80       3430.44        39.97 o
   7   2   3       1148.73       1150.15        16.94 o
   8   2   3       2119.54       2152.86        28.42 o
   9   2   3       1455.39       1577.34        23.30 o
  10   2   3          7.82         22.37         7.07 o
  11   2   3       1066.60        977.74        18.98 o
  12   2   3         36.25         31.34         9.23 o
  13   2   3        514.09        458.56        19.37 o
 -14   3   3         11.07         22.36        11.26 o
 -13   3   3         70.53         98.42        15.44 o
 -12   3   3          0.45         -1.92         8.51 o
 -11   3   3       2293.08       2223.24        33.12 o
 -10   3   3       8676.83       8544.68       109.66 o
  -9   3   3         88.96        148.58        12.43 o
  -8   3   3       1011.74       1066.72        16.34 o
  -7   3   3          7.10         10.92         5.12 o
  -6   3   3       4583.19       4700.43        54.07 o
  -5   3   3      11367.96      10738.52       126.41 o
  -4   3   3        173.32        137.47         5.27 o
  -3   3   3      13439.76      13655.98       149.67 o
  -2   3   3       1877.00       1993.84        21.65 o
  -1   3   3      10861.27      11847.01       117.60 o
   0   3   3       8731.96       8729.58        95.52 o
   1   3   3          0.83         14.08         2.94 o
   2   3   3      16679.88      16385.04       199.48 o
   3   3   3        658.46        523.40         8.31 o
   4   3   3        609.94        590.42         8.62 o
   5   3   3        890.79        981.60        20.86 o
   6   3   3         53.14         93.96         5.70 o
   7   3   3      10546.29      10762.22       132.14 o
   8   3   3       7617.92       8020.33        98.96 o
   9   3   3        145.00        191.86         8.96 o
  10   3   3          6.79         10.33         6.52 o
  11   3   3        106.31        132.35        14.18 o
  12   3   3       3188.30       2998.12        61.77 o
  13   3   3        982.15        881.08        25.92 o
 -14   4   3        155.72        204.86        14.52 o
 -13   4   3         75.06         47.78        11.22 o
 -12   4   3       3654.99       3644.75        56.92 o
 -11   4   3        843.67        823.83        26.37 o
 -10   4   3       2198.64       2095.62        30.47 o
  -9   4   3       9680.10       9858.82       137.73 o
  -8   4   3        287.68        322.01        11.01 o
  -7   4   3       1147.48       1105.02        16.29 o
  -6   4   3       1598.87       1365.52        18.03 o
  -5   4   3        213.78        166.96         6.17 o
  -4   4   3      34032.07      33787.12       513.22 o
  -3   4   3        164.07        198.41         9.11 o
  -2   4   3       1040.73        947.00        12.13 o
  -1   4   3        119.98        112.23         4.96 o
   0   4   3        763.54        967.09        24.39 o
   1   4   3      29710.97      29876.90       367.57 o
   2   4   3      12895.63      13637.04       161.65 o
   3   4   3       2141.16       1902.33        21.28 o
   4   4   3       2864.60       2889.41        30.74 o
   5   4   3       1480.47       1601.80        19.58 o
   6   4   3      11596.08      11666.88       142.79 o
   7   4   3       1326.96       1148.72        20.37 o
   8   4   3      12011.78      12570.40       160.33 o
   9   4   3       6016.26       6255.03        79.16 o
  10   4   3         17.75         22.55         8.92 o
  11   4   3        699.91        687.86        22.44 o
  12   4   3         45.10         52.88        13.15 o
  13   4   3        614.64        618.41        32.69 o
 -14   5   3          5.57         -0.28        12.87 o
 -13   5   3        316.68        334.29        16.02 o
 -12   5   3        273.10        307.82        23.51 o
 -11   5   3        803.83        815.07        23.17 o
 -10   5   3       2650.70       2523.27        35.31 o
  -9   5   3         21.41         23.52         6.96 o
  -8   5   3        219.62        216.12         9.73 o
  -7   5   3          7.37         15.20         6.07 o
  -6   5   3       2705.51       2514.90        31.54 o
  -5   5   3       6689.78       5911.15       106.36 o
  -4   5   3        582.39        613.32        12.79 o
  -3   5   3       9553.74       9714.46       113.34 o
  -2   5   3        274.36        345.87         7.13 o
  -1   5   3       1623.29       1732.16        51.19 o
   0   5   3       4359.14       4283.32        46.91 o
   1   5   3         28.87        106.31         8.59 o
   2   5   3      20662.33      21717.61       256.30 o
   3   5   3       5782.00       5953.29        71.53 o
   4   5   3         11.81         18.55         2.51 o
   5   5   3        684.88        653.57        10.72 o
   6   5   3        207.06        168.10         7.16 o
   7   5   3       5339.05       5349.54        64.88 o
   8   5   3       2826.78       2754.30        36.12 o
   9   5   3        359.65        371.88        15.42 o
  10   5   3        187.51        196.41        11.14 o
  11   5   3        439.82        414.08        18.31 o
  12   5   3       1042.55       1007.36        40.98 o
  13   5   3        256.69        240.23        17.64 o
 -13   6   3          3.09         26.97        13.13 o
 -12   6   3         33.27         14.53        15.16 o
 -11   6   3          4.37          5.22         8.68 o
 -10   6   3         46.29         68.94         8.75 o
  -9   6   3        192.59        201.87         9.52 o
  -8   6   3        478.76        459.10        11.70 o
  -7   6   3       1691.27       1568.62        24.51 o
  -6   6   3        305.18        306.78        10.50 o
  -5   6   3          4.18         18.19         5.18 o
  -4   6   3        365.63        315.91        16.56 o
  -3   6   3       1221.75       1254.83        16.43 o
  -2   6   3        690.81        674.00        10.27 o
  -1   6   3       1129.63       1178.97        22.10 o
   0   6   3       3330.36       3655.59        57.40 o
   1   6   3       2182.87       2197.96        26.96 o
   2   6   3         33.34         13.78         3.09 o
   3   6   3        176.68        163.96         4.51 o
   4   6   3        348.47        273.53         8.03 o
   5   6   3        343.72        382.37        17.46 o
   6   6   3        342.42        301.49         7.68 o
   7   6   3         62.82         58.09         7.72 o
   8   6   3        162.12        199.78        15.18 o
   9   6   3        856.26        851.92        25.66 o
  10   6   3        194.57        227.84        17.46 o
  11   6   3        198.41        228.45        16.26 o
  12   6   3          6.87         23.73        12.41 o
 -13   7   3         26.02         38.92        13.99 o
 -12   7   3        145.83        159.26        15.42 o
 -11   7   3         46.42         65.85        10.29 o
 -10   7   3         46.45         61.41        14.89 o
  -9   7   3        404.68        382.43        12.00 o
  -8   7   3        157.72        171.91         8.53 o
  -7   7   3        270.02        254.01        12.06 o
  -6   7   3        147.83        187.49        10.63 o
  -5   7   3        357.12        363.31        23.43 o
  -4   7   3        651.03        698.04        23.41 o
  -3   7   3        413.48        447.24        17.89 o
  -2   7   3        538.96        566.80         9.89 o
  -1   7   3        800.27        770.14        30.29 o
   0   7   3          1.45         12.10         4.88 o
   1   7   3          8.87         17.47         6.18 o
   2   7   3        544.62        553.34        16.72 o
   3   7   3         14.72         26.90         6.49 o
   4   7   3        942.49        925.94        14.58 o
   5   7   3        421.97        407.85         9.85 o
   6   7   3       3482.84       3378.68        48.24 o
   7   7   3         54.42         37.29         8.52 o
   8   7   3        566.19        519.52        15.42 o
   9   7   3        291.79        284.80        13.31 o
  10   7   3          7.39         12.89        11.20 o
  11   7   3        244.48        255.58        16.67 o
  12   7   3        211.26        250.02        20.76 o
 -12   8   3        156.19        185.62        24.47 o
 -11   8   3        361.77        382.30        18.90 o
 -10   8   3          9.53         15.67         8.86 o
  -9   8   3       1150.61       1210.31        30.73 o
  -8   8   3         20.61         13.88         6.63 o
  -7   8   3        167.99        177.03         9.44 o
  -6   8   3        961.89        946.77        22.45 o
  -5   8   3        170.35        180.02         8.04 o
  -4   8   3       3264.25       3372.66        56.52 o
  -3   8   3          3.14          7.26         5.48 o
  -2   8   3         28.49         63.75         6.01 o
  -1   8   3        992.33        999.78        16.05 o
   0   8   3        152.16        156.79         8.94 o
   1   8   3       4219.01       4200.59        61.53 o
   2   8   3         22.91         30.32         6.52 o
   3   8   3       1308.59       1297.40        18.28 o
   4   8   3         11.92         10.15         6.86 o
   5   8   3          8.99         11.27         7.32 o
   6   8   3        226.14        250.43        13.80 o
   7   8   3          5.17          4.06         7.96 o
   8   8   3        415.43        364.58        13.63 o
   9   8   3         31.98         46.50        12.09 o
  10   8   3        103.92        158.20        16.86 o
  11   8   3        319.49        321.12        18.51 o
 -12   9   3         62.23         78.55        15.33 o
 -11   9   3        693.81        720.64        24.49 o
 -10   9   3       2050.79       2025.28        51.32 o
  -9   9   3         51.31         54.47        11.38 o
  -8   9   3        472.47        489.43        13.32 o
  -7   9   3          7.52          5.73         7.14 o
  -6   9   3         60.45        100.75         8.02 o
  -5   9   3       1591.18       1598.10        23.51 o
  -4   9   3          4.23         -0.56         5.85 o
  -3   9   3       1309.97       1391.62        22.32 o
  -2   9   3        164.31        164.05         7.63 o
  -1   9   3        535.92        555.22        11.89 o
   0   9   3       3746.21       3736.26        48.88 o
   1   9   3        331.94        293.43        14.25 o
   2   9   3       1939.45       1913.71        27.85 o
   3   9   3        439.43        429.15        20.03 o
   4   9   3        335.13        305.34        11.09 o
   5   9   3        704.74        709.69        18.11 o
   6   9   3         61.45         43.77        14.78 o
   7   9   3       2193.02       2188.76        36.53 o
   8   9   3       1613.30       1544.47        34.45 o
   9   9   3         30.41         67.32        12.26 o
  10   9   3         50.97         29.30        13.41 o
  11   9   3          5.56         26.48        14.79 o
 -11  10   3        781.23        817.94        31.66 o
 -10  10   3         47.96         93.20        14.27 o
  -9  10   3        801.23        910.17        25.17 o
  -8  10   3        213.26        212.62        15.25 o
  -7  10   3        971.80        897.11        17.95 o
  -6  10   3        706.64        653.53        26.31 o
  -5  10   3        172.24        220.10         9.29 o
  -4  10   3       6243.97       6405.58        98.55 o
  -3  10   3       1086.43       1086.65        17.88 o
  -2  10   3         69.20         88.28         7.42 o
  -1  10   3         98.44        133.27         9.33 o
   0  10   3        142.84        190.29         8.53 o
   1  10   3       4271.00       4295.63        53.87 o
   2  10   3       2105.91       2129.45        32.93 o
   3  10   3        241.67        235.87        11.49 o
   4  10   3        689.70        690.69        18.75 o
   5  10   3        353.98        368.20        12.93 o
   6  10   3       2613.10       2597.70        41.48 o
   7  10   3        997.39        870.15        20.05 o
   8  10   3       1017.39        995.62        55.33 o
   9  10   3        507.43        491.95        19.55 o
  10  10   3          7.03         25.22        12.86 o
 -10  11   3        698.14        689.80        28.34 o
  -9  11   3         19.42         18.25        12.26 o
  -8  11   3         14.73         -9.24        11.37 o
  -7  11   3         15.22         21.79        11.30 o
  -6  11   3       1594.82       1539.49        25.51 o
  -5  11   3       3360.28       3253.31        44.97 o
  -4  11   3        837.87        860.78        17.11 o
  -3  11   3        662.45        573.60        16.11 o
  -2  11   3       1002.53       1046.72        18.24 o
  -1  11   3       1412.39       1464.68        23.06 o
   0  11   3       1745.72       1667.99        28.91 o
   1  11   3          1.29          3.95        10.28 o
   2  11   3       3490.64       3364.00        50.35 o
   3  11   3        910.23        867.38        19.73 o
   4  11   3        182.65        206.44        21.42 o
   5  11   3        195.65        223.14        12.27 o
   6  11   3        116.31        114.08        11.11 o
   7  11   3       1625.80       1595.87        35.85 o
   8  11   3        837.36        820.29        25.66 o
   9  11   3         35.98         44.66        13.95 o
  -9  12   3        264.95        285.73        21.03 o
  -8  12   3        272.75        221.52        20.92 o
  -7  12   3        382.77        367.68        20.67 o
  -6  12   3         50.41         71.52        10.77 o
  -5  12   3         78.45        115.59        11.94 o
  -4  12   3        519.20        524.17        20.19 o
  -3  12   3        156.78        189.85        13.58 o
  -2  12   3        154.86        171.90        12.14 o
  -1  12   3         21.00         30.72         9.21 o
   0  12   3       1094.86       1080.15        22.67 o
   1  12   3       1987.96       2004.10        34.70 o
   2  12   3       1088.20       1013.17        22.62 o
   3  12   3          2.96         -5.51         9.12 o
   4  12   3        597.18        615.19        17.97 o
   5  12   3        416.94        445.78        16.18 o
   6  12   3        179.84        213.59        19.65 o
   7  12   3         96.60        189.11        18.68 o
   8  12   3        249.25        255.97        17.84 o
  -7  13   3         48.49         24.69        12.28 o
  -6  13   3         66.30         63.76        12.88 o
  -5  13   3        194.21        198.14        14.30 o
  -4  13   3         66.21         85.06        14.40 o
  -3  13   3         80.02        109.22        13.32 o
  -2  13   3        180.24        211.81        12.40 o
  -1  13   3        374.66        377.57        16.63 o
   0  13   3          7.14          9.38        11.39 o
   1  13   3          0.68         -9.65         9.65 o
   2  13   3          8.85         32.10        10.49 o
   3  13   3        223.15        233.01        13.65 o
   4  13   3         65.02         57.57        11.13 o
   5  13   3          0.03          7.87        10.15 o
   6  13   3        104.47        117.08        14.99 o
  -5  14   3         18.05         -7.62        14.16 o
  -4  14   3         63.07         75.37        13.88 o
  -3  14   3         52.07         40.63        15.18 o
  -2  14   3        206.86        256.42        17.13 o
  -1  14   3          4.26          5.04         9.00 o
   0  14   3         64.86         59.11        11.12 o
   1  14   3         38.24         42.74        11.04 o
   2  14   3          0.15          1.75         9.54 o
   3  14   3         51.53         67.47        11.90 o
   4  14   3          0.38          1.41         9.78 o
 -15   0   4        790.26        819.46        37.44 o
 -14   0   4        569.94        513.57        29.98 o
 -13   0   4        106.34        128.66        14.66 o
 -12   0   4       1459.57       1538.61        36.27 o
 -11   0   4         33.15         27.85        10.67 o
 -10   0   4       6743.13       6711.31       120.15 o
  -9   0   4       9768.33      10117.70       179.84 o
  -8   0   4         11.05          7.72         7.97 o
  -7   0   4       1251.50       1326.72        42.09 o
  -6   0   4        266.29        179.79        12.08 o
  -5   0   4      34473.80      35876.53       706.69 o
  -4   0   4      52130.03      56468.11      1038.74 o
  -2   0   4      21370.82      27380.95       432.35 o
  -1   0   4        932.54        701.11        13.41 o
   0   0   4      38022.82      35909.20       534.13 o
   2   0   4      25390.17      25789.87       405.72 o
   3   0   4      10616.12      10941.41       152.75 o
   4   0   4       1697.71       1658.48        59.35 o
   5   0   4       2931.54       3159.45        49.86 o
   6   0   4       2686.96       2339.98        39.45 o
   7   0   4       2283.86       2168.01        38.01 o
   8   0   4      11804.10      12394.89       221.66 o
   9   0   4       1526.69       1526.69        30.24 o
  10   0   4        134.83        123.15        18.23 o
  11   0   4        525.06        472.22        23.00 o
  12   0   4        115.17        169.19        19.18 o
  13   0   4       2492.52       2468.09        67.78 o
 -15   1   4        151.10        147.35        16.60 o
 -14   1   4        410.84        379.87        24.71 o
 -13   1   4          5.12         21.00        10.57 o
 -12   1   4        731.10        720.90        17.11 o
 -11   1   4       4608.06       4636.02        61.44 o
 -10   1   4       1813.49       1848.76        27.28 o
  -9   1   4       2055.81       2001.04        32.47 o
  -8   1   4       1848.21       1817.61        23.92 o
  -7   1   4        558.06        581.20        10.84 o
  -6   1   4       5437.04       5438.93        62.24 o
  -5   1   4       8692.70       8533.99       100.51 o
  -4   1   4      12545.93      12598.01       157.88 o
  -3   1   4      33914.11      37362.36       737.60 o
  -2   1   4      20769.81      21840.97       251.99 o
  -1   1   4       7025.46       6638.03        70.28 o
   0   1   4         11.27         70.31         3.07 o
   1   1   4      10141.65       9902.37       101.97 o
   2   1   4      46963.85      49921.80       675.71 o
   3   1   4       2950.20       3269.46        31.78 o
   4   1   4       4146.39       4695.43        57.80 o
   5   1   4        260.73        313.19         6.92 o
   6   1   4       2049.26       2039.37        24.85 o
   7   1   4      17252.57      17478.76       224.51 o
   8   1   4         39.57         36.47         8.95 o
   9   1   4       4860.44       5058.93        63.50 o
  10   1   4        247.46        242.80         9.83 o
  11   1   4         34.61         61.38         8.44 o
  12   1   4       1557.45       1446.95        27.81 o
  13   1   4         46.58         74.65        15.93 o
 -15   2   4       1005.41        879.52        27.26 o
 -14   2   4        491.61        473.32        17.89 o
 -13   2   4         18.94         15.50         9.82 o
 -12   2   4        586.73        652.24        18.30 o
 -11   2   4         27.67         18.66         7.63 o
 -10   2   4       1094.81       1049.68        18.19 o
  -9   2   4       2700.88       2596.93        34.21 o
  -8   2   4         66.20         60.01         8.51 o
  -7   2   4          1.45          6.29         4.22 o
  -6   2   4        830.61        817.22        20.05 o
  -5   2   4       5481.75       5842.50        60.18 o
  -4   2   4       6480.81       6606.38        72.25 o
  -3   2   4         31.07         14.56         2.54 o
  -2   2   4       2408.74       2851.85        29.47 o
  -1   2   4       6615.18       6362.49       100.90 o
   0   2   4        285.50        415.01        10.77 o
   1   2   4       6770.97       6892.78        63.18 o
   2   2   4       1119.42       1091.61        10.18 o
   3   2   4       8765.00       8947.65        86.83 o
   4   2   4       3094.11       3434.83        37.87 o
   5   2   4        276.05        309.13         6.66 o
   6   2   4        273.12        215.98         6.83 o
   7   2   4        249.03        265.02        10.95 o
   8   2   4       1112.95       1096.62        17.54 o
   9   2   4         89.24         89.82         7.25 o
  10   2   4         27.65         16.56         8.13 o
  11   2   4        101.54        125.25        11.44 o
  12   2   4        170.03        218.88        24.46 o
  13   2   4       1282.36       1346.11        42.40 o
 -14   3   4         44.66         31.41        11.37 o
 -13   3   4         30.32         58.68        11.27 o
 -12   3   4        149.85        150.44        12.32 o
 -11   3   4        821.21        802.71        17.33 o
 -10   3   4        226.20        245.51        10.25 o
  -9   3   4         15.92         31.35         6.85 o
  -8   3   4         35.70         47.41         5.87 o
  -7   3   4        328.18        322.75         9.72 o
  -6   3   4          3.30          1.98         3.96 o
  -5   3   4        201.95        186.52         6.67 o
  -4   3   4         52.92        111.77         3.94 o
  -3   3   4         88.34        131.81         7.54 o
  -2   3   4       1617.99       1286.87        13.42 o
  -1   3   4       1238.24       1080.55        11.59 o
   0   3   4       1002.41        972.87        12.21 o
   1   3   4        326.96        316.23         5.79 o
   2   3   4          9.95         46.39         3.29 o
   3   3   4        260.30        262.64         7.59 o
   4   3   4        425.08        532.23        10.57 o
   5   3   4        244.58        249.58         9.73 o
   6   3   4        118.39        136.95         5.82 o
   7   3   4       1362.86       1309.22        18.72 o
   8   3   4       1001.20        982.51        16.27 o
   9   3   4         26.01         33.17         6.74 o
  10   3   4        267.04        287.91        10.19 o
  11   3   4         13.78         48.04        11.58 o
  12   3   4         57.21         61.11        22.46 o
  13   3   4         54.55         86.01        17.41 o
 -14   4   4         75.37         76.88        16.54 o
 -13   4   4         35.07         49.12        11.01 o
 -12   4   4        387.00        412.26        16.19 o
 -11   4   4        321.20        290.01        13.62 o
 -10   4   4          4.35         17.96         7.38 o
  -9   4   4        688.54        712.20        24.01 o
  -8   4   4        209.18        192.45         8.22 o
  -7   4   4        209.96        214.51         7.91 o
  -6   4   4        281.04        245.70        12.79 o
  -5   4   4        379.98        399.00         9.83 o
  -4   4   4       2652.32       2525.52        65.52 o
  -3   4   4        430.17        469.92         8.11 o
  -2   4   4         31.76         23.14         3.63 o
  -1   4   4         29.44         24.42         5.26 o
   0   4   4         78.01         88.23         6.36 o
   1   4   4         45.96         50.93         4.54 o
   2   4   4       4264.33       4547.57        54.93 o
   3   4   4        254.02        221.99         6.49 o
   4   4   4        403.71        477.98         9.50 o
   5   4   4         58.34         80.97         4.58 o
   6   4   4        756.18        762.84        12.43 o
   7   4   4        235.72        257.23        10.47 o
   8   4   4         47.47         60.20         6.55 o
   9   4   4          4.97         13.83         8.01 o
  10   4   4         93.62        123.52        15.74 o
  11   4   4         57.62         81.91        12.60 o
  12   4   4         31.13         54.01        13.13 o
  13   4   4        250.04        178.60        16.35 o
 -14   5   4        135.40        151.26        21.46 o
 -13   5   4        559.87        572.20        18.90 o
 -12   5   4        143.28        157.24        11.71 o
 -11   5   4       2179.90       2057.19        34.81 o
 -10   5   4       1182.88       1242.19        43.96 o
  -9   5   4        219.41        199.89         8.85 o
  -8   5   4         19.34         44.11         7.12 o
  -7   5   4        383.52        402.15        10.47 o
  -6   5   4       3534.84       3634.57        48.42 o
  -5   5   4       1372.22       1235.19        23.86 o
  -4   5   4       2824.47       2787.91        32.35 o
  -3   5   4       1168.39       1283.14        16.36 o
  -2   5   4         29.77         37.24         5.60 o
  -1   5   4       1859.92       1735.79        29.33 o
   0   5   4         20.47         12.28         3.19 o
   1   5   4       2613.34       2385.72        28.90 o
   2   5   4       6644.20       6158.86        76.94 o
   3   5   4        516.08        545.68        11.66 o
   4   5   4       1111.27       1102.42        14.03 o
   5   5   4          2.99         17.55         5.45 o
   6   5   4         77.52        128.46         7.78 o
   7   5   4       4457.81       4453.66        54.28 o
   8   5   4         16.54         16.29         7.21 o
   9   5   4       1976.78       1976.23        34.39 o
  10   5   4         27.66         65.96        12.37 o
  11   5   4         13.90         18.33        11.96 o
  12   5   4        407.67        361.07        18.97 o
 -13   6   4         15.76         24.34        10.56 o
 -12   6   4       1032.75       1164.71        25.95 o
 -11   6   4        357.95        334.99        14.77 o
 -10   6   4       3695.42       3739.03        56.58 o
  -9   6   4        848.89        876.95        16.59 o
  -8   6   4        201.23        223.21        15.44 o
  -7   6   4       1229.40       1217.80        21.70 o
  -6   6   4         60.61         85.68         6.35 o
  -5   6   4       5377.02       5342.01        62.79 o
  -4   6   4       8583.94       8779.87       104.69 o
  -3   6   4       2136.84       2168.80        62.98 o
  -2   6   4        482.25        534.99        12.58 o
  -1   6   4       1425.12       1425.59        19.84 o
   0   6   4       1560.71       1365.48        21.78 o
   1   6   4      11578.64      11508.77       126.07 o
   2   6   4       2285.13       2043.48        23.78 o
   3   6   4       7171.48       7361.75        95.91 o
   4   6   4         66.10         66.32         9.28 o
   5   6   4        556.13        491.05        13.85 o
   6   6   4        421.36        376.47        11.10 o
   7   6   4        682.55        642.72        15.68 o
   8   6   4       5191.79       4933.44        69.66 o
   9   6   4        140.99        134.37        13.14 o
  10   6   4        159.89        210.38        14.75 o
  11   6   4        183.96        237.63        15.39 o
  12   6   4          9.77         41.32        13.65 o
 -13   7   4          1.24          4.37        12.56 o
 -12   7   4        276.85        272.62        15.73 o
 -11   7   4       1371.58       1380.11        27.50 o
 -10   7   4       1068.49       1108.80        26.19 o
  -9   7   4        258.41        272.26        13.83 o
  -8   7   4       1040.81       1032.95        17.96 o
  -7   7   4        201.25        180.41         9.59 o
  -6   7   4       1886.80       1806.88        24.98 o
  -5   7   4       2687.37       2598.03        33.04 o
  -4   7   4       6232.63       6167.02        90.31 o
  -3   7   4       8184.54       8626.03       103.47 o
  -2   7   4        980.16       1102.13        15.72 o
  -1   7   4        186.95        161.73         8.54 o
   0   7   4          0.07         20.78         4.40 o
   1   7   4       3393.29       3253.70        37.89 o
   2   7   4      19048.90      18818.13       223.01 o
   3   7   4         19.62         29.56         6.17 o
   4   7   4        820.68        802.32        15.98 o
   5   7   4        675.70        675.15        25.58 o
   6   7   4       2097.81       2054.05        54.08 o
   7   7   4       5263.91       5130.96        72.67 o
   8   7   4         20.56         25.39         9.76 o
   9   7   4       1535.83       1539.63        31.89 o
  10   7   4        210.06        215.72        15.50 o
  11   7   4          9.30         -7.24        11.60 o
  12   7   4        644.75        618.75        23.54 o
 -12   8   4        313.08        323.60        19.01 o
 -11   8   4         14.41         27.52        13.74 o
 -10   8   4       1322.13       1216.65        25.25 o
  -9   8   4       2534.54       2472.84        54.38 o
  -8   8   4          6.96         18.70        10.07 o
  -7   8   4         45.99         77.71         7.80 o
  -6   8   4         31.27         47.28         6.65 o
  -5   8   4       4362.41       4353.93        54.53 o
  -4   8   4       7649.31       7540.54        91.86 o
  -3   8   4       1135.73       1176.60        17.52 o
  -2   8   4        352.26        393.42        11.74 o
  -1   8   4        722.29        781.56        20.15 o
   0   8   4       3280.40       3215.95        38.85 o
   1   8   4       3745.07       3597.46        43.23 o
   2   8   4       1659.38       1489.05        20.05 o
   3   8   4       2149.65       2072.14        31.00 o
   4   8   4        789.85        845.31        21.22 o
   5   8   4       1699.31       1609.99        26.75 o
   6   8   4       1092.66       1006.25        19.91 o
   7   8   4        845.36        888.99        22.21 o
   8   8   4       3288.00       3290.07        57.71 o
   9   8   4        406.10        329.07        15.66 o
  10   8   4         11.59          9.95        11.59 o
  11   8   4         33.04         19.14        13.01 o
 -12   9   4        330.46        317.40        43.03 o
 -11   9   4        562.83        596.80        26.09 o
 -10   9   4        144.38        158.63        14.20 o
  -9   9   4         31.17         64.33        10.07 o
  -8   9   4        141.16        160.86        11.66 o
  -7   9   4        452.17        451.92        12.43 o
  -6   9   4        281.43        262.53         9.74 o
  -5   9   4        340.55        366.24        10.89 o
  -4   9   4        447.46        442.49        14.86 o
  -3   9   4       1458.32       1597.08        41.74 o
  -2   9   4        429.78        439.45        11.86 o
  -1   9   4       2044.25       1894.21        25.64 o
   0   9   4        860.54        854.45        29.07 o
   1   9   4        778.47        708.74        13.01 o
   2   9   4       2671.69       2554.94        37.69 o
   3   9   4        161.91        184.84        10.32 o
   4   9   4        111.25        132.15         9.42 o
   5   9   4        569.61        546.54        14.98 o
   6   9   4        525.83        509.54        14.92 o
   7   9   4       1378.95       1382.34        31.13 o
   8   9   4         13.59          2.32         9.32 o
   9   9   4        329.67        312.18        17.33 o
  10   9   4         84.31         89.89        14.34 o
 -11  10   4          8.84         21.75        13.70 o
 -10  10   4         91.02        129.00        15.01 o
  -9  10   4         79.11         95.62        13.67 o
  -8  10   4         48.22         62.14         9.79 o
  -7  10   4         97.95        101.70        10.10 o
  -6  10   4         30.45         36.57         7.66 o
  -5  10   4         14.94         10.79         7.11 o
  -4  10   4         38.16         39.20         7.21 o
  -3  10   4        159.06        174.43         8.16 o
  -2  10   4         32.36         27.67         6.91 o
  -1  10   4       1014.03       1000.09        16.83 o
   0  10   4        422.30        361.74        10.33 o
   1  10   4          7.86         14.59         7.79 o
   2  10   4        144.51        170.96        11.07 o
   3  10   4         23.20         30.97         8.83 o
   4  10   4        222.11        266.48        14.97 o
   5  10   4         84.95        103.55        10.09 o
   6  10   4          0.36          3.43         8.10 o
   7  10   4          1.49         -8.54        11.35 o
   8  10   4        105.10        134.54        17.18 o
   9  10   4        284.22        294.12        18.08 o
  10  10   4         39.07         53.37        14.84 o
 -10  11   4         28.79         47.58        16.56 o
  -9  11   4        294.53        308.55        17.95 o
  -8  11   4          8.84         17.28        11.84 o
  -7  11   4        320.27        322.26        19.51 o
  -6  11   4        173.13        206.75        15.83 o
  -5  11   4        874.13        829.61        32.30 o
  -4  11   4         85.70        125.95         8.61 o
  -3  11   4        240.01        252.51        15.59 o
  -2  11   4         50.22         67.51        10.49 o
  -1  11   4        204.89        226.73        11.43 o
   0  11   4        216.35        207.35        13.44 o
   1  11   4       1500.20       1463.65        45.05 o
   2  11   4       1565.23       1434.84        48.06 o
   3  11   4        332.55        314.28        13.69 o
   4  11   4        139.51        158.52        11.31 o
   5  11   4        292.22        308.85        13.65 o
   6  11   4          5.68         24.13        12.83 o
   7  11   4        465.96        459.27        31.27 o
   8  11   4        102.61        116.04        14.98 o
   9  11   4        355.04        329.13        27.06 o
  -9  12   4        489.30        534.24        39.35 o
  -8  12   4         98.29        108.20        14.54 o
  -7  12   4         30.39         16.35        11.59 o
  -6  12   4        256.61        245.80        15.81 o
  -5  12   4       1055.85        916.22        24.86 o
  -4  12   4        893.30        929.61        40.87 o
  -3  12   4        860.07        820.72        17.72 o
  -2  12   4         92.14        160.20        21.20 o
  -1  12   4         39.25         41.45         9.62 o
   0  12   4        126.43        147.50        10.82 o
   1  12   4       1488.24       1350.61        57.19 o
   2  12   4        170.31        214.98        12.88 o
   3  12   4       1076.97       1045.68        26.30 o
   4  12   4          4.97          3.53        14.09 o
   5  12   4         46.16         67.94        12.72 o
   6  12   4        343.80        299.64        18.30 o
   7  12   4         29.22         41.64        14.06 o
  -7  13   4         29.17         13.61        12.06 o
  -6  13   4        405.34        410.37        18.76 o
  -5  13   4        635.83        601.05        21.19 o
  -4  13   4        290.80        281.88        16.41 o
  -3  13   4        510.31        468.66        16.29 o
  -2  13   4         40.35         43.67        14.38 o
  -1  13   4        111.60        140.44        11.03 o
   0  13   4         22.01         26.26         9.86 o
   1  13   4        444.18        497.28        16.86 o
   2  13   4       1277.88       1241.14        61.31 o
   3  13   4          3.70          5.57         9.37 o
   4  13   4         53.82         60.91        11.10 o
   5  13   4          1.87         29.57        19.90 o
   6  13   4        109.94         96.99        15.42 o
  -5  14   4        346.44        387.98        38.45 o
  -4  14   4        384.78        393.06        22.42 o
  -3  14   4          3.06         12.75        12.11 o
  -2  14   4         40.07         55.28        10.97 o
  -1  14   4        235.45        227.87        13.67 o
   0  14   4        287.83        284.88        14.93 o
   1  14   4        413.25        431.77        16.99 o
   2  14   4         46.75         65.12        11.32 o
   3  14   4        898.46        869.56        22.99 o
   4  14   4        562.68        546.34        22.10 o
 -15   1   5         95.02         71.57        15.64 o
 -14   1   5        116.29         98.06        14.68 o
 -13   1   5          3.21        -11.60        11.60 o
 -12   1   5         52.96         93.60        11.02 o
 -11   1   5        455.84        428.65        12.49 o
 -10   1   5         83.98        110.77         8.10 o
  -9   1   5       1307.04       1420.99        21.17 o
  -8   1   5        527.50        537.34        17.69 o
  -7   1   5        391.69        411.95        10.15 o
  -6   1   5        323.46        311.71         6.61 o
  -5   1   5       2991.88       3436.03        35.48 o
  -4   1   5      12112.73      14044.46       183.11 o
  -3   1   5       9329.63       8650.75       164.59 o
  -2   1   5       2644.21       2139.52        59.28 o
  -1   1   5      11702.28      10426.39       137.88 o
   0   1   5       8760.98       8488.19        80.08 o
   1   1   5        603.82        731.87        10.05 o
   2   1   5        102.43        131.64         4.79 o
   3   1   5       5038.28       5881.38        64.12 o
   4   1   5       2558.27       2379.03        26.51 o
   5   1   5        527.87        451.61        21.89 o
   6   1   5        118.40        108.54         5.81 o
   7   1   5        480.84        501.07        10.31 o
   8   1   5         14.71         13.59         5.58 o
   9   1   5       1050.13       1035.08        24.10 o
  10   1   5        293.69        299.81        10.47 o
  11   1   5         22.85         29.98         9.87 o
  12   1   5         68.72         59.00        20.22 o
  13   1   5        169.45        163.35        23.27 o
 -15   2   5        954.46        994.86        30.30 o
 -14   2   5         86.68         83.21        14.58 o
 -13   2   5         15.15         -2.56         9.36 o
 -12   2   5        224.17        209.03        12.52 o
 -11   2   5       1035.74       1043.96        23.06 o
 -10   2   5       2336.63       2197.35        30.38 o
  -9   2   5       1216.53       1144.53        35.84 o
  -8   2   5        385.19        355.53         9.72 o
  -7   2   5       1009.56        954.32        14.08 o
  -6   2   5       1625.72       1726.21        21.09 o
  -5   2   5       5003.73       4647.56        47.34 o
  -4   2   5        369.67        288.92        14.65 o
  -3   2   5       3276.38       3626.37        80.19 o
  -2   2   5       4112.94       3612.46        34.74 o
  -1   2   5      15079.20      15637.13       172.76 o
   0   2   5       1847.78       1680.77        16.72 o
   1   2   5        794.41        781.43         9.18 o
   2   2   5      13650.60      14671.51       174.56 o
   3   2   5      20282.41      21325.40       233.42 o
   4   2   5       1256.57       1201.79        18.05 o
   5   2   5       2767.68       2891.51        32.81 o
   6   2   5        299.92        274.06         7.34 o
   7   2   5       3671.95       3519.62        42.64 o
   8   2   5       5486.15       5716.32        70.10 o
   9   2   5         12.99         37.90         7.06 o
  10   2   5       1650.29       1648.58        28.43 o
  11   2   5         89.19        125.92        12.55 o
  12   2   5        313.10        348.40        20.89 o
  13   2   5        439.73        427.31        23.39 o
 -14   3   5       1015.68        989.28        28.71 o
 -13   3   5        122.31        124.71        15.68 o
 -12   3   5        537.62        516.87        16.91 o
 -11   3   5       2115.23       2111.03        38.66 o
 -10   3   5         19.81         37.85         6.58 o
  -9   3   5       3723.16       3803.64        48.41 o
  -8   3   5       5915.34       5745.21        69.94 o
  -7   3   5         55.20         73.70         7.75 o
  -6   3   5        715.71        631.02        13.16 o
  -5   3   5         39.29         55.86         4.01 o
  -4   3   5      26877.35      26486.98       322.23 o
  -3   3   5       7248.18       7152.77        72.87 o
  -2   3   5          2.09          8.49         2.51 o
  -1   3   5       3154.38       3084.18        32.72 o
   0   3   5       1728.61       1676.07        15.46 o
   1   3   5       7036.39       6726.39        62.37 o
   2   3   5       6441.07       6197.90        68.00 o
   3   3   5       4800.61       4953.40        60.10 o
   4   3   5       2338.25       1956.49        31.77 o
   5   3   5       1515.39       1565.89        19.36 o
   6   3   5       1317.92       1221.52        16.89 o
   7   3   5        478.19        522.48        15.49 o
   8   3   5       3586.80       3298.22        41.59 o
   9   3   5        694.35        831.48        21.52 o
  10   3   5        264.34        302.99        15.07 o
  11   3   5         24.86         27.38        12.80 o
  12   3   5        309.67        257.18        19.91 o
  13   3   5        156.84        146.29        28.03 o
 -14   4   5        351.37        343.26        17.07 o
 -13   4   5          2.17         -3.66         9.83 o
 -12   4   5        143.96        169.09        13.72 o
 -11   4   5         38.72         51.82         9.80 o
 -10   4   5       1642.60       1615.00        28.95 o
  -9   4   5       3827.26       3720.95        91.74 o
  -8   4   5        260.37        273.12        11.44 o
  -7   4   5       1185.83       1115.53        17.98 o
  -6   4   5       2126.90       2301.56        31.19 o
  -5   4   5      20378.19      20377.80       263.02 o
  -4   4   5       6258.08       6328.96        87.25 o
  -3   4   5       9146.74       8828.49        93.80 o
  -2   4   5       4437.58       4092.75        44.81 o
  -1   4   5       3331.12       3412.65        37.27 o
   0   4   5       1163.63       1257.68        15.88 o
   1   4   5       2031.47       2147.18        26.76 o
   2   4   5      18760.61      19245.02       266.40 o
   3   4   5       3824.98       3632.66        44.77 o
   4   4   5        242.85        193.83         9.28 o
   5   4   5        595.70        512.90         8.82 o
   6   4   5         29.90         41.96         7.64 o
   7   4   5        837.51        795.57        14.67 o
   8   4   5       1568.65       1697.72        27.11 o
   9   4   5         71.51        106.24        12.69 o
  10   4   5       1348.21       1314.72        36.17 o
  11   4   5        249.30        245.19        15.73 o
  12   4   5        429.95        410.94        20.79 o
 -14   5   5        297.06        283.12        15.75 o
 -13   5   5        296.50        283.90        15.51 o
 -12   5   5       1485.24       1495.01        29.09 o
 -11   5   5       2238.81       2194.32        37.85 o
 -10   5   5         18.38         37.37        10.15 o
  -9   5   5       1815.04       1826.04        26.37 o
  -8   5   5       1762.68       1701.59        24.40 o
  -7   5   5         59.18         68.25         7.81 o
  -6   5   5        327.93        315.10        16.00 o
  -5   5   5        440.32        558.59        15.21 o
  -4   5   5      13651.01      13963.10       208.06 o
  -3   5   5       3663.06       3277.11        39.93 o
  -2   5   5        149.51        159.67         5.57 o
  -1   5   5        999.11        823.40        11.42 o
   0   5   5         84.04         81.15         7.84 o
   1   5   5       5016.93       4941.23        60.94 o
   2   5   5       2644.03       2551.37        36.70 o
   3   5   5       2615.10       2594.13        33.61 o
   4   5   5       1870.40       1801.56        25.46 o
   5   5   5       1828.37       1723.66        25.38 o
   6   5   5       2176.48       2316.91        33.22 o
   7   5   5       2530.85       2694.50        47.41 o
   8   5   5        271.26        298.18        14.30 o
   9   5   5        906.45        974.67        32.14 o
  10   5   5        504.81        496.78        19.05 o
  11   5   5         18.57         14.49        14.21 o
  12   5   5          0.51          7.90        12.33 o
 -13   6   5         45.28         27.45        11.17 o
 -12   6   5         38.41         34.81        10.90 o
 -11   6   5       1512.95       1463.22        28.79 o
 -10   6   5        666.97        609.85        21.72 o
  -9   6   5         12.72         37.34         8.77 o
  -8   6   5        447.90        442.77        15.17 o
  -7   6   5       1625.00       1650.80        23.55 o
  -6   6   5        419.93        383.18         9.56 o
  -5   6   5        133.77        120.40         6.92 o
  -4   6   5        211.38        203.91         7.70 o
  -3   6   5          8.76          4.41         4.45 o
  -2   6   5       1038.53       1036.38        36.11 o
  -1   6   5       2549.50       2655.92        39.94 o
   0   6   5          8.04         18.84         3.67 o
   1   6   5        323.35        307.45         7.32 o
   2   6   5        615.27        522.47        15.55 o
   3   6   5       3359.03       3279.04        43.23 o
   4   6   5        462.35        450.57        11.05 o
   5   6   5          0.44          5.55         5.62 o
   6   6   5         37.95         61.02         9.74 o
   7   6   5       2209.43       2194.44        40.25 o
   8   6   5       1351.27       1355.79        38.55 o
   9   6   5         13.59         20.05        10.77 o
  10   6   5        328.57        343.46        17.52 o
  11   6   5        493.92        525.50        21.03 o
  12   6   5         96.56        111.79        15.33 o
 -13   7   5        183.42        126.71        13.20 o
 -12   7   5         30.35         29.65        10.71 o
 -11   7   5        114.38        122.06        14.07 o
 -10   7   5          0.99         -4.88         8.80 o
  -9   7   5         22.01         41.63         9.35 o
  -8   7   5          3.40         11.38         7.77 o
  -7   7   5        249.47        220.39         9.83 o
  -6   7   5         33.77         34.77         5.99 o
  -5   7   5        405.95        378.19         9.78 o
  -4   7   5        163.95        168.31        11.39 o
  -3   7   5        175.71        197.78        11.62 o
  -2   7   5       1761.76       1781.83        22.82 o
  -1   7   5        408.30        477.13         9.27 o
   0   7   5       1302.01       1152.13        17.28 o
   1   7   5         54.04         55.64         7.58 o
   2   7   5        239.09        261.94        15.41 o
   3   7   5       1440.82       1455.96        22.92 o
   4   7   5         14.96         18.91         6.68 o
   5   7   5       1149.72       1167.60        29.97 o
   6   7   5          1.73         19.76        19.30 o
   7   7   5         70.95         92.88        10.73 o
   8   7   5         47.74         61.35        12.06 o
   9   7   5          1.51         16.35        11.56 o
  10   7   5        119.57        168.81        19.09 o
  11   7   5         78.47         80.56        14.08 o
 -12   8   5          3.05          7.74        12.27 o
 -11   8   5         49.53         62.60        11.21 o
 -10   8   5        311.71        326.58        14.69 o
  -9   8   5        117.73        178.36        16.47 o
  -8   8   5        785.08        800.71        25.00 o
  -7   8   5         37.88         38.53         8.01 o
  -6   8   5        142.86        153.70         9.18 o
  -5   8   5       1653.85       1568.96        43.70 o
  -4   8   5        199.98        213.81         8.55 o
  -3   8   5       3161.24       3162.29        60.09 o
  -2   8   5        353.11        367.67         9.91 o
  -1   8   5        678.28        709.99        14.19 o
   0   8   5        876.17        835.48        22.28 o
   1   8   5        441.58        446.40        10.96 o
   2   8   5       2748.89       2662.59        64.15 o
   3   8   5       1160.83       1128.73        20.74 o
   4   8   5        405.47        391.84        15.73 o
   5   8   5        878.95        786.87        16.99 o
   6   8   5          5.81          3.12         6.82 o
   7   8   5        886.82        801.77        26.97 o
   8   8   5        633.49        638.26        19.84 o
   9   8   5         18.62         30.91        11.11 o
  10   8   5        419.04        407.70        31.13 o
  11   8   5          5.34        -12.87        12.87 o
 -12   9   5         26.98         12.88        13.25 o
 -11   9   5        273.50        248.71        17.54 o
 -10   9   5         16.83         22.82        10.88 o
  -9   9   5       1242.62       1243.54        25.67 o
  -8   9   5       1282.66       1313.80        44.62 o
  -7   9   5          7.61          9.06         8.27 o
  -6   9   5          6.19          3.27         8.23 o
  -5   9   5        124.52        109.77         8.41 o
  -4   9   5       3122.55       2933.75        67.38 o
  -3   9   5       1339.45       1386.70        24.98 o
  -2   9   5        123.25        159.94         7.86 o
  -1   9   5       4818.32       4725.50       106.79 o
   0   9   5       2886.95       2825.41        37.45 o
   1   9   5        910.94        869.21        17.30 o
   2   9   5        263.56        261.83        10.95 o
   3   9   5       1528.12       1459.40        29.67 o
   4   9   5        948.07        923.41        37.16 o
   5   9   5        142.26        175.61        11.93 o
   6   9   5        145.49        160.04        13.04 o
   7   9   5        367.57        372.87        17.56 o
   8   9   5        634.91        568.82        26.33 o
   9   9   5       1008.60        895.75        26.34 o
  10   9   5         87.91         95.57        14.71 o
 -11  10   5        219.45        237.72        17.73 o
 -10  10   5        466.03        468.61        21.01 o
  -9  10   5        222.03        240.75        13.29 o
  -8  10   5         83.74        118.42        11.17 o
  -7  10   5        663.05        611.75        16.85 o
  -6  10   5       1547.03       1519.71        27.96 o
  -5  10   5       1270.93       1155.47        20.10 o
  -4  10   5         18.71         36.11         7.15 o
  -3  10   5       1572.27       1638.86        24.24 o
  -2  10   5       1447.70       1414.08        32.95 o
  -1  10   5        340.22        322.47         9.55 o
   0  10   5        216.94        241.63        10.98 o
   1  10   5        175.16        188.98        12.56 o
   2  10   5       2396.50       2312.95        36.43 o
   3  10   5       3409.45       3358.40        50.11 o
   4  10   5        198.25        224.43        11.32 o
   5  10   5        359.42        309.24        27.94 o
   6  10   5         40.41         17.84        11.67 o
   7  10   5        855.12        869.56        56.46 o
   8  10   5       1039.99       1052.45        28.53 o
   9  10   5          1.32        -10.07        12.71 o
 -10  11   5         85.56        115.16        21.21 o
  -9  11   5        997.64       1119.49        30.22 o
  -8  11   5        411.79        436.35        19.29 o
  -7  11   5         92.71        126.47        14.79 o
  -6  11   5        114.02        133.76        10.92 o
  -5  11   5         48.44         63.37         8.86 o
  -4  11   5       3534.33       3521.96        47.82 o
  -3  11   5        416.50        401.05        15.49 o
  -2  11   5          6.63         14.10         8.39 o
  -1  11   5          6.21         19.63         8.07 o
   0  11   5        351.06        356.28        12.80 o
   1  11   5       1131.23       1126.17        22.49 o
   2  11   5        785.11        761.54        18.50 o
   3  11   5        184.80        183.84        11.42 o
   4  11   5       1165.08       1103.67        22.99 o
   5  11   5        536.21        509.00        19.92 o
   6  11   5         77.15        108.53        14.49 o
   7  11   5         85.36         96.24        17.73 o
   8  11   5        372.43        412.03        23.79 o
  -9  12   5        222.73        242.45        18.61 o
  -8  12   5         14.47         20.08        12.85 o
  -7  12   5        272.70        276.77        17.12 o
  -6  12   5         55.05         68.20        10.51 o
  -5  12   5        271.75        262.48        12.96 o
  -4  12   5         49.57         49.58         9.98 o
  -3  12   5        669.46        673.05        24.12 o
  -2  12   5        601.14        557.59        17.02 o
  -1  12   5        235.73        229.02        11.79 o
   0  12   5         92.52        145.50        17.61 o
   1  12   5          9.09         17.16        11.56 o
   2  12   5        847.15        827.58        20.50 o
   3  12   5        694.40        702.18        23.90 o
   4  12   5         88.06        117.97        14.35 o
   5  12   5          1.78         15.24        12.27 o
   6  12   5         66.65        182.16        46.49 o
   7  12   5        712.38        666.79        26.80 o
  -7  13   5         88.72         70.77        13.95 o
  -6  13   5         76.48         55.35        16.07 o
  -5  13   5        217.84        208.35        18.50 o
  -4  13   5         64.14         73.77        19.07 o
  -3  13   5        135.98        170.62        11.90 o
  -2  13   5        119.73        129.68        13.63 o
  -1  13   5         49.19         64.83        11.36 o
   0  13   5        336.63        310.85        14.35 o
   1  13   5        242.34        266.11        14.15 o
   2  13   5          1.77         -6.00         9.66 o
   3  13   5          2.58          8.77        11.86 o
   4  13   5          5.43         16.04        12.47 o
   5  13   5        306.29        321.76        18.96 o
  -5  14   5          5.92         27.32        13.53 o
  -4  14   5          0.49         18.46        26.33 o
  -3  14   5         90.45         84.36        13.30 o
  -2  14   5          1.46         -3.72         9.27 o
  -1  14   5         12.87          1.64         9.53 o
   0  14   5         25.56         35.69        10.73 o
   1  14   5         79.71         68.06        11.72 o
   2  14   5          5.08          6.77        12.08 o
   3  14   5         50.51         70.56        14.65 o
 -15   0   6       1858.49       1983.42       149.51 o
 -14   0   6        137.58        169.71        22.34 o
 -13   0   6        682.71        676.07        32.71 o
 -12   0   6        492.60        416.65        26.22 o
 -11   0   6       3143.86       2980.76        68.31 o
 -10   0   6       6860.87       6775.98       121.33 o
  -9   0   6         51.52         80.60        10.37 o
  -8   0   6      17564.44      16369.24       942.79 o
  -7   0   6         64.23         75.71         8.08 o
  -6   0   6       1009.07       1032.26        24.00 o
  -5   0   6      13295.51      13275.99       317.77 o
  -4   0   6      11329.34      10932.02       204.80 o
  -3   0   6      22053.22      22129.63       342.68 o
  -2   0   6        269.25        232.61        17.61 o
  -1   0   6       9235.22       8347.20       129.82 o
   0   0   6        138.78        217.56        10.27 o
   1   0   6       2262.16       2097.16        26.25 o
   2   0   6      47406.67      49159.36       877.52 o
   3   0   6       6396.22       6912.35        92.85 o
   4   0   6      11418.00      11172.16       184.83 o
   5   0   6       2698.50       2927.10        65.31 o
   6   0   6        322.17        336.98        21.36 o
   7   0   6       5175.28       5021.66        85.15 o
   8   0   6       1140.79       1146.79        25.27 o
   9   0   6       1763.93       1847.33        44.50 o
  10   0   6       6418.97       6354.98       143.76 o
  11   0   6        266.63        244.09        19.38 o
  12   0   6          6.86         13.05        28.07 o
  13   0   6        297.55        392.37        43.75 o
 -15   1   6        569.08        603.66        24.49 o
 -14   1   6        976.40        927.07        27.48 o
 -13   1   6         37.33         39.07        12.53 o
 -12   1   6        132.59        182.56        14.79 o
 -11   1   6        164.76        194.86        11.81 o
 -10   1   6       2223.74       2123.82        34.46 o
  -9   1   6       4540.37       4360.77        54.88 o
  -8   1   6        201.21        166.56         9.02 o
  -7   1   6       4526.93       4389.64        50.92 o
  -6   1   6       1254.58       1233.52        25.40 o
  -5   1   6        781.92        690.76        21.49 o
  -4   1   6      18367.11      18468.32       326.96 o
  -3   1   6        879.12       1149.20        15.92 o
  -2   1   6      10678.78      10182.50       115.12 o
  -1   1   6       2323.32       2588.60        27.25 o
   0   1   6        151.66        131.35         3.75 o
   1   1   6      14539.36      14575.02       190.30 o
   2   1   6       2193.69       2382.93        28.69 o
   3   1   6      19378.72      19222.79       239.71 o
   4   1   6       4206.76       4347.13        48.06 o
   5   1   6        904.84        779.43        11.22 o
   6   1   6        277.94        227.85         6.86 o
   7   1   6          8.84         21.60         4.79 o
   8   1   6       7380.99       7962.19        98.41 o
   9   1   6       2615.84       2655.47        40.10 o
  10   1   6        609.67        621.56        18.74 o
  11   1   6       1329.73       1294.63        34.83 o
  12   1   6         20.04         34.27        13.91 o
  13   1   6       1393.04       1280.64        49.85 o
 -14   2   6          0.35         -9.75        12.53 o
 -13   2   6        334.01        317.41        17.59 o
 -12   2   6         23.49         52.32        24.37 o
 -11   2   6        371.77        358.22        13.69 o
 -10   2   6         88.18        111.22         9.37 o
  -9   2   6        228.53        229.22         8.36 o
  -8   2   6       3138.39       2933.84        36.17 o
  -7   2   6        702.33        680.45        13.10 o
  -6   2   6        536.22        505.54        17.68 o
  -5   2   6       1777.65       1758.74        23.69 o
  -4   2   6        205.75        180.52        11.22 o
  -3   2   6       4749.65       4659.79        78.95 o
  -2   2   6        583.34        594.48         7.78 o
  -1   2   6          6.26         12.69         3.12 o
   0   2   6        530.74        647.41         8.17 o
   1   2   6       2767.67       2818.28        30.23 o
   2   2   6       8015.83       8031.18        99.42 o
   3   2   6        652.23        521.64        10.27 o
   4   2   6        372.38        301.24         5.12 o
   5   2   6        894.31        830.80        12.09 o
   6   2   6        229.63        257.94         6.99 o
   7   2   6       1732.21       1799.32        23.59 o
   8   2   6        456.76        382.47        10.27 o
   9   2   6       2338.35       2295.76        35.24 o
  10   2   6        913.52        890.79        22.00 o
  11   2   6          5.01        -13.46        13.46 o
  12   2   6         62.09         38.07        15.25 o
 -14   3   6         10.75         51.39        18.11 o
 -13   3   6        321.02        330.43        18.04 o
 -12   3   6         79.35         97.45        10.46 o
 -11   3   6          1.80          0.78         9.12 o
 -10   3   6        104.78        114.13        10.11 o
  -9   3   6       1013.19        977.93        16.64 o
  -8   3   6        326.89        285.78         8.15 o
  -7   3   6        244.85        246.74         7.05 o
  -6   3   6         11.60         42.83         3.65 o
  -5   3   6          5.05         23.24         5.49 o
  -4   3   6         29.96         62.75         5.35 o
  -3   3   6        197.06        171.53         4.65 o
  -2   3   6        438.22        372.28        10.17 o
  -1   3   6       2145.52       2199.07        26.98 o
   0   3   6         54.05         48.10         3.25 o
   1   3   6        859.63        968.77        10.03 o
   2   3   6        157.72        209.85        10.71 o
   3   3   6          3.72          6.88         2.10 o
   4   3   6         96.61         88.08         6.39 o
   5   3   6         71.22         96.07         6.01 o
   6   3   6          9.26         17.30         4.61 o
   7   3   6          1.72          9.40         4.68 o
   8   3   6         71.90         64.89         7.36 o
   9   3   6        735.70        630.95        19.60 o
  10   3   6         63.02         68.98        16.33 o
  11   3   6        235.62        262.28        19.07 o
  12   3   6         13.56        -11.14        21.96 o
 -14   4   6         48.14         60.85        13.90 o
 -13   4   6        245.30        254.79        14.64 o
 -12   4   6         17.52         25.18        11.31 o
 -11   4   6        248.71        220.24        12.54 o
 -10   4   6        231.68        256.65        20.26 o
  -9   4   6        118.11        156.09        11.24 o
  -8   4   6        920.52        820.17        19.33 o
  -7   4   6         77.94        106.44         9.49 o
  -6   4   6        436.64        406.14        11.58 o
  -5   4   6         69.56         41.52         6.41 o
  -4   4   6         84.05        118.17         4.80 o
  -3   4   6        735.94        584.58        11.18 o
  -2   4   6        159.47        149.63         9.93 o
  -1   4   6          0.69          3.50         3.33 o
   0   4   6        270.26        347.22         5.83 o
   1   4   6        569.97        684.02        11.23 o
   2   4   6       3067.13       3172.23        34.89 o
   3   4   6          3.46          5.58         2.84 o
   4   4   6       1069.42       1009.22        23.95 o
   5   4   6         77.92         64.51         4.89 o
   6   4   6          6.65          5.60         3.71 o
   7   4   6       1744.92       1726.66        37.25 o
   8   4   6         32.77         72.74        10.51 o
   9   4   6        984.31       1005.80        23.65 o
  10   4   6        160.04        167.57        13.69 o
  11   4   6        184.06        195.20        20.01 o
  12   4   6          3.90         11.51        14.88 o
 -14   5   6        471.12        526.60        21.70 o
 -13   5   6          4.40          5.28        10.13 o
 -12   5   6         29.83         48.86        11.15 o
 -11   5   6          0.95         13.71        10.69 o
 -10   5   6        568.41        532.51        20.49 o
  -9   5   6       3325.11       3259.18        81.44 o
  -8   5   6         64.58         66.61        17.13 o
  -7   5   6       3351.79       3122.17        38.66 o
  -6   5   6        866.76        882.40        13.58 o
  -5   5   6        890.05        843.08        15.88 o
  -4   5   6       9236.07       9322.99       110.15 o
  -3   5   6        413.58        493.31        14.37 o
  -2   5   6       8707.46       8747.11       101.69 o
  -1   5   6       1327.48       1424.36        18.75 o
   0   5   6        499.47        467.35         7.75 o
   1   5   6       2529.71       2418.51        38.61 o
   2   5   6       1280.66       1389.62        19.67 o
   3   5   6       5411.23       5739.55        73.33 o
   4   5   6       2144.18       2097.09        34.34 o
   5   5   6        147.03        134.50         7.80 o
   6   5   6         81.51         77.63         7.16 o
   7   5   6        174.47        143.60        11.72 o
   8   5   6       2267.41       2321.82        41.02 o
   9   5   6       2585.40       2486.08       132.02 o
  10   5   6         68.86         96.86        13.35 o
  11   5   6        876.72        852.57        25.08 o
  12   5   6        129.09        163.09        29.64 o
 -13   6   6        373.26        363.85        16.44 o
 -12   6   6         36.17         28.96        10.71 o
 -11   6   6       1667.08       1544.69        30.26 o
 -10   6   6       1372.59       1422.46        48.64 o
  -9   6   6        375.14        361.49        13.97 o
  -8   6   6       7852.37       7974.87       125.57 o
  -7   6   6        535.05        526.38        13.06 o
  -6   6   6        258.32        221.71        10.31 o
  -5   6   6       2708.95       2658.74        32.66 o
  -4   6   6       2664.49       2579.72        31.61 o
  -3   6   6      15614.61      16030.34       201.89 o
  -2   6   6       3713.49       3899.41        44.98 o
  -1   6   6        136.25        109.36         5.97 o
   0   6   6        250.22        313.77        13.76 o
   1   6   6        179.92        204.21         8.23 o
   2   6   6      16144.29      15776.25       479.79 o
   3   6   6       1704.90       1706.60        24.99 o
   4   6   6       5593.92       5383.22        71.20 o
   5   6   6       1387.06       1470.47        27.95 o
   6   6   6        230.55        235.48        12.98 o
   7   6   6       2698.22       2527.47        59.66 o
   8   6   6        864.51        823.25        21.47 o
   9   6   6       1441.07       1463.60        32.25 o
  10   6   6       3685.20       3638.27        72.78 o
  11   6   6         17.60         31.84        12.88 o
 -13   7   6         84.75         61.31        11.90 o
 -12   7   6         86.04         98.53        12.12 o
 -11   7   6         43.52         56.78        10.41 o
 -10   7   6       1864.12       1770.73        32.60 o
  -9   7   6       3257.57       3205.51        49.50 o
  -8   7   6        181.32        192.74        17.89 o
  -7   7   6       1400.91       1354.34        24.27 o
  -6   7   6         21.92         17.52         5.99 o
  -5   7   6       2193.12       2146.69        28.16 o
  -4   7   6       6680.11       6732.22        80.95 o
  -3   7   6         29.16         47.81         5.59 o
  -2   7   6       3678.74       3477.97        41.57 o
  -1   7   6        590.16        561.81        10.13 o
   0   7   6        242.33        245.01         8.31 o
   1   7   6       4776.00       4573.57        60.38 o
   2   7   6        457.25        447.39        12.64 o
   3   7   6      10134.04      10138.72       137.69 o
   4   7   6       8085.73       8030.44       109.09 o
   5   7   6        122.88        145.01        10.68 o
   6   7   6        112.37        157.33        12.18 o
   7   7   6         24.97         57.47        12.46 o
   8   7   6       4310.14       4356.20        73.94 o
   9   7   6       1519.39       1465.32        32.41 o
  10   7   6        198.85        244.39        16.72 o
  11   7   6        289.35        269.62        17.78 o
 -12   8   6          8.21         11.76        10.28 o
 -11   8   6        851.62        913.65        23.08 o
 -10   8   6       1132.61       1112.01        31.56 o
  -9   8   6        131.48        185.45        14.00 o
  -8   8   6       5068.18       5069.20        74.38 o
  -7   8   6        871.80        812.81        23.70 o
  -6   8   6        205.49        199.28         8.50 o
  -5   8   6        894.85        898.46        16.02 o
  -4   8   6       1498.05       1429.25        20.79 o
  -3   8   6       4628.93       4545.10        56.03 o
  -2   8   6        478.19        458.60        10.34 o
  -1   8   6        148.76        138.69         6.45 o
   0   8   6        181.94        198.84         7.58 o
   1   8   6       1106.85       1127.10        19.53 o
   2   8   6       5535.80       5415.63        73.64 o
   3   8   6        352.24        333.66        14.30 o
   4   8   6        419.59        356.30        11.39 o
   5   8   6        230.91        218.10        13.36 o
   6   8   6        172.92        242.14        13.29 o
   7   8   6       1205.02       1304.75        35.66 o
   8   8   6         96.21        114.31        13.96 o
   9   8   6        597.43        631.94        23.45 o
  10   8   6       2117.80       2195.36        45.64 o
 -12   9   6         36.32         21.05        12.48 o
 -11   9   6         19.95         20.42        10.77 o
 -10   9   6        343.16        367.81        16.22 o
  -9   9   6        690.45        662.88        25.90 o
  -8   9   6        407.38        348.64        14.12 o
  -7   9   6         62.82         78.04        13.48 o
  -6   9   6        215.87        187.69        14.69 o
  -5   9   6       1052.78       1005.06        17.54 o
  -4   9   6        931.52        915.48        19.12 o
  -3   9   6         33.11         46.93        10.04 o
  -2   9   6       2165.52       2144.15        29.32 o
  -1   9   6       3185.52       3278.85        40.89 o
   0   9   6         31.42         50.21        18.05 o
   1   9   6        103.68        117.53         8.60 o
   2   9   6         99.70        102.60         9.03 o
   3   9   6       1529.41       1428.67        25.02 o
   4   9   6        115.84        161.85        19.78 o
   5   9   6        455.82        393.03        30.78 o
   6   9   6         60.07         79.50        13.76 o
   7   9   6         76.03        142.48        14.07 o
   8   9   6        974.73       1020.04        26.17 o
   9   9   6        235.03        208.37        22.73 o
  10   9   6          6.02          5.68        12.22 o
 -11  10   6        109.92         99.55        15.69 o
 -10  10   6         26.16         36.03        11.15 o
  -9  10   6         55.45         73.98        11.16 o
  -8  10   6          0.97          7.05         9.11 o
  -7  10   6         59.83         41.83         9.81 o
  -6  10   6         59.13         46.66         9.48 o
  -5  10   6         25.08         35.99         8.54 o
  -4  10   6          1.75          0.85         6.12 o
  -3  10   6         12.72         17.79         7.08 o
  -2  10   6          3.94         15.92         7.99 o
  -1  10   6          3.40         17.93         9.20 o
   0  10   6          8.89         18.74         7.66 o
   1  10   6       1078.22       1015.86        19.78 o
   2  10   6        144.86        168.93        10.88 o
   3  10   6         24.24         63.54        16.40 o
   4  10   6        246.83        270.39        34.40 o
   5  10   6         69.91        110.68        13.41 o
   6  10   6        536.07        605.10        28.93 o
   7  10   6         29.34         41.81        12.00 o
   8  10   6         59.35         81.70        16.67 o
   9  10   6          8.45         23.11        12.38 o
 -10  11   6         61.81         48.31        17.09 o
  -9  11   6        111.45        195.82        17.26 o
  -8  11   6        150.56        176.11        13.70 o
  -7  11   6        232.28        219.51        12.77 o
  -6  11   6        647.62        626.71        17.63 o
  -5  11   6        109.87        109.20        10.40 o
  -4  11   6        404.87        418.30        14.78 o
  -3  11   6         45.50         50.75         9.34 o
  -2  11   6        894.37        851.51        19.49 o
  -1  11   6          2.34         -7.86         7.86 o
   0  11   6        634.51        604.13        19.92 o
   1  11   6        195.43        215.54        11.66 o
   2  11   6        203.67        204.19        11.60 o
   3  11   6        767.72        761.73        38.66 o
   4  11   6         25.73         38.21        12.49 o
   5  11   6        277.51        308.12        17.11 o
   6  11   6         79.56        125.99        14.56 o
   7  11   6         32.24         36.99        13.39 o
   8  11   6        201.72        176.35        23.49 o
  -8  12   6        796.63        822.95        25.87 o
  -7  12   6         43.45         41.55        10.55 o
  -6  12   6        231.35        253.98        13.15 o
  -5  12   6        212.74        216.99        14.38 o
  -4  12   6        197.03        220.54        22.00 o
  -3  12   6       1786.31       1829.39        61.57 o
  -2  12   6          9.22         16.55         9.18 o
  -1  12   6        339.29        373.26        14.67 o
   0  12   6        124.74        132.90        13.55 o
   1  12   6         25.00         22.57         9.54 o
   2  12   6       1651.70       1676.02        62.67 o
   3  12   6         53.44         48.03        13.23 o
   4  12   6        955.40        944.90        29.22 o
   5  12   6        161.34        172.74        24.89 o
   6  12   6          4.76         11.67        12.80 o
  -7  13   6        731.87        759.40        40.18 o
  -6  13   6         73.11         81.74        16.59 o
  -5  13   6        630.88        569.58        20.59 o
  -4  13   6       1553.47       1704.30        48.54 o
  -3  13   6          0.04         22.22        11.27 o
  -2  13   6        822.57        892.22        21.79 o
  -1  13   6        216.69        208.72        12.89 o
   0  13   6          5.45         29.20         9.74 o
   1  13   6        404.02        442.48        16.26 o
   2  13   6         41.67         65.93        13.70 o
   3  13   6       1441.59       1420.98        34.68 o
   4  13   6        347.06        396.05        35.02 o
   5  13   6          3.80          2.58        12.56 o
  -4  14   6        549.28        541.50        28.59 o
  -3  14   6       1325.62       1497.17        34.51 o
  -2  14   6        329.73        366.36        17.75 o
  -1  14   6         20.76         37.27         9.83 o
   0  14   6        144.70        138.36        12.73 o
   1  14   6        130.21        132.68        22.22 o
   2  14   6        872.15        909.25        27.69 o
 -15   1   7        363.98        425.40        21.66 o
 -14   1   7        137.77        193.50        17.13 o
 -13   1   7          1.92        -12.34        12.34 o
 -12   1   7         19.81         12.57        10.65 o
 -11   1   7         26.16         33.74         9.14 o
 -10   1   7        234.41        212.22        10.71 o
  -9   1   7        193.61        181.49         7.99 o
  -8   1   7        631.40        633.59        11.97 o
  -7   1   7        550.72        467.85        15.67 o
  -6   1   7        749.34        631.68        22.66 o
  -5   1   7       8878.17       9829.04       144.54 o
  -4   1   7       4756.88       5043.48       127.49 o
  -3   1   7       4554.57       4771.70        47.27 o
  -2   1   7        961.40       1021.20        11.25 o
  -1   1   7        194.78        168.58         6.41 o
   0   1   7       1645.78       1546.01        18.25 o
   1   1   7        294.95        284.21         6.45 o
   2   1   7         78.55        104.95         6.67 o
   3   1   7       2628.88       2648.60        32.59 o
   4   1   7        307.50        234.17         5.38 o
   5   1   7         42.64         68.32        10.04 o
   6   1   7         48.24         57.20         4.99 o
   7   1   7         12.93         19.75         9.23 o
   8   1   7         14.97         30.95         7.29 o
   9   1   7        148.93        164.69        11.80 o
  10   1   7        659.48        645.45        23.98 o
  11   1   7        712.64        752.57        26.76 o
  12   1   7        146.39        206.46        21.00 o
 -14   2   7        775.06        774.51        26.33 o
 -13   2   7       1223.05       1239.23        31.27 o
 -12   2   7        417.82        431.80        18.56 o
 -11   2   7        496.79        475.87        15.41 o
 -10   2   7        727.71        628.99        20.77 o
  -9   2   7       1606.77       1650.82        26.78 o
  -8   2   7       4117.06       3980.54        56.36 o
  -7   2   7        593.07        592.51        22.44 o
  -6   2   7        121.68        134.26         9.56 o
  -5   2   7         75.27        104.81         6.10 o
  -4   2   7         62.73         73.13         5.87 o
  -3   2   7       4570.81       4192.66        40.80 o
  -2   2   7         40.07         65.46         4.46 o
  -1   2   7       1767.08       1754.01        19.67 o
   0   2   7         22.82         34.16         3.03 o
   1   2   7       1625.52       1449.12        28.55 o
   2   2   7       8845.43       9491.35       120.45 o
   3   2   7        527.86        536.35        12.48 o
   4   2   7       5274.26       5349.63        67.47 o
   5   2   7       1186.32       1196.69        15.63 o
   6   2   7       2288.72       2128.76        26.58 o
   7   2   7        572.66        603.22        18.75 o
   8   2   7       1205.87       1063.20        30.09 o
   9   2   7       3376.44       3228.63        54.68 o
  10   2   7        937.97        972.78        27.81 o
  11   2   7        734.38        771.00        28.13 o
  12   2   7          2.83          6.47        13.32 o
 -14   3   7        472.12        484.24        25.55 o
 -13   3   7        870.99        708.09        28.58 o
 -12   3   7        598.34        569.45        17.80 o
 -11   3   7        753.02        750.35        18.48 o
 -10   3   7       3239.98       3253.55        48.22 o
  -9   3   7       1390.69       1349.97        43.75 o
  -8   3   7       1930.41       1764.93        36.97 o
  -7   3   7       3870.43       3684.61        60.79 o
  -6   3   7         37.67         57.05         6.05 o
  -5   3   7       3023.90       2858.15        44.89 o
  -4   3   7        889.47       1072.48        29.11 o
  -3   3   7       6373.36       7011.52        79.53 o
  -2   3   7      12137.72      11692.91       127.21 o
  -1   3   7       2884.56       2988.74        32.52 o
   0   3   7       2928.38       3210.12        42.29 o
   1   3   7        130.74        121.86         3.34 o
   2   3   7       3872.40       3871.17        42.19 o
   3   3   7      17141.11      17009.12       325.32 o
   4   3   7         40.37         55.23         4.73 o
   5   3   7       3597.43       3834.02        47.77 o
   6   3   7       3427.42       3707.28        49.53 o
   7   3   7       3582.56       3284.83        54.38 o
   8   3   7       3579.94       3525.63        67.60 o
   9   3   7         86.04        104.20        10.67 o
  10   3   7       3630.95       3529.73        71.84 o
  11   3   7        626.42        718.40        30.79 o
  12   3   7          4.69         20.42        14.46 o
 -14   4   7       1453.57       1501.22        41.36 o
 -13   4   7        459.96        438.88        20.56 o
 -12   4   7         62.88         53.57        11.15 o
 -11   4   7        409.14        413.60        16.85 o
 -10   4   7        636.04        585.00        19.45 o
  -9   4   7       3837.51       3763.94        54.13 o
  -8   4   7       5418.46       5259.10        73.05 o
  -7   4   7       2203.01       2103.51        40.75 o
  -6   4   7        447.41        433.47        11.36 o
  -5   4   7        491.52        516.00        12.75 o
  -4   4   7       7851.50       8082.49       116.58 o
  -3   4   7       5647.30       5451.19        63.27 o
  -2   4   7       1089.73       1116.48        14.14 o
  -1   4   7       5283.41       5626.86        65.61 o
   0   4   7       3223.73       3607.43        48.34 o
   1   4   7       2183.07       1992.95        20.57 o
   2   4   7       8628.52       8029.15       134.57 o
   3   4   7       1945.71       1898.45        24.98 o
   4   4   7      15985.11      16162.30       235.65 o
   5   4   7         89.80        100.53         9.45 o
   6   4   7         76.08         72.80        10.12 o
   7   4   7       1351.78       1376.57        27.51 o
   8   4   7       1340.10       1326.80        27.73 o
   9   4   7       6480.01       6485.27       104.34 o
  10   4   7       1649.58       1662.63        41.64 o
  11   4   7        778.12        731.73        40.17 o
  12   4   7          3.53         -7.65        14.41 o
 -14   5   7        277.06        276.85        20.93 o
 -13   5   7        144.73        190.84        13.96 o
 -12   5   7         12.41         18.29        10.34 o
 -11   5   7        784.40        715.85        27.43 o
 -10   5   7       2505.46       2531.62        40.94 o
  -9   5   7        372.08        353.92        17.89 o
  -8   5   7       1141.86       1030.72        20.83 o
  -7   5   7       1090.75        934.72        28.25 o
  -6   5   7         32.13         34.25         3.97 o
  -5   5   7       3359.41       3382.83        43.66 o
  -4   5   7        210.79        193.72         8.13 o
  -3   5   7       3910.82       3919.28        44.76 o
  -2   5   7       6043.60       5953.52        68.04 o
  -1   5   7         19.51         26.02         4.74 o
   0   5   7         58.53         74.62         6.83 o
   1   5   7         79.56        102.04         6.07 o
   2   5   7       2133.31       2108.09        28.34 o
   3   5   7      13029.36      13107.98       177.17 o
   4   5   7         59.38         53.20         6.46 o
   5   5   7       1677.48       1682.68        30.56 o
   6   5   7        558.45        578.68        16.29 o
   7   5   7       2324.28       2226.77        39.72 o
   8   5   7       1288.83       1285.96        28.39 o
   9   5   7          2.10         13.04        10.51 o
  10   5   7        957.59        975.84        44.48 o
  11   5   7        481.94        534.12        25.67 o
 -13   6   7        163.99        186.69        21.04 o
 -12   6   7        259.94        270.32        14.91 o
 -11   6   7         47.42         42.31        10.11 o
 -10   6   7          2.63          9.03         9.17 o
  -9   6   7        155.96        158.58        11.46 o
  -8   6   7       1351.61       1288.30        26.28 o
  -7   6   7        339.40        320.03        12.04 o
  -6   6   7         12.72         19.72         4.81 o
  -5   6   7        440.77        397.50        16.51 o
  -4   6   7        533.22        473.36        15.78 o
  -3   6   7       1294.32       1219.22        23.00 o
  -2   6   7         47.82         61.68         4.82 o
  -1   6   7        940.86        906.97        25.02 o
   0   6   7        564.24        523.65         9.39 o
   1   6   7        652.41        703.15        13.23 o
   2   6   7         17.14         24.10         5.51 o
   3   6   7          1.64          9.38         7.29 o
   4   6   7         63.54         68.94         6.09 o
   5   6   7        364.60        399.96        16.61 o
   6   6   7         34.72         52.17        10.33 o
   7   6   7        149.52        201.90        12.85 o
   8   6   7        118.66        132.12        12.88 o
   9   6   7        266.24        278.91        16.60 o
  10   6   7         72.87        108.40        28.52 o
  11   6   7         43.35         39.90        16.26 o
 -13   7   7         33.67         15.19        11.51 o
 -12   7   7         27.46         19.37        10.66 o
 -11   7   7          4.56          4.68         9.42 o
 -10   7   7         59.76         85.73        11.11 o
  -9   7   7        262.96        262.43        15.23 o
  -8   7   7        808.31        777.89        21.27 o
  -7   7   7         35.51         58.68        12.34 o
  -6   7   7        415.32        376.97        12.01 o
  -5   7   7          0.50          9.67         5.44 o
  -4   7   7        390.96        346.38         9.22 o
  -3   7   7         84.38        108.73         6.32 o
  -2   7   7         99.57        134.60         8.88 o
  -1   7   7        723.77        654.76        20.09 o
   0   7   7        318.34        318.64        13.52 o
   1   7   7        752.57        760.74        14.58 o
   2   7   7          0.28         -3.64         5.55 o
   3   7   7       3753.06       3623.50        58.02 o
   4   7   7        134.99        168.44        11.41 o
   5   7   7        358.71        312.76        14.47 o
   6   7   7        237.44        263.38        13.43 o
   7   7   7        125.93        152.66        15.65 o
   8   7   7        386.76        426.84        18.16 o
   9   7   7        100.82        151.87        14.88 o
  10   7   7        698.82        641.65        23.04 o
 -12   8   7         37.56         29.22        11.50 o
 -11   8   7         36.51         39.02        11.38 o
 -10   8   7          2.40         -6.54        13.60 o
  -9   8   7        490.75        580.40        20.26 o
  -8   8   7        546.29        549.44        16.01 o
  -7   8   7        434.90        383.04        13.88 o
  -6   8   7          2.32         16.95         7.79 o
  -5   8   7        103.21         98.51         7.17 o
  -4   8   7        579.53        569.37        18.91 o
  -3   8   7       1549.11       1497.28        21.33 o
  -2   8   7         54.35         63.10         6.09 o
  -1   8   7        153.34        158.84         6.61 o
   0   8   7        258.41        246.57        12.18 o
   1   8   7         21.44         14.96         6.81 o
   2   8   7       1871.34       1888.53        31.06 o
   3   8   7          5.86         19.33         7.61 o
   4   8   7         22.26         55.24        10.89 o
   5   8   7          6.70         10.27        12.48 o
   6   8   7        253.80        202.70        14.34 o
   7   8   7        162.26        213.59        14.06 o
   8   8   7         65.36         56.68        11.58 o
   9   8   7        683.95        636.85        21.44 o
  10   8   7         33.31         26.05        14.23 o
 -11   9   7        143.28        161.37        13.90 o
 -10   9   7        662.95        688.10        22.87 o
  -9   9   7        873.81        813.73        24.11 o
  -8   9   7         71.79         98.17        11.15 o
  -7   9   7        696.09        731.82        18.64 o
  -6   9   7         41.32         51.27         9.17 o
  -5   9   7       1622.45       1601.52        36.89 o
  -4   9   7        770.02        767.68        23.46 o
  -3   9   7        941.96       1034.01        17.43 o
  -2   9   7       1459.16       1459.80        24.91 o
  -1   9   7        127.51        141.27         9.73 o
   0   9   7        339.57        288.06        14.32 o
   1   9   7        101.75        126.44         9.22 o
   2   9   7        899.23        869.20        17.63 o
   3   9   7       3430.22       3305.11       112.24 o
   4   9   7          1.60         -2.95        11.31 o
   5   9   7        131.98        177.01        14.01 o
   6   9   7         67.93         73.10        20.50 o
   7   9   7        366.39        361.69        25.98 o
   8   9   7        437.98        470.45        20.33 o
   9   9   7        144.37        165.00        20.93 o
 -11  10   7        296.28        314.60        19.32 o
 -10  10   7        130.52        145.60        14.32 o
  -9  10   7        914.53        928.82        23.02 o
  -8  10   7       1816.79       1836.15        54.85 o
  -7  10   7         90.89        111.43        11.02 o
  -6  10   7         73.93        100.24        10.19 o
  -5  10   7         36.59         48.37         8.97 o
  -4  10   7       1678.73       1707.93        31.25 o
  -3  10   7       1537.32       1542.06        26.57 o
  -2  10   7         20.48         44.09         8.52 o
  -1  10   7        301.31        344.85        19.45 o
   0  10   7        236.02        252.45        11.51 o
   1  10   7        694.91        669.01        16.27 o
   2  10   7       2301.68       2246.80        35.24 o
   3  10   7        161.00        232.98        19.85 o
   4  10   7       2952.65       2824.67        51.26 o
   5  10   7        331.29        265.13        16.23 o
   6  10   7        372.59        375.74        20.85 o
   7  10   7        242.81        254.53        19.14 o
   8  10   7        260.27        249.52        17.41 o
  -9  11   7        248.28        262.83        14.88 o
  -8  11   7        470.16        465.79        17.12 o
  -7  11   7       1201.72       1209.56        29.99 o
  -6  11   7        642.24        616.23        17.73 o
  -5  11   7       1037.75       1017.53        29.97 o
  -4  11   7         12.79         34.85        10.92 o
  -3  11   7        840.75        879.85        19.72 o
  -2  11   7       2727.89       2776.17        42.65 o
  -1  11   7        676.42        686.69        17.49 o
   0  11   7         23.06         22.43         8.98 o
   1  11   7         39.04         37.03         9.20 o
   2  11   7       1099.16       1162.98        28.00 o
   3  11   7       2345.94       2348.47        45.20 o
   4  11   7         37.04         36.08        12.65 o
   5  11   7        285.57        258.77        17.20 o
   6  11   7        196.02        182.61        35.39 o
   7  11   7        134.26        102.30        15.14 o
  -8  12   7        697.83        652.85        23.60 o
  -7  12   7        295.58        240.08        13.72 o
  -6  12   7        126.84        156.17        14.16 o
  -5  12   7        312.09        327.33        19.29 o
  -4  12   7       1080.17       1017.43        31.44 o
  -3  12   7        501.34        513.60        18.84 o
  -2  12   7          1.37          5.24         8.43 o
  -1  12   7        948.18        913.29        23.04 o
   0  12   7       1045.27       1024.00        22.83 o
   1  12   7        234.41        243.95        15.67 o
   2  12   7         86.25        110.84        13.86 o
   3  12   7         22.28         19.90        12.56 o
   4  12   7        906.22        963.97        28.19 o
   5  12   7        347.09        425.61        20.69 o
   6  12   7         15.44         24.70        14.06 o
  -6  13   7         74.49         71.45        13.08 o
  -5  13   7         58.62        101.96        17.30 o
  -4  13   7          1.44         -9.40        11.12 o
  -3  13   7          9.50         29.89        11.27 o
  -2  13   7        205.07        209.89        15.04 o
  -1  13   7        418.13        339.70        15.04 o
   0  13   7        128.22        107.58        11.60 o
   1  13   7         13.54         20.57        12.20 o
   2  13   7         36.48         33.10        13.11 o
   3  13   7         19.88         41.88        14.00 o
   4  13   7          1.65        -13.12        13.12 o
  -3  14   7         40.11         55.18        12.94 o
  -2  14   7         33.58         46.40        12.44 o
  -1  14   7         11.83         19.15        11.36 o
   0  14   7          1.87         17.73        12.40 o
   1  14   7         31.12         28.14        13.05 o
 -14   0   8       3170.23       3059.56        86.32 o
 -13   0   8        455.29        484.14        26.80 o
 -12   0   8       1015.14        903.30        35.26 o
 -11   0   8         57.54         51.82        16.17 o
 -10   0   8       1693.22       1680.15        90.28 o
  -9   0   8       5696.46       5845.00       110.53 o
  -8   0   8        756.64        670.98        21.67 o
  -7   0   8       7505.43       7348.69       123.74 o
  -6   0   8        604.36        669.45        14.57 o
  -5   0   8         46.70         40.79         3.96 o
  -4   0   8      14200.80      13644.68       210.56 o
  -3   0   8       7166.75       6618.01       226.76 o
  -2   0   8      19853.13      19709.04       457.60 o
  -1   0   8       5802.70       5710.77        87.81 o
   0   0   8       5286.34       5244.02       158.26 o
   1   0   8        913.88        770.83        30.07 o
   2   0   8        184.30        160.15         4.38 o
   3   0   8      15742.83      15453.78       258.02 o
   4   0   8      15570.01      15536.41       269.41 o
   5   0   8          9.25         18.13         5.56 o
   6   0   8       1386.53       1460.67        42.23 o
   7   0   8       1634.14       1580.70        45.80 o
   8   0   8       1981.67       2090.51        57.90 o
   9   0   8       4159.55       4083.18        91.55 o
  10   0   8         75.38         72.53        13.40 o
  11   0   8       2203.15       2346.32        96.79 o
  12   0   8         20.64          8.48        28.99 o
 -14   1   8          3.56         11.51        13.09 o
 -13   1   8       1602.56       1546.52        35.05 o
 -12   1   8        729.73        774.17        23.69 o
 -11   1   8        475.27        485.24        27.28 o
 -10   1   8       1100.58       1012.03        34.96 o
  -9   1   8         23.61         50.60        10.95 o
  -8   1   8      10327.65      10483.89       131.21 o
  -7   1   8       5337.14       5338.01        82.80 o
  -6   1   8        721.02        798.34        39.27 o
  -5   1   8        987.66       1045.18        23.92 o
  -4   1   8       2084.37       2290.33        22.87 o
  -3   1   8      10139.92       9982.15       106.40 o
  -2   1   8      11957.02      11551.66       147.87 o
  -1   1   8       2673.32       2502.75        30.13 o
   0   1   8       1954.22       1972.64        19.62 o
   1   1   8        197.34        167.63         6.55 o
   2   1   8       4623.89       4565.07        55.36 o
   3   1   8      10943.25      11045.77       143.95 o
   4   1   8      10341.72      10506.76       137.89 o
   5   1   8       2759.83       2765.12        47.88 o
   6   1   8         37.33         47.31         5.69 o
   7   1   8        702.14        655.75        14.98 o
   8   1   8       2184.11       2059.74        35.25 o
   9   1   8        554.51        573.65        27.67 o
  10   1   8       4228.74       4200.97        83.41 o
  11   1   8        191.83        281.44        31.42 o
  12   1   8          5.69         34.17        21.06 o
 -14   2   8       1073.50       1095.20        31.04 o
 -13   2   8        486.63        454.39        24.18 o
 -12   2   8          9.60         -0.95        10.62 o
 -11   2   8          7.75         -9.02        10.81 o
 -10   2   8        194.67        216.01        13.65 o
  -9   2   8       1163.02       1192.32        21.72 o
  -8   2   8        760.41        685.41        16.57 o
  -7   2   8       2438.39       2584.58        36.49 o
  -6   2   8       2406.13       2526.71        34.40 o
  -5   2   8       7933.07       8115.28       104.67 o
  -4   2   8       3516.00       3484.94        49.33 o
  -3   2   8        383.53        369.33        14.57 o
  -2   2   8       4955.47       5002.05        60.11 o
  -1   2   8       4045.94       4053.09        44.02 o
   0   2   8         10.79         22.85         2.40 o
   1   2   8       1354.75       1407.50        18.59 o
   2   2   8         29.98         21.13         4.91 o
   3   2   8       2902.99       2754.51        34.67 o
   4   2   8       3929.36       3844.53        48.63 o
   5   2   8       1178.29       1109.80        17.33 o
   6   2   8        372.09        366.42        12.90 o
   7   2   8        836.98        827.40        18.78 o
   8   2   8        613.23        676.30        21.64 o
   9   2   8        955.39        924.79        67.17 o
  10   2   8         33.40         56.61        12.87 o
  11   2   8       1284.25       1410.01        38.31 o
  12   2   8        154.92        143.76        18.09 o
 -14   3   8         79.14         89.82        15.84 o
 -13   3   8        289.37        265.24        17.35 o
 -12   3   8        265.16        252.79        15.45 o
 -11   3   8        160.72        177.78        11.43 o
 -10   3   8          3.73         14.37         7.78 o
  -9   3   8         16.49          1.83         7.07 o
  -8   3   8          3.16         18.57         7.24 o
  -7   3   8         29.57         34.24         6.98 o
  -6   3   8        152.31        140.82         7.15 o
  -5   3   8         38.05         55.43         5.89 o
  -4   3   8         16.65         15.50         4.90 o
  -3   3   8         92.46         95.35         3.17 o
  -2   3   8        421.92        438.64         7.75 o
  -1   3   8        941.91        951.26        12.00 o
   0   3   8          1.26          0.39         2.28 o
   1   3   8       4257.84       4651.42        57.21 o
   2   3   8        894.64        868.25        18.63 o
   3   3   8         10.13          4.98         4.93 o
   4   3   8        267.92        261.43         7.74 o
   5   3   8       2388.43       2338.45        37.42 o
   6   3   8       1581.49       1589.62        28.71 o
   7   3   8          6.55         14.62         8.64 o
   8   3   8         10.25         28.77         9.59 o
   9   3   8          4.03          5.17        16.58 o
  10   3   8         49.46         61.94        15.31 o
  11   3   8          5.75         13.99        14.22 o
 -14   4   8        252.74        245.54        18.13 o
 -13   4   8        164.57        204.73        16.52 o
 -12   4   8         87.65         86.94        12.63 o
 -11   4   8          3.81         12.34         8.94 o
 -10   4   8         26.52         34.17         8.71 o
  -9   4   8        424.96        413.40        24.35 o
  -8   4   8        442.68        447.75        24.72 o
  -7   4   8       1082.11       1023.97        18.79 o
  -6   4   8         24.71         49.86        11.95 o
  -5   4   8         74.24        104.83         7.15 o
  -4   4   8        141.22        181.85         7.54 o
  -3   4   8        214.67        198.31         6.84 o
  -2   4   8        306.43        264.05         8.68 o
  -1   4   8         16.18         31.45         7.37 o
   0   4   8        184.33        212.15         6.42 o
   1   4   8         31.91         46.77         6.31 o
   2   4   8         43.88         65.00        10.05 o
   3   4   8        926.83        956.04        19.30 o
   4   4   8        393.88        371.90        13.03 o
   5   4   8         55.89         62.16         9.46 o
   6   4   8         16.08         24.65         8.86 o
   7   4   8          1.50         -8.78         9.22 o
   8   4   8          8.88         -7.12         9.25 o
   9   4   8        413.36        405.96        19.94 o
  10   4   8         16.74         25.36        17.71 o
  11   4   8        306.37        327.22        21.26 o
 -14   5   8         11.82         18.13        13.73 o
 -13   5   8       1603.33       1516.73        36.51 o
 -12   5   8        307.90        346.54        16.14 o
 -11   5   8          3.38         27.69         9.91 o
 -10   5   8          4.18          8.96        12.22 o
  -9   5   8        181.83        234.58        11.87 o
  -8   5   8        981.95        914.20        19.20 o
  -7   5   8        153.20        179.53        10.82 o
  -6   5   8         88.39        114.83         7.90 o
  -5   5   8        164.78        161.93         8.44 o
  -4   5   8        134.94        129.54         5.32 o
  -3   5   8       2195.26       2121.77        39.87 o
  -2   5   8       1243.59       1069.12        35.33 o
  -1   5   8        350.40        306.05         7.34 o
   0   5   8        323.32        262.59         6.37 o
   1   5   8        247.49        193.65         6.82 o
   2   5   8        582.72        586.25        15.15 o
   3   5   8       3149.89       3138.93        48.49 o
   4   5   8       2016.96       1958.84        43.29 o
   5   5   8       2442.93       2353.71        40.09 o
   6   5   8        165.39        159.53        11.43 o
   7   5   8          9.93         21.76         9.63 o
   8   5   8        146.09        208.34        24.06 o
   9   5   8        257.59        256.88        15.53 o
  10   5   8        692.31        633.88        26.64 o
  11   5   8         16.01         30.11        15.76 o
 -13   6   8          7.43          6.50        12.35 o
 -12   6   8         39.47         59.55        11.77 o
 -11   6   8        115.22        137.08        12.57 o
 -10   6   8        670.45        702.18        18.23 o
  -9   6   8       2142.77       2121.42        48.39 o
  -8   6   8        681.60        683.59        38.17 o
  -7   6   8       2371.87       2304.50        60.56 o
  -6   6   8        418.92        480.24        12.75 o
  -5   6   8        345.67        299.90        13.18 o
  -4   6   8       1523.97       1467.78        21.38 o
  -3   6   8       1346.19       1182.75        36.13 o
  -2   6   8       6889.99       6939.40        82.35 o
  -1   6   8       4896.35       4904.40        56.84 o
   0   6   8        293.41        275.83         9.14 o
   1   6   8          4.47          6.42         5.03 o
   2   6   8        875.76        868.41        14.71 o
   3   6   8       3565.22       3625.20        58.29 o
   4   6   8       2988.68       2857.18        89.06 o
   5   6   8        239.48        223.93        12.55 o
   6   6   8        403.30        368.79        21.45 o
   7   6   8        278.66        260.50        14.66 o
   8   6   8        352.13        380.30        16.95 o
   9   6   8       1686.40       1715.15        36.12 o
  10   6   8          0.38        -10.70        17.11 o
 -13   7   8        705.47        687.56        26.64 o
 -12   7   8        428.58        421.47        17.53 o
 -11   7   8        265.12        250.28        15.99 o
 -10   7   8        804.59        835.61        25.41 o
  -9   7   8         56.00         81.49        13.38 o
  -8   7   8       4395.58       4529.59        75.10 o
  -7   7   8       2253.02       2174.57        33.99 o
  -6   7   8         78.25        134.10        12.11 o
  -5   7   8         12.58          6.39         6.86 o
  -4   7   8        349.58        318.11         8.80 o
  -3   7   8       3737.21       3573.58        47.29 o
  -2   7   8       3455.24       3279.94        39.98 o
  -1   7   8       1957.86       1804.96        28.43 o
   0   7   8       2182.35       2224.02        31.07 o
   1   7   8         86.21         96.37         7.24 o
   2   7   8       1303.83       1234.48        20.60 o
   3   7   8       3011.16       2877.86        46.76 o
   4   7   8       4109.41       4140.18        65.49 o
   5   7   8       1397.35       1414.02        28.28 o
   6   7   8        239.82        248.38        14.43 o
   7   7   8        235.57        285.64        15.53 o
   8   7   8        670.77        699.03        22.39 o
   9   7   8        179.81        220.65        17.65 o
  10   7   8       2802.06       2749.95        64.14 o
 -12   8   8         94.40        110.91        13.27 o
 -11   8   8          2.90         17.08        12.02 o
 -10   8   8        100.68        120.59        16.44 o
  -9   8   8       1124.41       1218.50        28.88 o
  -8   8   8        287.36        285.27        13.45 o
  -7   8   8       1463.54       1591.95        28.54 o
  -6   8   8        330.22        336.80        17.20 o
  -5   8   8       1025.58        901.57        18.22 o
  -4   8   8       2345.98       2158.76        37.90 o
  -3   8   8       1058.60       1045.86        25.29 o
  -2   8   8       1090.55       1030.06        16.45 o
  -1   8   8       2057.27       1965.35        39.44 o
   0   8   8       1986.76       1941.01        29.40 o
   1   8   8        152.69        131.36         7.81 o
   2   8   8        133.36        133.51         8.51 o
   3   8   8       4806.68       4636.69        74.43 o
   4   8   8       3752.47       3660.87        60.94 o
   5   8   8          3.32        -10.21        12.72 o
   6   8   8         88.02        109.77        12.06 o
   7   8   8        247.92        236.96        15.60 o
   8   8   8        368.54        399.30        19.79 o
   9   8   8        383.10        347.14        18.60 o
 -11   9   8        162.85        174.72        18.12 o
 -10   9   8         29.77         28.28        11.02 o
  -9   9   8          6.34         -7.78         9.64 o
  -8   9   8        261.06        245.62        13.46 o
  -7   9   8        558.28        548.06        15.84 o
  -6   9   8        225.42        188.81        11.05 o
  -5   9   8         22.44         22.60         8.55 o
  -4   9   8        486.48        426.48        12.75 o
  -3   9   8       3920.87       3815.53        49.11 o
  -2   9   8       2314.49       2330.59        35.44 o
  -1   9   8         24.81         38.30         8.28 o
   0   9   8        116.36        148.58        13.13 o
   1   9   8        527.24        548.10        14.11 o
   2   9   8        765.96        722.85        20.08 o
   3   9   8        622.67        616.44        19.42 o
   4   9   8        318.91        327.75        18.31 o
   5   9   8        870.77        827.54        23.66 o
   6   9   8        553.84        611.91        20.90 o
   7   9   8        244.44        302.33        17.41 o
   8   9   8          0.12        -12.33        12.33 o
   9   9   8        295.32        283.70        18.60 o
 -10  10   8        107.00         87.00        12.85 o
  -9  10   8        407.49        361.13        15.98 o
  -8  10   8         40.95         45.68        10.78 o
  -7  10   8          5.59          5.47         9.62 o
  -6  10   8         35.24         19.63         8.78 o
  -5  10   8        654.95        619.48        18.17 o
  -4  10   8         10.84        -11.38        11.38 o
  -3  10   8        220.46        196.86        13.39 o
  -2  10   8         11.15         25.93         8.59 o
  -1  10   8         17.58         12.03         7.73 o
   0  10   8         41.54         45.29         8.66 o
   1  10   8         12.59         15.79        10.24 o
   2  10   8        139.19        189.43        13.03 o
   3  10   8         45.10         54.13        18.22 o
   4  10   8        185.56        214.30        17.55 o
   5  10   8        124.16        121.65        12.88 o
   6  10   8          2.01          0.84        15.69 o
   7  10   8         84.31        118.04        15.05 o
   8  10   8          2.71          8.69        17.65 o
  -9  11   8          1.60         -7.20        10.22 o
  -8  11   8        279.21        302.67        15.06 o
  -7  11   8         77.73        144.47        12.03 o
  -6  11   8         85.73        118.33        11.11 o
  -5  11   8         16.11         20.09        10.97 o
  -4  11   8          2.27          0.37         9.36 o
  -3  11   8        312.49        294.45        15.35 o
  -2  11   8          2.07         17.49         8.55 o
  -1  11   8        409.00        386.36        14.13 o
   0  11   8         12.92         22.35         8.67 o
   1  11   8         99.74        124.04        13.16 o
   2  11   8        110.11         99.84        13.10 o
   3  11   8        338.57        305.39        17.21 o
   4  11   8        319.58        305.23        17.83 o
   5  11   8         40.48         45.14        13.37 o
   6  11   8        181.29        248.51        17.46 o
   7  11   8          0.19         -0.32        11.72 o
  -8  12   8        142.01        198.09        15.79 o
  -7  12   8        516.21        504.05        23.17 o
  -6  12   8         56.07         58.12        21.86 o
  -5  12   8          6.12         16.58        15.11 o
  -4  12   8        688.90        635.71        46.70 o
  -3  12   8         54.13         74.20        12.70 o
  -2  12   8       1384.18       1426.85        33.42 o
  -1  12   8        860.84        847.37        23.27 o
   0  12   8         15.77         24.11        12.82 o
   1  12   8          5.84          6.02        11.19 o
   2  12   8        495.57        501.15        20.05 o
   3  12   8        462.42        418.00        36.83 o
   4  12   8        895.71        837.75        35.91 o
   5  12   8         20.53         11.40        12.55 o
  -6  13   8         30.58         70.25        12.85 o
  -5  13   8         23.57         21.07        11.83 o
  -4  13   8         19.35         28.73        11.10 o
  -3  13   8        675.12        625.94        21.94 o
  -2  13   8        403.95        391.42        35.15 o
  -1  13   8         63.61         43.84        14.77 o
   0  13   8        181.39        211.19        16.11 o
   1  13   8        183.84        182.31        24.32 o
   2  13   8        606.37        626.14        36.73 o
   3  13   8        364.36        374.09        19.94 o
 -14   1   9        159.86        158.31        16.59 o
 -13   1   9        245.52        277.81        15.75 o
 -12   1   9        144.90        149.26        20.15 o
 -11   1   9         14.96         -0.44         9.10 o
 -10   1   9        110.11        142.77        12.68 o
  -9   1   9        863.87        840.87        17.72 o
  -8   1   9        764.50        689.15        37.55 o
  -7   1   9         47.73         85.85         9.64 o
  -6   1   9        683.75        777.81        14.51 o
  -5   1   9       2702.08       2548.40        49.76 o
  -4   1   9        881.28        842.70        12.61 o
  -3   1   9        344.98        348.70         6.66 o
  -2   1   9         14.29         11.02         3.80 o
  -1   1   9       4095.05       4126.11        45.14 o
   0   1   9       2899.99       2622.73        40.70 o
   1   1   9         56.06         80.58         4.83 o
   2   1   9          4.58          6.60         4.06 o
   3   1   9        282.67        279.28         7.26 o
   4   1   9       2709.96       2710.57        35.52 o
   5   1   9       1860.56       1977.73        27.67 o
   6   1   9         51.85         70.20         9.61 o
   7   1   9       1127.35       1090.77        21.85 o
   8   1   9        190.31        160.97        19.36 o
   9   1   9        438.57        419.70        19.72 o
  10   1   9        611.21        582.14        24.94 o
  11   1   9        128.84        114.74        24.14 o
 -14   2   9        496.52        573.31        44.68 o
 -13   2   9         64.02         71.64        14.13 o
 -12   2   9        869.41        831.27        24.96 o
 -11   2   9        238.75        256.55        15.79 o
 -10   2   9       1281.38       1343.28        29.19 o
  -9   2   9       1124.28       1019.99        25.11 o
  -8   2   9        343.56        314.60        14.63 o
  -7   2   9       6394.19       6344.41        85.29 o
  -6   2   9       2572.05       2580.65        65.66 o
  -5   2   9        431.81        434.34        11.42 o
  -4   2   9         99.47        111.89         6.04 o
  -3   2   9       1456.69       1517.56        23.92 o
  -2   2   9      11289.27      11378.66       134.83 o
  -1   2   9        469.76        391.46        10.37 o
   0   2   9       5104.23       5298.29       110.99 o
   1   2   9       6364.53       6775.12        85.02 o
   2   2   9        268.86        276.81         7.49 o
   3   2   9       7007.38       6904.91        88.60 o
   4   2   9        452.93        509.64        11.54 o
   5   2   9       3665.27       3726.69        49.82 o
   6   2   9       1450.33       1429.34        22.25 o
   7   2   9          8.71          7.05        16.02 o
   8   2   9        417.09        440.74        19.52 o
   9   2   9        643.45        654.35        23.86 o
  10   2   9        575.13        511.25        54.07 o
  11   2   9        704.76        698.84        26.86 o
 -14   3   9        359.73        348.22        18.78 o
 -13   3   9       1548.44       1727.03        38.13 o
 -12   3   9        197.68        221.87        16.32 o
 -11   3   9          4.45         21.86        19.84 o
 -10   3   9        126.22        178.63        16.28 o
  -9   3   9       2231.28       2224.31        35.68 o
  -8   3   9       9208.86       9075.54       126.14 o
  -7   3   9        797.18        803.89        36.13 o
  -6   3   9       2398.45       2217.70        46.83 o
  -5   3   9        814.68        747.37        28.14 o
  -4   3   9       1989.95       2075.08        33.95 o
  -3   3   9       8058.36       7547.24       172.82 o
  -2   3   9          5.99         16.60         4.01 o
  -1   3   9       8118.99       7852.58        90.06 o
   0   3   9       4537.73       4619.00        51.54 o
   1   3   9        826.59        857.85        13.61 o
   2   3   9       1099.24       1108.77        16.44 o
   3   3   9        131.70        124.88        10.68 o
   4   3   9       6908.04       6965.09        91.45 o
   5   3   9         91.14        120.30         9.79 o
   6   3   9        365.39        326.16        12.45 o
   7   3   9          6.63          1.08        10.40 o
   8   3   9          8.78          6.56        11.52 o
   9   3   9       2541.22       2436.95        70.16 o
  10   3   9       2593.66       2844.39        62.50 o
  11   3   9         38.45         46.52        15.31 o
 -14   4   9       1620.04       1622.43        39.31 o
 -13   4   9        342.02        408.49        20.09 o
 -12   4   9        952.13        975.33        27.20 o
 -11   4   9        106.15        121.67        12.63 o
 -10   4   9        805.52        804.94        18.99 o
  -9   4   9       3403.79       3249.23        54.05 o
  -8   4   9        583.84        652.47        16.68 o
  -7   4   9      11751.72      11844.29       167.11 o
  -6   4   9       2092.98       1921.11        31.69 o
  -5   4   9        516.65        542.91        11.70 o
  -4   4   9       1940.69       2037.37        37.68 o
  -3   4   9        462.94        473.42        16.34 o
  -2   4   9      21934.66      21799.65       284.90 o
  -1   4   9       1025.67       1001.21        13.83 o
   0   4   9       1045.70       1022.42        13.64 o
   1   4   9       1114.89       1038.46        15.48 o
   2   4   9        125.55        133.23         8.51 o
   3   4   9       8141.28       8480.06       126.88 o
   4   4   9       1091.49       1142.71        22.50 o
   5   4   9        401.91        403.97        30.01 o
   6   4   9       1062.09       1193.79        24.24 o
   7   4   9         41.72         46.04         9.38 o
   8   4   9         99.57        112.70        14.24 o
   9   4   9        901.07        861.82        28.57 o
  10   4   9       1353.63       1359.78        50.73 o
  11   4   9       1331.80       1361.05        51.76 o
 -13   5   9        949.90        904.36        28.33 o
 -12   5   9         94.07         78.17        14.71 o
 -11   5   9          8.40          9.68         9.98 o
 -10   5   9         45.16         56.31         9.98 o
  -9   5   9        940.22        930.73        20.52 o
  -8   5   9       3402.02       3284.74        49.03 o
  -7   5   9        209.74        211.07        11.24 o
  -6   5   9        234.20        238.75        15.42 o
  -5   5   9         37.85         47.55         6.98 o
  -4   5   9        664.84        600.34        10.88 o
  -3   5   9       5885.77       5903.04        69.35 o
  -2   5   9         93.94        126.85         5.90 o
  -1   5   9       4540.76       4386.87        50.26 o
   0   5   9       1387.48       1348.00        17.14 o
   1   5   9        336.10        293.01         7.74 o
   2   5   9        689.30        640.63        15.72 o
   3   5   9         10.19          4.66         7.59 o
   4   5   9       6137.88       6441.60        98.93 o
   5   5   9       1845.70       1988.26        49.87 o
   6   5   9        103.96        115.49        10.58 o
   7   5   9        528.66        602.18        18.92 o
   8   5   9          6.62          9.63        13.47 o
   9   5   9        848.91        790.99        28.34 o
  10   5   9        908.59        983.80        32.37 o
 -13   6   9         24.05          9.82        13.11 o
 -12   6   9         11.56         13.25        12.37 o
 -11   6   9         86.48         84.89        11.67 o
 -10   6   9         81.02        108.16        11.12 o
  -9   6   9          1.60          8.33         8.62 o
  -8   6   9         69.58         71.54         9.81 o
  -7   6   9        609.75        570.69        16.51 o
  -6   6   9        971.13        901.72        18.26 o
  -5   6   9        150.64        144.02         8.89 o
  -4   6   9        165.41        151.81         6.40 o
  -3   6   9        310.48        295.87         8.85 o
  -2   6   9        745.32        758.10        23.22 o
  -1   6   9        552.63        499.36        11.94 o
   0   6   9          0.57         -3.26         5.26 o
   1   6   9        247.89        259.70         8.47 o
   2   6   9        176.25        176.39        12.96 o
   3   6   9       2749.55       2766.61        72.67 o
   4   6   9        306.34        332.36        13.73 o
   5   6   9        385.01        340.68        14.43 o
   6   6   9        113.76        181.04        12.69 o
   7   6   9        332.01        413.50        15.86 o
   8   6   9        150.80        170.54        13.78 o
   9   6   9         18.81         17.89        19.54 o
  10   6   9        278.89        301.55        21.82 o
 -12   7   9         24.59          8.93        10.91 o
 -11   7   9          0.62          2.70         9.17 o
 -10   7   9        218.29        205.82        12.69 o
  -9   7   9         97.25         80.45        12.75 o
  -8   7   9        153.57        193.98        12.37 o
  -7   7   9         11.79         -4.97        14.44 o
  -6   7   9        656.04        691.04        16.54 o
  -5   7   9        327.91        289.12        14.28 o
  -4   7   9        447.51        408.76        13.67 o
  -3   7   9        847.86        828.34        19.78 o
  -2   7   9          7.61         22.74         5.21 o
  -1   7   9        988.63        984.85        18.08 o
   0   7   9        543.49        516.81        14.36 o
   1   7   9       1046.21       1021.50        18.05 o
   2   7   9        142.77        186.21        11.66 o
   3   7   9         30.66         31.58         9.90 o
   4   7   9        555.93        509.24        26.60 o
   5   7   9        285.58        296.52        14.83 o
   6   7   9        234.15        265.17        19.95 o
   7   7   9         62.70         90.93        12.78 o
   8   7   9        239.25        258.59        16.32 o
   9   7   9         44.84         81.29        17.70 o
 -12   8   9        209.98        196.64        17.45 o
 -11   8   9         36.02         21.67        12.59 o
 -10   8   9         78.97        114.64        16.97 o
  -9   8   9        407.45        439.59        23.46 o
  -8   8   9        189.06        180.42        12.16 o
  -7   8   9       1719.07       1785.41        40.41 o
  -6   8   9         10.13         10.88         8.80 o
  -5   8   9        104.27        122.45         9.58 o
  -4   8   9        161.54        190.10        10.33 o
  -3   8   9       2930.54       3097.53        62.06 o
  -2   8   9       2903.86       2863.47        77.55 o
  -1   8   9        142.54        166.19        10.70 o
   0   8   9       1012.41       1039.94        23.79 o
   1   8   9        145.85        163.53        11.38 o
   2   8   9        834.77        796.84        28.34 o
   3   8   9        203.74        233.50        13.74 o
   4   8   9          9.70         13.51        10.32 o
   5   8   9        861.97        796.68        22.35 o
   6   8   9        232.36        257.71        15.62 o
   7   8   9         39.82         52.66        15.30 o
   8   8   9         31.26         33.22        14.35 o
   9   8   9        201.49        232.92        20.93 o
 -11   9   9        141.55        148.66        13.93 o
 -10   9   9         27.84         40.51        11.31 o
  -9   9   9        351.47        294.58        14.91 o
  -8   9   9       1263.25       1255.45        25.29 o
  -7   9   9         37.97         78.28        18.05 o
  -6   9   9        866.28        884.03        19.80 o
  -5   9   9        598.90        622.97        23.50 o
  -4   9   9         67.01         93.08         9.12 o
  -3   9   9        282.78        296.94        15.76 o
  -2   9   9          0.14          7.50         7.26 o
  -1   9   9       2075.42       2086.12        32.94 o
   0   9   9       1565.19       1527.58        31.77 o
   1   9   9         14.18         31.38        10.31 o
   2   9   9          4.66         20.32        12.27 o
   3   9   9         76.62        119.41        12.34 o
   4   9   9       3550.08       3415.10        80.46 o
   5   9   9        582.21        659.16        22.19 o
   6   9   9         76.53         74.66        13.23 o
   7   9   9        172.66        194.70        16.49 o
   8   9   9          4.77        -12.54        12.54 o
 -10  10   9        160.06        171.55        13.99 o
  -9  10   9         73.84        125.74        17.97 o
  -8  10   9        211.84        231.41        14.03 o
  -7  10   9       1221.51       1195.17        25.21 o
  -6  10   9        668.97        619.49        20.04 o
  -5  10   9         79.21         53.67        13.03 o
  -4  10   9         34.65         50.20        11.21 o
  -3  10   9         52.42         49.75        10.60 o
  -2  10   9       4679.27       4598.53        75.16 o
  -1  10   9       1160.59       1192.83        26.74 o
   0  10   9       1038.65       1061.04        25.51 o
   1  10   9       1298.41       1270.32        27.45 o
   2  10   9        181.81        198.80        14.85 o
   3  10   9       2373.38       2437.10        46.18 o
   4  10   9        128.74        205.92        15.10 o
   5  10   9        812.18        799.78        24.08 o
   6  10   9        871.41        874.13        41.67 o
   7  10   9         71.31         63.94        14.40 o
  -9  11   9        562.12        580.79        31.67 o
  -8  11   9       1216.94       1236.36        27.71 o
  -7  11   9         10.32          8.01        11.34 o
  -6  11   9        431.50        482.86        23.45 o
  -5  11   9        218.50        201.91        15.86 o
  -4  11   9        850.05        766.55        26.58 o
  -3  11   9       1016.04       1064.41        27.53 o
  -2  11   9          1.81          6.15         9.11 o
  -1  11   9        760.31        767.76        23.41 o
   0  11   9        918.48        884.36        34.66 o
   1  11   9        233.26        211.87        14.93 o
   2  11   9        120.42        148.99        13.07 o
   3  11   9         31.76         29.32        12.42 o
   4  11   9       1098.99       1090.12        27.54 o
   5  11   9        508.26        505.28        21.32 o
   6  11   9         32.38         64.57        14.63 o
  -7  12   9        322.45        322.74        19.95 o
  -6  12   9        121.68        110.25        14.23 o
  -5  12   9         27.96         13.53        11.05 o
  -4  12   9         44.46         63.44        12.62 o
  -3  12   9        109.80        157.17        22.71 o
  -2  12   9        870.46        867.82        22.83 o
  -1  12   9        113.35        124.47        21.35 o
   0  12   9          2.45          9.83        16.51 o
   1  12   9         16.12         13.75        11.66 o
   2  12   9        211.32        190.54        16.25 o
   3  12   9        791.69        823.13        26.22 o
   4  12   9         24.96         49.70        14.24 o
  -5  13   9        109.14         67.63        13.28 o
  -4  13   9         59.85         58.85        12.78 o
  -3  13   9          4.85         25.31        11.88 o
  -2  13   9          0.89         12.80        12.46 o
  -1  13   9         18.74         18.96        14.77 o
   0  13   9        191.67        178.58        22.68 o
   1  13   9        474.28        525.20        21.64 o
   2  13   9         22.37         49.86        14.20 o
 -14   0  10          8.03         26.72        20.06 o
 -13   0  10       1967.23       1961.33        60.39 o
 -12   0  10       2191.09       2203.99        63.44 o
 -11   0  10        176.29        187.59        20.76 o
 -10   0  10       1186.52       1273.72        37.62 o
  -9   0  10         20.88         48.61        22.50 o
  -8   0  10       8666.19       8892.44       199.94 o
  -7   0  10       3471.22       3319.20        75.81 o
  -6   0  10       1637.70       1517.79        93.23 o
  -5   0  10         93.81         85.78         9.46 o
  -4   0  10         91.62         76.51        14.70 o
  -3   0  10       8596.73       8703.53       142.99 o
  -2   0  10      12525.18      12026.30       203.29 o
  -1   0  10       5591.46       5355.88        85.56 o
   0   0  10      13155.81      13499.98       230.67 o
   1   0  10         41.02         44.87         9.33 o
   2   0  10        163.51        131.30         5.12 o
   3   0  10       5396.31       5151.93       121.22 o
   4   0  10       2344.18       2316.04        50.80 o
   5   0  10       8884.68       9142.30       196.95 o
   6   0  10       2574.98       2516.45        58.53 o
   7   0  10        552.28        494.70        20.15 o
   8   0  10        254.35        270.49        16.82 o
   9   0  10         13.79         64.42        28.55 o
  10   0  10       4550.22       4837.04       173.71 o
  11   0  10        918.85        854.12        48.02 o
 -14   1  10        624.11        677.57        27.04 o
 -13   1  10        548.24        572.03        23.89 o
 -12   1  10        118.76        168.91        13.17 o
 -11   1  10        264.80        274.71        16.14 o
 -10   1  10         27.91         35.71        11.40 o
  -9   1  10       4513.99       4515.34        73.78 o
  -8   1  10       2504.02       2529.72        48.35 o
  -7   1  10       1829.38       1707.88        51.11 o
  -6   1  10       8649.26       8890.80       119.12 o
  -5   1  10         29.87         30.98         5.38 o
  -4   1  10        251.48        200.84         5.45 o
  -3   1  10       1692.52       1433.64        24.86 o
  -2   1  10       9214.44       9436.35       110.32 o
  -1   1  10      14979.70      15578.22       191.52 o
   0   1  10         23.27         41.36         3.29 o
   1   1  10        396.41        389.16         8.46 o
   2   1  10        318.36        299.43         7.68 o
   3   1  10       2255.33       2198.57        29.15 o
   4   1  10       6179.58       6298.85        81.91 o
   5   1  10        393.50        405.30        12.53 o
   6   1  10       2198.19       2357.47        38.37 o
   7   1  10        446.22        389.88        23.64 o
   8   1  10         49.26         60.79        12.19 o
   9   1  10       1932.93       1809.22       109.96 o
  10   1  10         18.42         11.99        19.13 o
  11   1  10       1360.22       1382.86        61.78 o
 -14   2  10        136.76        144.43        17.59 o
 -13   2  10        165.62        179.93        16.34 o
 -12   2  10        475.93        511.20        22.42 o
 -11   2  10          5.68          6.92        11.13 o
 -10   2  10        206.17        224.56        14.65 o
  -9   2  10         44.41         61.24        10.56 o
  -8   2  10        634.25        594.82        16.49 o
  -7   2  10       1598.18       1664.10        26.13 o
  -6   2  10        606.81        558.03        15.60 o
  -5   2  10        245.82        234.97        12.99 o
  -4   2  10        256.54        234.78         7.59 o
  -3   2  10       1262.01       1127.55        14.67 o
  -2   2  10       1117.16       1011.66        13.51 o
  -1   2  10        114.92        116.78         4.97 o
   0   2  10        707.71        669.89        10.75 o
   1   2  10        881.93        852.31        13.41 o
   2   2  10        306.96        311.62         8.44 o
   3   2  10       1589.57       1601.44        22.66 o
   4   2  10        103.99         93.47         6.34 o
   5   2  10        947.79       1026.79        20.31 o
   6   2  10        129.55        174.91        13.41 o
   7   2  10         19.33         17.76        10.62 o
   8   2  10        119.09        104.35        16.00 o
   9   2  10        313.46        303.88        17.07 o
  10   2  10        634.35        585.59        29.89 o
  11   2  10        143.67         67.59        23.44 o
 -14   3  10         53.29         48.57        14.87 o
 -13   3  10         19.23         54.69        14.04 o
 -12   3  10         52.47         42.95        13.35 o
 -11   3  10         47.20         51.61        12.82 o
 -10   3  10         29.11         36.20        14.35 o
  -9   3  10        753.28        718.18        18.17 o
  -8   3  10        404.93        418.85        12.86 o
  -7   3  10         55.26         85.02        15.90 o
  -6   3  10         15.77         30.09         7.04 o
  -5   3  10        139.84        129.37         7.20 o
  -4   3  10          1.62          0.85         5.33 o
  -3   3  10         80.76         74.80         5.93 o
  -2   3  10        283.46        329.44        11.78 o
  -1   3  10         10.05          4.03         4.10 o
   0   3  10        561.47        563.46         8.99 o
   1   3  10          8.80          5.23         4.13 o
   2   3  10         37.18         38.55         6.96 o
   3   3  10         39.64         79.27        14.26 o
   4   3  10        331.33        303.28        11.20 o
   5   3  10          6.76          3.05         6.87 o
   6   3  10        445.41        341.33        17.97 o
   7   3  10        131.18        161.40        19.77 o
   8   3  10         11.10         18.00        12.72 o
   9   3  10        223.75        254.30        17.95 o
  10   3  10         84.47        100.87        15.77 o
 -13   4  10        154.77        196.03        17.05 o
 -12   4  10         56.95         70.57        15.10 o
 -11   4  10        127.85         88.73        13.67 o
 -10   4  10         29.95         67.46        10.93 o
  -9   4  10         29.19         37.72         9.28 o
  -8   4  10        140.22        169.29        11.16 o
  -7   4  10        979.86       1039.31        19.61 o
  -6   4  10        130.73        164.65         9.91 o
  -5   4  10        101.18         94.42         8.83 o
  -4   4  10          0.22         -4.55         5.31 o
  -3   4  10         32.92         47.54         6.44 o
  -2   4  10         64.33         69.44         6.79 o
  -1   4  10        292.76        289.59         8.14 o
   0   4  10        147.17        130.19         9.53 o
   1   4  10         35.77         40.19         4.61 o
   2   4  10         60.13         95.51        13.35 o
   3   4  10        552.47        577.47        15.47 o
   4   4  10        549.04        466.16        14.83 o
   5   4  10       1151.50       1239.15        28.02 o
   6   4  10        111.57        141.47        14.29 o
   7   4  10        170.96        208.68        16.74 o
   8   4  10        248.89        247.27        18.15 o
   9   4  10          0.85         -4.54        12.51 o
  10   4  10        129.72        157.06        18.06 o
 -13   5  10        432.94        444.62        21.54 o
 -12   5  10        134.46        160.42        16.10 o
 -11   5  10        121.24        124.72        14.22 o
 -10   5  10          3.85         -6.20         8.52 o
  -9   5  10       3124.33       2994.90        62.70 o
  -8   5  10       1092.89       1105.92        46.16 o
  -7   5  10       1381.73       1340.08        22.97 o
  -6   5  10       2347.65       2403.20        50.81 o
  -5   5  10         62.40         78.42         9.61 o
  -4   5  10        573.87        619.22        21.33 o
  -3   5  10        544.37        509.14        12.05 o
  -2   5  10       2559.84       2528.90        30.68 o
  -1   5  10       6749.08       7199.75        85.25 o
   0   5  10         32.80         40.67         4.90 o
   1   5  10        714.45        739.95        16.85 o
   2   5  10         54.85         69.12         8.79 o
   3   5  10        506.85        498.20        15.83 o
   4   5  10       2482.43       2477.09        41.53 o
   5   5  10         31.56         62.35         9.80 o
   6   5  10        872.98        932.83        22.39 o
   7   5  10        185.36        137.47        16.04 o
   8   5  10         67.26        100.79        14.64 o
   9   5  10       1076.64       1044.33        42.61 o
  10   5  10         40.98         52.07        16.63 o
 -13   6  10        768.77        802.97        27.30 o
 -12   6  10        817.19        913.26        27.78 o
 -11   6  10         10.96         -3.39         9.21 o
 -10   6  10        603.77        547.21        30.12 o
  -9   6  10         21.06         38.56         9.29 o
  -8   6  10       4046.89       3899.07        57.53 o
  -7   6  10       3025.62       3141.26        46.35 o
  -6   6  10        296.36        268.68        11.35 o
  -5   6  10       1602.30       1714.83        27.51 o
  -4   6  10        490.61        553.79        15.13 o
  -3   6  10       3174.75       3093.31        38.50 o
  -2   6  10       4654.97       4505.61        63.73 o
  -1   6  10        792.74        729.12        19.36 o
   0   6  10       3662.67       3654.99        82.44 o
   1   6  10         84.52         91.27         9.37 o
   2   6  10        108.03        139.57        10.04 o
   3   6  10       5683.64       5556.58        86.79 o
   4   6  10        273.53        289.36        15.17 o
   5   6  10       4812.23       4867.88        88.84 o
   6   6  10        839.12        773.20        21.10 o
   7   6  10        137.15        147.39        21.21 o
   8   6  10        357.99        361.75        19.86 o
   9   6  10          8.27         23.78        15.38 o
 -12   7  10        325.86        301.44        18.85 o
 -11   7  10        558.46        488.46        19.53 o
 -10   7  10        223.78        228.79        12.91 o
  -9   7  10       2353.58       2310.69        39.57 o
  -8   7  10        451.64        460.63        14.96 o
  -7   7  10        996.46        929.30        21.38 o
  -6   7  10       3287.77       3322.49        48.57 o
  -5   7  10        261.55        255.55        10.47 o
  -4   7  10        985.62        958.95        18.27 o
  -3   7  10        935.90        904.09        16.82 o
  -2   7  10       4296.01       4216.20        58.10 o
  -1   7  10       7989.44       8046.24       110.36 o
   0   7  10        255.85        240.02        13.44 o
   1   7  10       1060.72       1009.99        24.65 o
   2   7  10        441.60        413.38        15.19 o
   3   7  10       1364.29       1353.61        28.32 o
   4   7  10       3943.54       3900.17        64.91 o
   5   7  10         25.41         29.41        15.32 o
   6   7  10       1028.96       1025.87        28.77 o
   7   7  10        548.81        556.78        19.91 o
   8   7  10        536.30        586.04        40.99 o
   9   7  10       1927.52       1989.80        50.57 o
 -11   8  10         25.94         50.30        12.16 o
 -10   8  10         28.51         63.41        11.76 o
  -9   8  10         33.05         16.11        10.06 o
  -8   8  10       1881.31       1816.71        32.95 o
  -7   8  10       1363.55       1436.30        27.31 o
  -6   8  10         23.03         32.94         8.69 o
  -5   8  10        285.78        270.16        11.72 o
  -4   8  10        212.95        205.33        10.13 o
  -3   8  10       1813.26       1870.27        35.13 o
  -2   8  10       1192.66       1110.27        20.60 o
  -1   8  10        435.64        410.75        12.90 o
   0   8  10       1106.21       1137.69        25.11 o
   1   8  10        756.04        760.48        50.59 o
   2   8  10       1092.00       1203.34        29.32 o
   3   8  10        792.67        808.51        21.78 o
   4   8  10        448.52        487.00        16.88 o
   5   8  10       1614.06       1657.23        34.91 o
   6   8  10       1014.32        994.35        26.52 o
   7   8  10         53.43         65.25        13.39 o
   8   8  10          0.19         11.55        14.84 o
 -11   9  10        191.66        182.75        18.15 o
 -10   9  10        188.01        186.44        13.79 o
  -9   9  10        478.58        478.99        18.15 o
  -8   9  10        183.82        200.45        12.89 o
  -7   9  10        134.34        159.53        13.36 o
  -6   9  10        608.60        611.23        17.27 o
  -5   9  10         34.00         21.44         8.81 o
  -4   9  10         53.29         44.21        10.14 o
  -3   9  10         10.07         18.69         9.31 o
  -2   9  10        415.96        436.52        15.00 o
  -1   9  10       1922.66       1966.49        38.57 o
   0   9  10         63.05        108.21        11.82 o
   1   9  10         44.96         64.64         9.83 o
   2   9  10        968.68        848.82        31.65 o
   3   9  10        320.92        382.15        29.58 o
   4   9  10        928.80        905.82        25.64 o
   5   9  10         15.45          3.84        11.94 o
   6   9  10         60.73         52.67        13.17 o
   7   9  10        208.83        253.89        16.75 o
 -10  10  10         53.75         35.12        11.83 o
  -9  10  10          5.28         -1.76         9.63 o
  -8  10  10         12.93         20.48        10.17 o
  -7  10  10         73.95         70.29        13.29 o
  -6  10  10        279.39        257.73        15.59 o
  -5  10  10         40.50         49.68        10.66 o
  -4  10  10         18.70         13.98        11.05 o
  -3  10  10         56.31         65.69        11.69 o
  -2  10  10         12.21          8.46         9.34 o
  -1  10  10        138.05        183.19        16.67 o
   0  10  10         22.74         20.48        11.44 o
   1  10  10        330.35        366.32        22.72 o
   2  10  10        188.27        237.96        14.10 o
   3  10  10         91.10         92.96        15.04 o
   4  10  10         18.59         28.06        11.96 o
   5  10  10         17.07         38.04        13.88 o
   6  10  10        234.89        269.85        16.26 o
  -8  11  10        156.83        199.43        21.87 o
  -7  11  10        352.92        405.35        29.99 o
  -6  11  10        379.28        367.45        27.81 o
  -5  11  10        183.85        206.57        14.83 o
  -4  11  10         38.95         23.09        11.12 o
  -3  11  10        103.68        113.32        12.57 o
  -2  11  10        198.72        251.50        18.50 o
  -1  11  10        189.75        200.27        38.28 o
   0  11  10        608.52        659.26        22.41 o
   1  11  10        217.38        242.30        15.65 o
   2  11  10        139.76        174.15        13.43 o
   3  11  10         25.51         43.48        11.86 o
   4  11  10        200.96        254.36        29.56 o
   5  11  10        114.77        121.59        16.50 o
  -7  12  10        289.51        339.08        20.73 o
  -6  12  10         82.78         81.34        13.56 o
  -5  12  10         69.91         47.61        12.87 o
  -4  12  10        120.64        147.69        14.81 o
  -3  12  10        261.30        263.74        40.89 o
  -2  12  10        680.31        711.93        39.44 o
  -1  12  10        288.17        295.17        20.45 o
   0  12  10        337.61        377.26        21.64 o
   1  12  10         43.10         51.04        13.11 o
   2  12  10          4.61         20.65        21.55 o
   3  12  10        468.57        457.23        30.69 o
  -4  13  10         46.40         21.72        15.25 o
  -3  13  10        150.36        132.42        27.82 o
  -2  13  10        254.31        344.00        34.74 o
  -1  13  10        975.46       1013.72        50.58 o
   0  13  10         15.33         13.30        14.78 o
 -14   1  11        398.96        362.80        20.06 o
 -13   1  11         68.73         98.97        15.13 o
 -12   1  11        201.97        230.92        17.10 o
 -11   1  11        185.74        234.62        15.77 o
 -10   1  11         85.23        114.20        17.04 o
  -9   1  11        227.11        247.12        14.84 o
  -8   1  11       1022.77       1041.05        24.31 o
  -7   1  11       2678.96       2771.54        46.56 o
  -6   1  11        182.94        175.68         7.84 o
  -5   1  11        505.93        496.74        11.07 o
  -4   1  11        122.29        119.98         5.03 o
  -3   1  11        141.68        157.72         9.41 o
  -2   1  11        184.47        177.30         6.71 o
  -1   1  11        288.97        268.26         7.15 o
   0   1  11        123.65        109.24         4.77 o
   1   1  11         79.12         97.06         7.71 o
   2   1  11        445.88        391.06        16.27 o
   3   1  11        670.79        665.84        15.29 o
   4   1  11       2254.68       2349.31        37.32 o
   5   1  11         93.02        120.05         9.78 o
   6   1  11        850.45        819.07        25.33 o
   7   1  11        252.34        293.79        16.86 o
   8   1  11         46.20         88.47        16.42 o
   9   1  11          0.63         12.16        19.72 o
  10   1  11         77.57         84.38        22.83 o
 -14   2  11        249.19        264.88        18.26 o
 -13   2  11        563.36        616.87        26.65 o
 -12   2  11        362.41        437.63        24.58 o
 -11   2  11        527.77        514.91        20.07 o
 -10   2  11          6.15         -1.97        10.30 o
  -9   2  11        237.71        228.93        14.05 o
  -8   2  11       1320.17       1285.77        27.77 o
  -7   2  11       2690.84       2575.66        74.72 o
  -6   2  11        574.67        595.25        24.77 o
  -5   2  11       2458.82       2292.36        62.42 o
  -4   2  11        313.34        308.54         8.30 o
  -3   2  11       3338.87       3351.05        42.33 o
  -2   2  11       1909.09       2015.31        33.36 o
  -1   2  11       4079.03       4193.09        47.81 o
   0   2  11       3899.19       3774.72        42.58 o
   1   2  11        426.61        371.64         9.10 o
   2   2  11         34.76         55.97         5.87 o
   3   2  11       1425.18       1403.84        20.84 o
   4   2  11       5085.70       5031.70        75.98 o
   5   2  11       2203.61       2239.20        45.69 o
   6   2  11         75.70         88.18        13.03 o
   7   2  11       1073.95       1032.41        48.48 o
   8   2  11        155.46        194.27        22.94 o
   9   2  11        275.55        235.49        34.10 o
  10   2  11        319.68        337.48        53.30 o
 -13   3  11         30.07         19.73        13.57 o
 -12   3  11       2485.87       2486.73        49.99 o
 -11   3  11        695.20        745.77        41.91 o
 -10   3  11          6.65         -0.02         9.53 o
  -9   3  11        253.53        275.11        15.14 o
  -8   3  11        478.64        451.14        13.63 o
  -7   3  11        592.54        633.85        16.97 o
  -6   3  11       1820.22       1779.68        27.67 o
  -5   3  11        215.71        229.31        14.63 o
  -4   3  11        328.58        307.68         8.87 o
  -3   3  11       1677.17       1678.32        24.37 o
  -2   3  11       6546.17       6639.75        84.48 o
  -1   3  11       5822.53       5802.03        67.09 o
   0   3  11        741.88        705.46        16.41 o
   1   3  11       2780.98       2605.93        34.46 o
   2   3  11       1364.20       1384.39        20.56 o
   3   3  11        328.63        289.47        17.32 o
   4   3  11        671.44        681.91        27.52 o
   5   3  11       1258.58       1160.93        36.97 o
   6   3  11       6505.18       6636.19       124.09 o
   7   3  11        523.92        524.67        21.77 o
   8   3  11          6.07         12.81        12.50 o
   9   3  11         99.13        123.47        16.69 o
  10   3  11        841.28        854.96        41.08 o
 -13   4  11       1401.81       1449.91        35.42 o
 -12   4  11        501.13        487.79        21.36 o
 -11   4  11        508.17        451.17        20.11 o
 -10   4  11         46.76         48.64        12.22 o
  -9   4  11       1234.64       1290.28        25.17 o
  -8   4  11        951.60        994.81        21.13 o
  -7   4  11          6.92          6.89         7.38 o
  -6   4  11       3981.70       4080.81        63.61 o
  -5   4  11       3091.86       3137.93        43.70 o
  -4   4  11        478.84        472.34        13.63 o
  -3   4  11        647.86        572.97        12.96 o
  -2   4  11         84.84         92.50         5.51 o
  -1   4  11       3721.35       3602.41        57.87 o
   0   4  11       4377.31       4263.72        55.40 o
   1   4  11         19.30         25.68         7.67 o
   2   4  11        107.12        115.32         9.28 o
   3   4  11         12.72         23.03         8.06 o
   4   4  11       6211.28       6065.99        93.00 o
   5   4  11       6547.29       6628.57       123.04 o
   6   4  11         35.89         30.49        12.76 o
   7   4  11       1178.12       1127.16        32.15 o
   8   4  11        357.00        378.63        32.38 o
   9   4  11       1288.03       1279.20        36.44 o
  10   4  11        300.81        301.85        30.04 o
 -13   5  11         98.55        105.36        16.20 o
 -12   5  11        728.61        701.94        31.15 o
 -11   5  11        347.28        332.96        18.43 o
 -10   5  11        328.62        369.84        17.67 o
  -9   5  11        253.45        304.32        13.79 o
  -8   5  11        784.68        852.68        19.09 o
  -7   5  11       2228.12       2216.67        34.21 o
  -6   5  11       1957.50       1905.41        30.51 o
  -5   5  11         58.61         69.30         7.50 o
  -4   5  11          1.67          8.58         5.76 o
  -3   5  11        230.86        222.78        11.43 o
  -2   5  11       2518.88       2450.05        30.10 o
  -1   5  11       1893.76       1815.62        26.32 o
   0   5  11       1511.33       1567.36        28.23 o
   1   5  11       1710.45       1618.92        28.53 o
   2   5  11        457.85        407.76        13.52 o
   3   5  11        984.97        939.64        21.44 o
   4   5  11        393.19        387.46        14.81 o
   5   5  11        718.04        677.23        19.04 o
   6   5  11       1954.18       1976.84        49.61 o
   7   5  11        529.51        568.49        23.57 o
   8   5  11         49.08         49.45        15.04 o
   9   5  11          3.60        -15.08        15.08 o
 -12   6  11        183.44        203.96        19.23 o
 -11   6  11         13.02         32.64        12.72 o
 -10   6  11          3.00         24.28        10.46 o
  -9   6  11         29.36         20.87        13.20 o
  -8   6  11        254.29        249.02        13.58 o
  -7   6  11        268.12        272.37        12.15 o
  -6   6  11        227.33        264.30        23.76 o
  -5   6  11       1120.02       1036.01        21.51 o
  -4   6  11        361.05        320.16        10.50 o
  -3   6  11        526.28        491.34        25.05 o
  -2   6  11        105.63        120.67         6.05 o
  -1   6  11        512.50        480.40        14.42 o
   0   6  11        797.29        866.57        27.02 o
   1   6  11        315.57        309.53        12.60 o
   2   6  11         12.39          9.09         8.37 o
   3   6  11        614.24        632.37        17.87 o
   4   6  11        315.71        312.40        14.21 o
   5   6  11        256.10        261.44        13.33 o
   6   6  11         17.33         29.02        13.55 o
   7   6  11         35.55         42.58        14.88 o
   8   6  11         43.91         78.30        16.61 o
   9   6  11         30.71         35.08        15.90 o
 -12   7  11         11.70          4.23        14.30 o
 -11   7  11        206.17        180.65        20.68 o
 -10   7  11        208.31        188.99        19.04 o
  -9   7  11          0.28         -9.01         9.31 o
  -8   7  11          1.70         12.32         9.70 o
  -7   7  11         44.46         72.36        12.01 o
  -6   7  11         49.02         65.11         9.27 o
  -5   7  11         36.24         29.70         7.56 o
  -4   7  11        249.92        237.47        10.10 o
  -3   7  11        683.44        667.29        17.54 o
  -2   7  11         92.96        114.64        15.94 o
  -1   7  11        110.13        124.45        16.54 o
   0   7  11        725.14        721.34        26.72 o
   1   7  11        258.98        268.57        14.48 o
   2   7  11        141.55        167.44        11.56 o
   3   7  11         33.19         44.75        10.73 o
   4   7  11        440.50        428.91        16.41 o
   5   7  11        200.90        204.79        13.67 o
   6   7  11         22.57         16.12        10.93 o
   7   7  11        363.55        477.74        23.42 o
   8   7  11         64.96        102.61        19.67 o
 -11   8  11        289.27        232.90        22.32 o
 -10   8  11         30.49         27.41        10.95 o
  -9   8  11         19.20         20.39        16.80 o
  -8   8  11        255.66        257.76        13.49 o
  -7   8  11        220.06        219.89        12.46 o
  -6   8  11        146.43        155.71        11.18 o
  -5   8  11        292.56        302.67        12.28 o
  -4   8  11         15.20          5.00         8.84 o
  -3   8  11        411.71        353.77        14.53 o
  -2   8  11        690.87        659.47        31.10 o
  -1   8  11        987.39        962.01        27.09 o
   0   8  11       1376.56       1292.60        50.94 o
   1   8  11        573.00        548.14        19.13 o
   2   8  11        326.11        344.20        20.57 o
   3   8  11          0.06          4.55         9.77 o
   4   8  11        605.46        560.71        30.66 o
   5   8  11        443.14        455.13        30.90 o
   6   8  11        110.62        139.77        12.84 o
   7   8  11        292.04        267.95        20.66 o
 -10   9  11         92.31        110.22        12.88 o
  -9   9  11        174.51        179.04        17.21 o
  -8   9  11        160.93        169.92        12.66 o
  -7   9  11       1019.98       1086.31        23.63 o
  -6   9  11        711.30        749.01        47.79 o
  -5   9  11        130.37        134.44        12.21 o
  -4   9  11          8.92          9.72         9.31 o
  -3   9  11         17.00         22.00         9.95 o
  -2   9  11        520.08        496.52        21.45 o
  -1   9  11        496.27        454.91        41.78 o
   0   9  11          8.76         11.69        10.10 o
   1   9  11         18.03         32.89        10.84 o
   2   9  11         88.82        125.10        13.22 o
   3   9  11        423.96        411.05        32.60 o
   4   9  11        549.35        512.05        18.32 o
   5   9  11        122.25        136.50        23.09 o
   6   9  11        859.06        837.86        25.97 o
   7   9  11        293.55        339.06        22.42 o
  -9  10  11        292.03        283.34        15.44 o
  -8  10  11        558.40        586.54        20.42 o
  -7  10  11        225.18        283.11        16.45 o
  -6  10  11        346.84        413.27        17.95 o
  -5  10  11        458.47        524.13        18.62 o
  -4  10  11        247.55        256.14        29.55 o
  -3  10  11        739.94        693.11        25.53 o
  -2  10  11         37.97         32.79        18.74 o
  -1  10  11       1193.82       1200.58        44.56 o
   0  10  11       1047.62       1060.42        58.17 o
   1  10  11         56.30         85.05        12.83 o
   2  10  11          0.42         -2.04        13.68 o
   3  10  11         13.54         24.38        12.66 o
   4  10  11        650.19        614.80        21.50 o
   5  10  11        859.95        817.33        52.23 o
  -8  11  11        243.11        236.41        17.90 o
  -7  11  11        543.93        559.78        21.45 o
  -6  11  11        654.86        676.49        25.07 o
  -5  11  11          1.91         -8.97        11.04 o
  -4  11  11         93.53        102.78        16.36 o
  -3  11  11        241.08        261.11        19.05 o
  -2  11  11       1015.35       1027.94        31.57 o
  -1  11  11        778.87        850.08        28.53 o
   0  11  11        157.66        232.63        18.78 o
   1  11  11        615.04        668.79        26.45 o
   2  11  11        373.62        399.49        18.84 o
   3  11  11        227.31        219.04        16.31 o
   4  11  11        420.97        420.19        20.03 o
  -6  12  11        107.35        122.73        15.04 o
  -5  12  11        436.40        453.97        31.06 o
  -4  12  11        235.22        205.70        19.50 o
  -3  12  11         64.65         60.16        15.56 o
  -2  12  11         10.09         -8.72        14.04 o
  -1  12  11        185.14        197.40        19.30 o
   0  12  11        481.06        491.93        24.03 o
   1  12  11         41.60         32.69        15.56 o
   2  12  11          0.66         16.48        14.64 o
 -13   0  12       1346.96       1376.43        48.62 o
 -12   0  12        695.72        728.22        36.17 o
 -11   0  12       3122.70       3065.26        81.06 o
 -10   0  12         82.66        108.42        18.71 o
  -9   0  12       2080.40       2062.92        56.37 o
  -8   0  12       1180.82       1239.19        64.48 o
  -7   0  12        280.28        276.11        19.15 o
  -6   0  12      11000.72      11214.55       250.82 o
  -5   0  12       1625.84       1546.39       101.04 o
  -4   0  12         11.34         10.78         7.35 o
  -3   0  12        585.63        565.69        25.85 o
  -2   0  12        147.57        126.81         8.20 o
  -1   0  12      14396.02      14165.18       380.79 o
   0   0  12       2905.40       2669.99        47.88 o
   1   0  12       1932.80       1795.60        40.70 o
   2   0  12       2160.93       2107.72        48.27 o
   3   0  12         33.22         54.20        32.28 o
   4   0  12       2564.17       2650.39        61.24 o
   5   0  12       4264.57       4346.67        95.70 o
   6   0  12       4256.27       4347.72        98.07 o
   7   0  12       2031.80       2019.50        86.22 o
   8   0  12         31.37         -0.74        25.51 o
   9   0  12        780.54        881.97        57.94 o
  10   0  12        616.39        646.42        52.48 o
 -13   1  12        740.84        700.10        24.78 o
 -12   1  12       2525.60       2543.94        51.78 o
 -11   1  12         80.37         85.02        21.25 o
 -10   1  12        695.71        674.44        21.39 o
  -9   1  12          9.97         13.25        10.41 o
  -8   1  12        740.75        764.40        20.90 o
  -7   1  12       3697.19       3690.26        60.18 o
  -6   1  12        780.32        697.24        34.74 o
  -5   1  12       4040.78       3840.70        71.94 o
  -4   1  12        338.62        293.22         8.33 o
  -3   1  12        546.02        512.20        10.54 o
  -2   1  12       6282.22       6349.61        73.94 o
  -1   1  12        445.37        438.59         8.88 o
   0   1  12      12628.15      12720.97       171.58 o
   1   1  12       1914.88       1841.33        25.47 o
   2   1  12        812.76        827.97        17.10 o
   3   1  12       1641.75       1642.27        28.40 o
   4   1  12        178.41        208.44        10.79 o
   5   1  12       9695.18       9921.30       183.44 o
   6   1  12       2941.81       2883.32        59.11 o
   7   1  12        556.83        514.17        21.94 o
   8   1  12        370.32        417.69        33.75 o
   9   1  12        209.52        162.75        46.07 o
 -13   2  12        391.46        416.10        20.76 o
 -12   2  12          6.18          2.14        12.28 o
 -11   2  12       1006.12       1016.31        28.00 o
 -10   2  12         46.72         47.21        11.53 o
  -9   2  12         22.06         51.00        16.68 o
  -8   2  12         69.58         94.57        10.49 o
  -7   2  12        927.54        860.81        21.15 o
  -6   2  12       3573.21       3446.59        48.07 o
  -5   2  12        487.82        463.24        11.49 o
  -4   2  12          3.05          2.93         5.28 o
  -3   2  12         33.41         34.89         5.92 o
  -2   2  12         63.56         72.33         5.30 o
  -1   2  12       4376.37       4255.31        49.39 o
   0   2  12        651.38        624.92        13.56 o
   1   2  12        627.86        576.21        11.46 o
   2   2  12       2507.86       2559.93        34.66 o
   3   2  12       3225.40       3303.87        50.85 o
   4   2  12        835.95        880.93        24.34 o
   5   2  12        206.93        217.47        29.97 o
   6   2  12        414.88        513.67        20.52 o
   7   2  12        544.71        593.31        38.16 o
   8   2  12          9.40         17.96        17.15 o
   9   2  12          5.58          3.23        19.00 o
 -13   3  12          7.12         -7.34        13.97 o
 -12   3  12         26.34         25.87        16.08 o
 -11   3  12         11.77         13.22        12.24 o
 -10   3  12          0.82         -4.09        11.06 o
  -9   3  12         82.70        105.03        12.58 o
  -8   3  12        327.09        307.61        16.05 o
  -7   3  12        617.36        552.70        14.22 o
  -6   3  12        108.50        122.17         8.51 o
  -5   3  12        235.87        241.19        10.28 o
  -4   3  12        422.61        424.98        14.46 o
  -3   3  12        361.17        328.07         8.50 o
  -2   3  12        151.31        162.28         6.18 o
  -1   3  12        397.34        347.40         7.56 o
   0   3  12         51.53         59.86         6.56 o
   1   3  12        181.94        169.22         7.03 o
   2   3  12         51.26         80.61        13.62 o
   3   3  12        699.45        673.56        27.93 o
   4   3  12         41.75         44.11        11.97 o
   5   3  12         55.97         98.14        14.52 o
   6   3  12        370.73        428.74        20.24 o
   7   3  12          6.14         25.32        12.37 o
   8   3  12         30.20         57.50        14.50 o
   9   3  12         47.69        109.90        15.90 o
 -13   4  12         32.04         71.18        15.22 o
 -12   4  12         86.77         71.47        14.82 o
 -11   4  12        368.49        402.30        19.69 o
 -10   4  12        161.71        132.53        13.99 o
  -9   4  12         32.17          6.17        12.66 o
  -8   4  12         99.91        113.69         9.97 o
  -7   4  12          5.78          1.35         6.98 o
  -6   4  12        535.64        486.54        14.22 o
  -5   4  12          4.69         11.53        10.32 o
  -4   4  12         52.71         58.21         6.80 o
  -3   4  12        130.43        139.92         7.40 o
  -2   4  12        135.94        139.26         7.21 o
  -1   4  12        204.44        203.84         7.78 o
   0   4  12         20.05         42.40         5.72 o
   1   4  12        189.51        192.89        10.19 o
   2   4  12        129.76        148.65        12.56 o
   3   4  12         62.70         34.34         8.50 o
   4   4  12        113.65        138.61        14.86 o
   5   4  12          1.25        -12.18        12.18 o
   6   4  12        464.09        463.23        21.16 o
   7   4  12         66.39         70.04        25.79 o
   8   4  12        133.23        198.38        31.85 o
   9   4  12         24.05          6.30        26.53 o
 -12   5  12        533.26        602.21        23.82 o
 -11   5  12         78.53         46.04        13.48 o
 -10   5  12        202.48        241.20        14.87 o
  -9   5  12         20.81          9.31         9.66 o
  -8   5  12        106.79        155.94        11.09 o
  -7   5  12        467.23        482.10        18.47 o
  -6   5  12          3.15          2.01         6.51 o
  -5   5  12       1727.35       1642.76        25.62 o
  -4   5  12         10.69          8.07         8.57 o
  -3   5  12         11.09         11.42         5.71 o
  -2   5  12       1426.32       1351.39        28.14 o
  -1   5  12        110.06        135.75        13.89 o
   0   5  12       2903.57       2873.86        45.46 o
   1   5  12       1044.65       1022.69        46.13 o
   2   5  12          1.25          7.30         8.51 o
   3   5  12        197.99        200.82        12.06 o
   4   5  12        124.08        154.36        17.21 o
   5   5  12       2385.12       2364.96        51.25 o
   6   5  12       1179.61       1142.86        32.70 o
   7   5  12        191.22        202.11        16.77 o
   8   5  12        170.08        208.38        18.34 o
 -12   6  12        252.39        250.30        18.26 o
 -11   6  12       1472.38       1521.55        36.32 o
 -10   6  12         14.35         17.18        11.68 o
  -9   6  12         55.36         28.19        14.40 o
  -8   6  12        213.90        231.62        12.06 o
  -7   6  12         49.86         49.17         9.95 o
  -6   6  12       4074.54       4219.54        83.95 o
  -5   6  12         77.10         96.90        10.45 o
  -4   6  12       1015.26       1066.27        23.61 o
  -3   6  12         95.60        114.16         7.55 o
  -2   6  12         83.56        112.83        12.38 o
  -1   6  12       6459.30       6445.89       135.04 o
   0   6  12        743.77        753.23        20.48 o
   1   6  12        382.07        366.43        14.66 o
   2   6  12        553.84        590.63        17.27 o
   3   6  12        186.63        192.09        12.44 o
   4   6  12       1064.01       1040.00        24.66 o
   5   6  12        978.00        954.26        29.60 o
   6   6  12       1999.58       2024.22        56.80 o
   7   6  12       1640.92       1723.43        43.63 o
   8   6  12         15.66         37.63        15.53 o
 -11   7  12          4.37         21.69        15.70 o
 -10   7  12        174.79        192.78        15.88 o
  -9   7  12         10.66         33.41        11.18 o
  -8   7  12        775.30        753.93        21.34 o
  -7   7  12       2486.83       2516.32        40.42 o
  -6   7  12        738.45        732.36        21.48 o
  -5   7  12        797.76        753.70        16.73 o
  -4   7  12        105.30         92.12        10.44 o
  -3   7  12        323.58        301.37        20.83 o
  -2   7  12       3217.83       3395.33        65.15 o
  -1   7  12        168.63        191.04        12.29 o
   0   7  12       5934.51       6067.37        95.95 o
   1   7  12        759.88        730.88        21.95 o
   2   7  12         39.97         31.81        10.05 o
   3   7  12        136.19        174.55        12.77 o
   4   7  12         47.69         76.46        11.96 o
   5   7  12       3224.71       3226.05        81.34 o
   6   7  12       1346.26       1347.03        37.74 o
   7   7  12        435.01        437.49        30.16 o
 -11   8  12        366.25        430.05        21.38 o
 -10   8  12         39.38         30.25        11.06 o
  -9   8  12        469.13        441.23        16.71 o
  -8   8  12        200.35        213.15        15.56 o
  -7   8  12        117.89        128.45        11.02 o
  -6   8  12       2928.85       2908.77        45.50 o
  -5   8  12       2070.04       1884.51        36.34 o
  -4   8  12        106.34        134.14        11.85 o
  -3   8  12         77.22         92.85        17.03 o
  -2   8  12        274.75        260.68        16.21 o
  -1   8  12       2094.19       2078.90        45.37 o
   0   8  12        414.77        373.27        15.98 o
   1   8  12        534.92        520.43        17.71 o
   2   8  12        599.34        558.43        20.81 o
   3   8  12        208.83        220.98        14.29 o
   4   8  12       1163.52       1189.07        27.97 o
   5   8  12        761.44        764.67        22.66 o
   6   8  12        719.42        739.98        28.52 o
   7   8  12         90.05        105.14        18.11 o
 -10   9  12          0.73          6.98        10.38 o
  -9   9  12        155.82        158.19        14.54 o
  -8   9  12        341.07        300.73        14.69 o
  -7   9  12        460.21        417.82        18.32 o
  -6   9  12          5.06          6.58        10.56 o
  -5   9  12        977.98        910.40        28.24 o
  -4   9  12        132.32        145.54        15.65 o
  -3   9  12        182.03        178.59        16.14 o
  -2   9  12        527.14        512.67        28.07 o
  -1   9  12          3.59         -3.73        11.79 o
   0   9  12        956.38        965.50        28.76 o
   1   9  12        532.50        476.69        17.97 o
   2   9  12        362.99        354.98        16.69 o
   3   9  12          0.22         17.01        11.44 o
   4   9  12         58.57         94.29        16.17 o
   5   9  12        378.49        419.77        19.30 o
   6   9  12        168.29        156.94        18.41 o
  -9  10  12        164.50        197.99        15.22 o
  -8  10  12          0.91         27.15        12.41 o
  -7  10  12         75.95        104.47        14.61 o
  -6  10  12          9.76         10.41        10.85 o
  -5  10  12        125.80        112.08        13.46 o
  -4  10  12        266.74        245.11        22.90 o
  -3  10  12         37.99         50.83        14.63 o
  -2  10  12        121.89        126.83        16.45 o
  -1  10  12          7.35          4.80        12.90 o
   0  10  12          2.25         -5.68        21.83 o
   1  10  12         31.04         30.44        14.07 o
   2  10  12        114.70        128.80        13.67 o
   3  10  12        235.72        288.62        19.49 o
   4  10  12          1.31          4.82        13.86 o
   5  10  12          0.69        -13.78        13.78 o
  -7  11  12          7.07          6.97        16.04 o
  -6  11  12          1.86          8.55        11.46 o
  -5  11  12        216.53        190.01        30.00 o
  -4  11  12         53.30         57.41        15.39 o
  -3  11  12         58.94         64.78        15.96 o
  -2  11  12        475.11        526.43        24.85 o
  -1  11  12        177.51        193.52        50.01 o
   0  11  12        141.39        171.48        31.83 o
   1  11  12          7.23         19.34        15.33 o
   2  11  12         60.20         77.46        20.86 o
   3  11  12         28.95         77.40        13.99 o
  -4  12  12        261.71        195.87        31.43 o
  -3  12  12         27.43         27.74        15.56 o
  -2  12  12          9.64         16.34        15.28 o
  -1  12  12       1490.35       1667.42        94.88 o
   0  12  12        120.50        140.10        18.37 o
 -13   1  13        376.79        332.60        20.04 o
 -12   1  13         24.60         35.90        14.17 o
 -11   1  13        159.18        181.41        25.19 o
 -10   1  13          4.78         18.65        11.82 o
  -9   1  13         48.09         91.01        17.42 o
  -8   1  13        279.47        259.88        14.68 o
  -7   1  13          1.16         15.03         9.62 o
  -6   1  13        124.76        121.91        12.63 o
  -5   1  13       1142.30       1108.68        29.27 o
  -4   1  13         19.46         25.94         6.24 o
  -3   1  13         78.78         98.40         7.06 o
  -2   1  13         85.04        111.41         8.25 o
  -1   1  13        860.72        847.92        12.66 o
   0   1  13       3269.76       3191.30        42.12 o
   1   1  13         52.12         83.75         7.80 o
   2   1  13        673.16        661.65        15.65 o
   3   1  13        380.15        438.87        13.16 o
   4   1  13        272.19        264.20        16.06 o
   5   1  13       1056.23       1034.75        29.74 o
   6   1  13         42.83         46.15        11.46 o
   7   1  13        651.96        577.23        32.99 o
   8   1  13          6.97         14.54        17.70 o
   9   1  13         73.40        127.41        27.35 o
 -13   2  13          5.73          6.83        13.11 o
 -12   2  13        928.12        909.78        28.00 o
 -11   2  13       1100.30       1090.64        37.27 o
 -10   2  13          9.07         27.18        12.49 o
  -9   2  13          2.27         20.97        16.31 o
  -8   2  13        288.40        264.62        14.50 o
  -7   2  13       1809.77       1760.97        33.26 o
  -6   2  13       2508.63       2541.58        57.70 o
  -5   2  13        239.14        207.71         9.38 o
  -4   2  13        955.19        981.14        16.94 o
  -3   2  13         55.56         46.28         4.77 o
  -2   2  13        456.75        448.73        11.54 o
  -1   2  13       2661.70       2719.72        36.90 o
   0   2  13        642.53        606.68        14.56 o
   1   2  13       1481.58       1421.63        24.72 o
   2   2  13        425.78        451.74        12.69 o
   3   2  13         60.57         85.84        11.54 o
   4   2  13        572.55        577.81        20.39 o
   5   2  13         39.90         40.63        12.13 o
   6   2  13       2741.74       2722.18        56.77 o
   7   2  13        505.65        524.05        31.37 o
   8   2  13         90.59        105.37        23.38 o
   9   2  13          2.25         -8.37        20.41 o
 -13   3  13       1309.80       1229.06        34.07 o
 -12   3  13        664.27        726.74        30.00 o
 -11   3  13        441.80        403.61        19.55 o
 -10   3  13       1319.06       1245.46        30.05 o
  -9   3  13        828.12        805.18        21.96 o
  -8   3  13       1613.41       1752.96        54.31 o
  -7   3  13        666.34        659.97        27.26 o
  -6   3  13       1176.94       1142.06        28.10 o
  -5   3  13       5628.90       5539.55        75.34 o
  -4   3  13        515.17        493.62        15.65 o
  -3   3  13          3.36          6.78         5.72 o
  -2   3  13         39.37         47.79         5.28 o
  -1   3  13       3462.45       3593.10        47.92 o
   0   3  13       5176.97       5166.46        68.59 o
   1   3  13         82.92        115.29         8.50 o
   2   3  13         22.54          4.76         9.20 o
   3   3  13        198.61        214.70        14.45 o
   4   3  13        380.83        357.17        18.10 o
   5   3  13       4195.39       4127.83        80.28 o
   6   3  13         71.80         89.54        14.30 o
   7   3  13        991.60       1022.27        31.92 o
   8   3  13        542.55        561.45        24.29 o
 -12   4  13       1409.87       1432.67        36.26 o
 -11   4  13       1005.42       1010.19        28.86 o
 -10   4  13        114.50        148.36        14.42 o
  -9   4  13        190.74        258.19        15.30 o
  -8   4  13          5.30         27.73        11.01 o
  -7   4  13       2451.22       2535.18        39.06 o
  -6   4  13       4612.98       4547.70        64.38 o
  -5   4  13        125.38        162.90        14.18 o
  -4   4  13       1091.02       1017.74        18.25 o
  -3   4  13        102.31        107.87        11.10 o
  -2   4  13       2697.39       2606.34        47.87 o
  -1   4  13       5119.11       5218.03        69.38 o
   0   4  13       1206.59       1224.54        23.96 o
   1   4  13       2376.02       2405.47        39.83 o
   2   4  13       1776.06       1787.89        31.82 o
   3   4  13        190.57        190.30        25.90 o
   4   4  13       1276.66       1200.55        31.13 o
   5   4  13         11.09          3.02        11.69 o
   6   4  13       4236.25       4295.77        85.83 o
   7   4  13        151.06        190.72        21.06 o
   8   4  13         24.11         44.91        15.06 o
 -12   5  13        253.46        260.79        18.72 o
 -11   5  13        160.20        230.50        27.39 o
 -10   5  13        264.90        233.78        16.09 o
  -9   5  13        460.73        401.82        17.43 o
  -8   5  13       2000.06       1877.63        48.29 o
  -7   5  13        971.91        976.74        23.57 o
  -6   5  13        495.42        489.59        17.81 o
  -5   5  13       2431.98       2321.70        35.00 o
  -4   5  13        170.31        160.07         8.10 o
  -3   5  13        213.09        205.38         8.60 o
  -2   5  13        259.55        285.92        13.97 o
  -1   5  13       1852.76       1818.93        35.98 o
   0   5  13       3398.52       3376.06        54.16 o
   1   5  13         17.02         23.12         8.85 o
   2   5  13        209.63        214.77        16.52 o
   3   5  13        327.74        405.26        19.20 o
   4   5  13         30.18         19.58        12.59 o
   5   5  13       1287.05       1323.02        45.34 o
   6   5  13          3.44         -0.40        12.31 o
   7   5  13        776.69        806.58        33.48 o
   8   5  13        354.87        378.52        22.13 o
 -12   6  13         48.84         56.57        14.84 o
 -11   6  13        244.16        280.89        19.28 o
 -10   6  13        248.55        223.18        19.13 o
  -9   6  13          2.24          3.83        10.72 o
  -8   6  13         44.73         48.07         9.53 o
  -7   6  13        126.85        132.83        12.19 o
  -6   6  13        179.00        168.04        10.47 o
  -5   6  13          2.85          2.83         6.89 o
  -4   6  13         79.28         93.48         8.41 o
  -3   6  13        379.03        343.95        16.33 o
  -2   6  13        373.33        378.38        16.34 o
  -1   6  13        460.54        471.17        25.08 o
   0   6  13          3.72          4.25         9.27 o
   1   6  13        212.56        240.77        12.86 o
   2   6  13        245.61        311.11        14.12 o
   3   6  13        228.67        243.18        13.97 o
   4   6  13         18.76          7.42        12.63 o
   5   6  13        160.90        186.57        17.59 o
   6   6  13        150.57        162.89        17.53 o
   7   6  13         83.57        146.51        25.63 o
 -11   7  13         56.81         31.31        16.48 o
 -10   7  13          0.99          1.80        11.47 o
  -9   7  13        263.43        228.47        20.21 o
  -8   7  13          2.66          9.52         8.92 o
  -7   7  13         53.37         76.41         9.84 o
  -6   7  13        422.11        449.09        15.97 o
  -5   7  13        403.21        421.64        16.11 o
  -4   7  13        536.21        514.48        38.57 o
  -3   7  13         54.62         65.40        12.16 o
  -2   7  13        290.28        304.73        23.49 o
  -1   7  13         48.95         70.26        12.93 o
   0   7  13         31.43         45.16         9.05 o
   1   7  13       1354.58       1323.29        32.85 o
   2   7  13        105.62        134.72        18.08 o
   3   7  13        186.25        221.65        13.62 o
   4   7  13          3.33         14.85        13.81 o
   5   7  13         56.28         46.68        15.27 o
   6   7  13          9.70         14.43        14.79 o
   7   7  13          0.96         12.01        15.47 o
 -10   8  13        119.25        110.89        16.45 o
  -9   8  13          0.38          4.93         9.31 o
  -8   8  13         12.44          2.95         9.72 o
  -7   8  13         85.58        146.52        11.47 o
  -6   8  13         45.27         43.43        11.19 o
  -5   8  13        841.46        748.05        21.02 o
  -4   8  13        129.30        184.13        18.60 o
  -3   8  13         27.22         39.30        12.59 o
  -2   8  13         34.85         53.84        30.24 o
  -1   8  13        478.01        414.16        29.22 o
   0   8  13         20.31         46.73        13.29 o
   1   8  13        536.81        556.13        21.21 o
   2   8  13         81.33        114.86        13.87 o
   3   8  13        240.48        251.31        15.58 o
   4   8  13        162.15        197.29        17.97 o
   5   8  13          1.42         17.70        14.16 o
   6   8  13        547.51        487.81        25.24 o
  -9   9  13         41.92         51.77        18.01 o
  -8   9  13        205.52        210.71        15.56 o
  -7   9  13         76.96        104.05        19.58 o
  -6   9  13        200.08        198.85        13.57 o
  -5   9  13       1733.66       1719.58        42.36 o
  -4   9  13        189.15        234.81        17.71 o
  -3   9  13          9.44         -9.71        12.51 o
  -2   9  13          4.24          7.98        17.23 o
  -1   9  13        904.44        941.73        51.60 o
   0   9  13        968.46        965.11        63.69 o
   1   9  13         80.67         93.21        14.97 o
   2   9  13        522.65        518.36        19.08 o
   3   9  13        296.31        316.37        18.18 o
   4   9  13         16.11         19.02        13.92 o
   5   9  13       1027.92        997.00        32.75 o
  -8  10  13        110.16        123.55        14.29 o
  -7  10  13        765.29        726.51        39.69 o
  -6  10  13       1676.90       1763.41        75.16 o
  -5  10  13          7.73          6.10        13.32 o
  -4  10  13        954.25       1013.93        31.90 o
  -3  10  13         88.41        132.57        16.50 o
  -2  10  13        509.06        490.93        22.96 o
  -1  10  13        865.41        971.83        53.00 o
   0  10  13        918.87        852.69        31.08 o
   1  10  13       1294.61       1339.40        46.73 o
   2  10  13        526.88        577.96        39.19 o
   3  10  13         12.85         14.33        11.77 o
  -6  11  13        307.87        374.96        23.21 o
  -5  11  13        909.99        938.14        31.70 o
  -4  11  13        230.65        201.48        19.39 o
  -3  11  13          8.68         16.38        23.41 o
  -2  11  13         19.18         13.81        14.41 o
  -1  11  13        600.53        619.75        26.19 o
   0  11  13       1327.86       1374.66        48.93 o
   1  11  13        193.39        205.80        31.38 o
 -13   0  14        108.85        147.92        25.21 o
 -12   0  14       1486.63       1503.94        49.58 o
 -11   0  14        418.05        442.88        29.57 o
 -10   0  14        190.50        178.95        46.29 o
  -9   0  14         12.19         15.95        15.55 o
  -8   0  14       1143.71       1271.80        40.37 o
  -7   0  14       3660.47       3952.70        92.65 o
  -6   0  14         30.52         33.44        13.43 o
  -5   0  14       6655.01       6611.78       223.11 o
  -4   0  14       4894.86       5098.62       156.18 o
  -3   0  14         17.85         20.11        11.53 o
  -2   0  14        531.67        532.57        21.14 o
  -1   0  14        154.59        129.27        11.40 o
   0   0  14       5172.60       5199.70       110.24 o
   1   0  14       1334.01       1292.56        33.25 o
   2   0  14        810.46        837.21        30.24 o
   3   0  14       3159.36       3117.57        95.57 o
   4   0  14         27.17         58.15        24.93 o
   5   0  14       1168.12       1221.20        61.04 o
   6   0  14       2943.37       3003.18       114.88 o
   7   0  14        161.92         87.14        34.52 o
   8   0  14       1124.39       1095.92        66.00 o
 -13   1  14        673.67        741.46        34.90 o
 -12   1  14          1.54         16.28        14.19 o
 -11   1  14       1655.44       1641.43        38.02 o
 -10   1  14        834.09        883.17        34.88 o
  -9   1  14        107.79        131.68        13.64 o
  -8   1  14        196.54        239.87        15.09 o
  -7   1  14         38.32         63.89        10.92 o
  -6   1  14       3610.54       3501.36        56.95 o
  -5   1  14       1626.74       1572.27        33.04 o
  -4   1  14       2058.52       1995.79        29.37 o
  -3   1  14        512.27        499.18        12.86 o
  -2   1  14        147.80        151.91         7.55 o
  -1   1  14       3058.24       3096.69        55.74 o
   0   1  14        300.73        260.09        10.01 o
   1   1  14        681.65        678.70        19.85 o
   2   1  14        672.64        711.64        16.56 o
   3   1  14        200.52        192.19        28.36 o
   4   1  14        188.70        207.25        13.93 o
   5   1  14       1239.35       1213.94        32.78 o
   6   1  14       1012.75        950.96        40.00 o
   7   1  14       1209.96       1218.94        46.79 o
   8   1  14        128.54        123.65        24.07 o
 -12   2  14        752.83        670.02        24.99 o
 -11   2  14        630.86        649.00        24.33 o
 -10   2  14          8.09          2.88        11.33 o
  -9   2  14        661.05        726.85        24.83 o
  -8   2  14        447.94        423.15        17.29 o
  -7   2  14        154.74        183.52        12.49 o
  -6   2  14        226.87        199.78        11.67 o
  -5   2  14        252.51        236.72        11.28 o
  -4   2  14        905.23        979.12        17.25 o
  -3   2  14        149.12        142.16         8.27 o
  -2   2  14        368.58        328.94         9.77 o
  -1   2  14        195.69        201.73        14.70 o
   0   2  14        741.19        705.81        16.23 o
   1   2  14       1786.45       1700.49        29.12 o
   2   2  14        420.54        409.67        23.13 o
   3   2  14        182.05        199.77        13.70 o
   4   2  14         84.94        108.20        13.41 o
   5   2  14        622.10        639.23        28.06 o
   6   2  14        860.08        871.09        28.83 o
   7   2  14          3.78         -8.21        19.20 o
   8   2  14         42.59         23.00        21.66 o
 -12   3  14         13.25          4.94        12.76 o
 -11   3  14         32.21         18.85        13.32 o
 -10   3  14         76.75         80.43        13.72 o
  -9   3  14        435.46        355.43        17.19 o
  -8   3  14        144.90        172.54        24.51 o
  -7   3  14         23.57          9.13         9.15 o
  -6   3  14         16.48          6.44         8.49 o
  -5   3  14        699.29        659.91        14.80 o
  -4   3  14        666.46        620.49        13.33 o
  -3   3  14        107.50        120.74         9.24 o
  -2   3  14        108.94        120.81        13.95 o
  -1   3  14         96.58        111.44         7.06 o
   0   3  14        183.77        173.05         9.31 o
   1   3  14         18.37         20.94        12.33 o
   2   3  14          5.80         10.70        10.07 o
   3   3  14        149.50        172.57        14.27 o
   4   3  14          1.38          4.49        11.17 o
   5   3  14         96.87        137.58        20.81 o
   6   3  14         46.62         50.12        13.99 o
   7   3  14        104.37         83.48        15.70 o
   8   3  14         46.22         52.09        30.31 o
 -12   4  14        220.63        275.60        18.11 o
 -11   4  14         87.39        122.68        16.01 o
 -10   4  14        241.10        271.02        16.92 o
  -9   4  14        498.39        527.09        19.48 o
  -8   4  14        267.95        276.62        14.95 o
  -7   4  14        167.22        188.90        12.59 o
  -6   4  14        150.13        169.87         9.82 o
  -5   4  14        165.90        187.98         9.17 o
  -4   4  14        298.11        295.48        10.27 o
  -3   4  14          0.11         -1.16         6.82 o
  -2   4  14          3.75         -4.17         6.44 o
  -1   4  14         21.98         51.25         8.58 o
   0   4  14        358.10        310.68        14.41 o
   1   4  14         54.79         76.03        11.80 o
   2   4  14         80.94        103.55        13.28 o
   3   4  14          3.47         -1.60        10.75 o
   4   4  14        510.19        489.75        21.52 o
   5   4  14        117.52        146.24        16.10 o
   6   4  14        225.71        184.37        20.87 o
   7   4  14         63.63         56.08        18.59 o
 -12   5  14          3.55         24.47        14.37 o
 -11   5  14        763.71        728.13        25.01 o
 -10   5  14        559.01        646.93        30.25 o
  -9   5  14        225.50        236.46        17.70 o
  -8   5  14        199.89        206.32        14.34 o
  -7   5  14        427.11        423.89        16.29 o
  -6   5  14       1774.41       1722.24        35.96 o
  -5   5  14       1390.93       1509.97        30.45 o
  -4   5  14        308.86        286.43        15.64 o
  -3   5  14        589.82        574.16        18.98 o
  -2   5  14         60.48         67.60        14.27 o
  -1   5  14       1248.27       1314.00        36.53 o
   0   5  14        547.78        497.61        15.33 o
   1   5  14        466.74        448.20        14.60 o
   2   5  14        499.30        531.43        21.10 o
   3   5  14         14.92         48.24        14.81 o
   4   5  14          7.93         13.52        15.52 o
   5   5  14       1089.53       1115.06        32.68 o
   6   5  14         55.33         38.61        14.47 o
   7   5  14        365.71        300.05        20.84 o
 -11   6  14        230.76        289.23        21.91 o
 -10   6  14        217.15        262.32        17.40 o
  -9   6  14         84.58        121.01        14.03 o
  -8   6  14        276.78        308.61        15.82 o
  -7   6  14        911.09        903.78        20.41 o
  -6   6  14        168.82        177.78        10.79 o
  -5   6  14       2183.57       2126.46        34.18 o
  -4   6  14       2880.13       2917.46        99.25 o
  -3   6  14         77.69         73.44        12.17 o
  -2   6  14        412.28        426.70        21.84 o
  -1   6  14         96.19        121.72        12.94 o
   0   6  14       3517.45       3608.66        83.78 o
   1   6  14       2343.90       2328.30        42.12 o
   2   6  14          3.92          1.71        11.15 o
   3   6  14        515.55        477.02        21.55 o
   4   6  14        133.50        183.43        17.19 o
   5   6  14       1057.82       1097.01        66.58 o
   6   6  14       2312.95       2352.31        55.26 o
 -10   7  14        708.65        721.32        24.35 o
  -9   7  14          3.64         21.71        14.92 o
  -8   7  14          0.27          9.16        12.63 o
  -7   7  14        372.91        425.46        16.02 o
  -6   7  14       2769.27       2693.58        48.60 o
  -5   7  14       1217.40       1246.47        33.84 o
  -4   7  14        932.43        955.54        27.76 o
  -3   7  14        328.89        372.96        18.49 o
  -2   7  14         15.57         23.84        11.83 o
  -1   7  14        851.71        835.22        28.24 o
   0   7  14        418.39        418.53        18.99 o
   1   7  14        115.72        118.61        19.31 o
   2   7  14       1169.64       1235.60        28.78 o
   3   7  14        465.90        410.00        21.35 o
   4   7  14        153.24        189.35        17.71 o
   5   7  14        521.24        503.84        23.71 o
   6   7  14       1250.14       1276.51        77.12 o
  -9   8  14         90.71         89.27        13.85 o
  -8   8  14        223.67        213.61        17.00 o
  -7   8  14        590.07        632.04        20.81 o
  -6   8  14         80.49         91.47        14.69 o
  -5   8  14        752.98        773.47        34.94 o
  -4   8  14       1254.05       1260.93        34.06 o
  -3   8  14        290.27        258.29        17.35 o
  -2   8  14        182.76        205.78        16.42 o
  -1   8  14        119.04        177.57        16.09 o
   0   8  14       1367.61       1416.13        35.93 o
   1   8  14        695.07        685.21        24.42 o
   2   8  14        121.36        122.01        14.40 o
   3   8  14        264.21        272.84        28.24 o
   4   8  14         29.94         33.08        14.97 o
   5   8  14        516.85        568.64        28.04 o
  -8   9  14        132.53        136.21        16.40 o
  -7   9  14          5.23         13.72        24.26 o
  -6   9  14        267.22        316.47        20.87 o
  -5   9  14        254.06        260.35        19.05 o
  -4   9  14          1.15        -11.82        13.61 o
  -3   9  14          1.37         20.97        13.18 o
  -2   9  14        223.50        225.17        17.58 o
  -1   9  14       2194.02       2218.91        50.26 o
   0   9  14        531.27        466.57        35.56 o
   1   9  14        158.54        169.16        16.90 o
   2   9  14        192.02        212.61        17.52 o
   3   9  14        282.16        305.21        25.86 o
   4   9  14        175.98        201.23        18.10 o
  -7  10  14          5.04         12.66        14.82 o
  -6  10  14         17.74         23.45        14.81 o
  -5  10  14         36.33         47.10        15.76 o
  -4  10  14         27.94         33.93        15.00 o
  -3  10  14        293.26        301.84        20.06 o
  -2  10  14        188.57        188.20        16.75 o
  -1  10  14        144.70        179.06        30.87 o
   0  10  14        151.10        149.81        17.10 o
   1  10  14         44.92         57.34        36.67 o
   2  10  14        136.87        177.74        17.78 o
  -3  11  14          0.87          1.45        13.12 o
  -2  11  14         45.53         23.41        14.85 o
  -1  11  14         80.14         88.80        28.54 o
 -12   1  15         89.22         61.24        15.58 o
 -11   1  15         74.80        123.08        15.97 o
 -10   1  15         27.62          9.11        12.39 o
  -9   1  15        138.90        174.94        15.66 o
  -8   1  15          4.52          9.84        10.40 o
  -7   1  15        209.57        215.03        13.38 o
  -6   1  15        354.82        367.44        14.50 o
  -5   1  15        231.65        267.59        14.32 o
  -4   1  15        233.64        247.45        15.67 o
  -3   1  15        470.76        471.13        15.50 o
  -2   1  15         93.20         87.42         7.71 o
  -1   1  15          8.89          8.70         6.63 o
   0   1  15         19.21         25.58         7.77 o
   1   1  15       2484.85       2426.85        39.74 o
   2   1  15       2080.48       2044.57        63.75 o
   3   1  15         45.19         79.32        18.20 o
   4   1  15         28.50         17.98        23.23 o
   5   1  15         50.58         72.35        21.47 o
   6   1  15        233.66        215.53        25.72 o
   7   1  15        129.86         62.14        64.48 o
 -12   2  15        477.87        513.82        23.30 o
 -11   2  15         49.04         61.14        14.60 o
 -10   2  15       2214.76       2283.01        47.82 o
  -9   2  15        395.60        453.46        19.29 o
  -8   2  15         11.47         10.36         9.42 o
  -7   2  15         23.77         46.97        10.38 o
  -6   2  15        437.02        431.84        17.59 o
  -5   2  15       4171.55       4182.95        66.46 o
  -4   2  15        622.40        613.88        29.74 o
  -3   2  15        409.07        420.77        12.78 o
  -2   2  15          5.89          9.80         7.62 o
  -1   2  15        416.35        398.65        12.56 o
   0   2  15        979.15        934.12        34.04 o
   1   2  15         22.55         45.87        10.41 o
   2   2  15        416.19        407.72        18.03 o
   3   2  15        530.09        514.15        38.13 o
   4   2  15         33.04         34.65        15.40 o
   5   2  15        534.34        501.90        21.46 o
   6   2  15        237.29        217.06       114.90 o
   7   2  15        613.17        617.82        80.23 o
 -12   3  15        301.76        336.34        26.39 o
 -11   3  15       1286.30       1452.25        36.32 o
 -10   3  15        359.74        373.55        31.69 o
  -9   3  15        220.40        312.01        18.51 o
  -8   3  15         85.97        109.45        15.16 o
  -7   3  15        772.49        816.57        24.10 o
  -6   3  15       1232.58       1240.81        26.88 o
  -5   3  15        166.96        202.01        11.18 o
  -4   3  15       3711.96       3698.53        58.68 o
  -3   3  15        965.03        905.85        19.41 o
  -2   3  15        222.26        224.80        14.19 o
  -1   3  15        785.54        776.95        26.34 o
   0   3  15         76.07        105.96        12.03 o
   1   3  15       2296.79       2299.83        46.75 o
   2   3  15       3465.40       3460.83       118.50 o
   3   3  15          5.50          4.46        10.99 o
   4   3  15        228.84        200.83        16.41 o
   5   3  15          4.61          0.43        11.06 o
   6   3  15       2630.47       2512.69        56.14 o
   7   3  15        786.57        773.14        40.28 o
 -11   4  15         32.30         48.18        14.19 o
 -10   4  15       1191.29       1311.10        64.09 o
  -9   4  15        110.01        204.33        14.85 o
  -8   4  15         18.80         40.56        12.56 o
  -7   4  15         82.46         61.72        11.04 o
  -6   4  15        307.24        340.11        14.85 o
  -5   4  15       3376.24       3325.00        54.40 o
  -4   4  15       1070.49       1048.64        26.54 o
  -3   4  15        238.11        251.08        18.69 o
  -2   4  15         35.54         34.12        10.62 o
  -1   4  15        714.32        691.26        20.85 o
   0   4  15       3068.85       2902.62        57.23 o
   1   4  15        558.69        598.78        29.28 o
   2   4  15       1582.15       1447.78        34.57 o
   3   4  15       1381.77       1387.52        43.19 o
   4   4  15        153.31        185.56        16.24 o
   5   4  15        966.08        947.92        29.84 o
   6   4  15         95.45        122.09        16.56 o
 -11   5  15        386.55        397.67        21.28 o
 -10   5  15         13.42         21.25        20.40 o
  -9   5  15        644.32        641.92        22.01 o
  -8   5  15        375.42        297.27        15.80 o
  -7   5  15       1004.28       1081.48        33.02 o
  -6   5  15       1430.72       1447.29        29.09 o
  -5   5  15        118.69        133.80        15.74 o
  -4   5  15       1276.34       1282.94        30.74 o
  -3   5  15        141.57        141.78        12.73 o
  -2   5  15         37.02         43.74        10.35 o
  -1   5  15        335.18        303.03        18.33 o
   0   5  15         10.88          2.40        13.66 o
   1   5  15       1789.35       1708.51        56.12 o
   2   5  15       1514.54       1613.79        39.07 o
   3   5  15         17.56         48.63        14.01 o
   4   5  15          1.24        -10.78        12.76 o
   5   5  15          5.56         15.55        14.17 o
   6   5  15        718.62        675.31        31.94 o
 -10   6  15        174.01        231.21        21.19 o
  -9   6  15         38.32         27.53        12.14 o
  -8   6  15          4.00         -1.83         9.82 o
  -7   6  15          9.86          2.96         8.74 o
  -6   6  15        112.15        106.21        17.21 o
  -5   6  15        505.85        538.70        24.87 o
  -4   6  15        141.09        144.57        13.57 o
  -3   6  15          2.58         39.73        13.51 o
  -2   6  15          9.80         19.66        10.73 o
  -1   6  15        400.60        354.96        17.28 o
   0   6  15        152.92        178.07        60.67 o
   1   6  15          7.53         14.40        15.29 o
   2   6  15         24.66         36.49        16.01 o
   3   6  15        185.27        247.11        26.33 o
   4   6  15        251.26        271.40        19.61 o
   5   6  15        466.62        499.09        24.31 o
  -9   7  15         66.24         54.17        13.26 o
  -8   7  15         15.38         11.33         9.86 o
  -7   7  15         28.24         51.31        26.10 o
  -6   7  15        268.29        266.20        39.08 o
  -5   7  15         12.68         13.03        10.97 o
  -4   7  15        261.98        244.46        18.40 o
  -3   7  15        104.21        128.31        17.77 o
  -2   7  15        130.89        162.56        14.48 o
  -1   7  15         89.08        116.47        16.95 o
   0   7  15         10.14          5.47        10.81 o
   1   7  15         80.82         74.83        24.38 o
   2   7  15          5.28         25.79        21.41 o
   3   7  15         78.02         83.00        15.82 o
   4   7  15         12.63          5.05        13.47 o
   5   7  15        145.11        162.31        18.77 o
  -8   8  15         11.02        -11.33        17.96 o
  -7   8  15         10.51          9.64        13.35 o
  -6   8  15          1.60         17.31        13.20 o
  -5   8  15        627.74        581.74        28.23 o
  -4   8  15         36.54         42.69        11.96 o
  -3   8  15        441.80        422.86        20.29 o
  -2   8  15         11.26         12.11        12.68 o
  -1   8  15        171.69        181.20        18.10 o
   0   8  15        764.02        703.85        25.06 o
   1   8  15         23.72         23.26        12.84 o
   2   8  15        187.65        231.11        32.34 o
   3   8  15         78.58         97.07        35.02 o
  -7   9  15         57.53         56.44        15.46 o
  -6   9  15        400.90        388.95        21.76 o
  -5   9  15        176.51        149.89        21.79 o
  -4   9  15        543.85        583.25        30.27 o
  -3   9  15        370.88        353.99        20.46 o
  -2   9  15        200.20        228.24        35.26 o
  -1   9  15        392.49        385.77        34.06 o
   0   9  15         36.89         48.78        14.26 o
   1   9  15        553.93        485.35        51.52 o
   2   9  15        448.69        439.10        91.92 o
  -5  10  15        857.43        811.00        49.35 o
  -4  10  15        100.76        136.45        17.61 o
  -3  10  15         75.03         87.15        16.45 o
  -2  10  15          1.76         -7.00        15.34 o
  -1  10  15         30.04         49.18        14.90 o
   0  10  15        380.17        380.52        27.10 o
 -11   0  16       1802.77       1807.24        60.26 o
 -10   0  16       1836.02       2061.34        62.63 o
  -9   0  16         63.87         66.56        19.21 o
  -8   0  16         74.05        100.93        38.22 o
  -7   0  16         15.67         30.81        14.15 o
  -6   0  16       1595.24       1536.29        43.02 o
  -5   0  16       4534.52       4586.07       104.06 o
  -4   0  16         83.10         97.21        22.05 o
  -3   0  16       1685.51       1523.89        55.54 o
  -2   0  16         64.44         71.97        16.83 o
  -1   0  16       1170.63       1153.80        41.53 o
   0   0  16       7520.27       7628.11       243.90 o
   1   0  16        273.57        295.92        19.50 o
   2   0  16       7621.80       7647.54       250.15 o
   3   0  16       1083.57        902.30        49.56 o
   4   0  16         16.55         30.18        25.19 o
   5   0  16        413.81        432.29        41.71 o
   6   0  16        665.94        605.43        50.76 o
 -11   1  16        390.65        429.38        21.63 o
 -10   1  16        544.61        534.49        22.49 o
  -9   1  16       1258.50       1214.89        30.80 o
  -8   1  16         50.21         61.23        11.98 o
  -7   1  16       1067.90       1134.52        26.85 o
  -6   1  16        750.64        760.57        22.24 o
  -5   1  16        843.95        845.54        27.78 o
  -4   1  16       4642.39       4528.59        82.62 o
  -3   1  16         39.73         30.24        11.62 o
  -2   1  16         19.19         37.39         8.91 o
  -1   1  16         16.51          8.23         6.85 o
   0   1  16       2890.33       2818.24        46.17 o
   1   1  16       6803.02       6799.69       156.43 o
   2   1  16          3.35         22.20        15.81 o
   3   1  16        968.26        961.86        27.09 o
   4   1  16        110.97        111.24        20.95 o
   5   1  16        113.53        157.13        23.60 o
   6   1  16       1113.76       1121.03        44.58 o
 -11   2  16         54.38         84.73        23.62 o
 -10   2  16        332.20        362.16        34.26 o
  -9   2  16         26.95         32.33        14.43 o
  -8   2  16          0.45          2.74         9.95 o
  -7   2  16         28.00         15.44        11.34 o
  -6   2  16        698.32        702.36        19.11 o
  -5   2  16       1198.47       1173.05        30.55 o
  -4   2  16         19.25          8.29        14.51 o
  -3   2  16        773.48        704.87        16.15 o
  -2   2  16        480.90        480.82        15.66 o
  -1   2  16        333.65        328.06        18.49 o
   0   2  16          9.82         26.26         9.56 o
   1   2  16        386.80        354.77        26.43 o
   2   2  16       1015.25       1012.36        27.70 o
   3   2  16        563.35        559.65        21.13 o
   4   2  16         89.66         92.81        24.03 o
   5   2  16          0.55         10.31        18.92 o
   6   2  16         19.15         12.44        19.66 o
 -11   3  16          9.89          6.81        13.30 o
 -10   3  16        285.78        278.71        28.25 o
  -9   3  16        308.47        284.15        16.46 o
  -8   3  16          8.25         24.18        12.01 o
  -7   3  16          5.74         -2.17         8.98 o
  -6   3  16         13.57         24.00         9.75 o
  -5   3  16         19.37         14.14         9.84 o
  -4   3  16          4.65          7.13        11.76 o
  -3   3  16         27.13         34.66         7.54 o
  -2   3  16         34.30         31.62        19.35 o
  -1   3  16         67.92         84.06        14.69 o
   0   3  16          7.38          2.48        17.05 o
   1   3  16         18.37         27.55        11.00 o
   2   3  16        129.26        154.24        14.22 o
   3   3  16          3.73        -12.08        12.08 o
   4   3  16         36.40         41.48        13.45 o
   5   3  16         47.43         67.86        24.58 o
   6   3  16         63.77         68.29        23.09 o
 -11   4  16          2.28         23.02        16.60 o
 -10   4  16          4.47         11.48        12.34 o
  -9   4  16        194.70        189.04        17.15 o
  -8   4  16          8.97          5.97        10.95 o
  -7   4  16         35.65         38.24        11.02 o
  -6   4  16         13.02         28.36        11.31 o
  -5   4  16        324.98        300.04        15.11 o
  -4   4  16         61.78         48.27        12.92 o
  -3   4  16          6.52         20.74        12.11 o
  -2   4  16          4.82         12.78        13.30 o
  -1   4  16         12.25         19.29        13.83 o
   0   4  16         14.45         25.67        16.95 o
   1   4  16        160.83        195.13        19.43 o
   2   4  16         71.27         89.15        16.38 o
   3   4  16          9.64         13.63        12.55 o
   4   4  16          7.00          3.13        11.73 o
   5   4  16         20.56         38.81        17.29 o
 -10   5  16        325.07        336.31        19.12 o
  -9   5  16        253.70        279.12        29.60 o
  -8   5  16        260.00        243.68        15.27 o
  -7   5  16         14.41         19.84        11.44 o
  -6   5  16        121.55        151.42        13.80 o
  -5   5  16        297.43        281.96        20.75 o
  -4   5  16        894.24        868.42        85.60 o
  -3   5  16         88.10         88.63        12.08 o
  -2   5  16          8.93         20.36        10.17 o
  -1   5  16         55.65         47.53        15.16 o
   0   5  16         51.63         32.35        16.46 o
   1   5  16       1615.04       1713.97       106.61 o
   2   5  16          2.75         -2.55        11.46 o
   3   5  16       1096.24       1091.76        41.23 o
   4   5  16        212.66        186.60        18.93 o
   5   5  16         27.13         22.06        21.98 o
  -9   6  16        241.26        248.54        16.55 o
  -8   6  16          6.96        -12.51        12.51 o
  -7   6  16        355.27        348.96        24.86 o
  -6   6  16        416.96        451.77        26.20 o
  -5   6  16       1590.35       1580.47        73.12 o
  -4   6  16        228.24        224.62        16.06 o
  -3   6  16        911.88        852.76        25.55 o
  -2   6  16        180.33        189.02        19.63 o
  -1   6  16        747.18        739.09        66.40 o
   0   6  16        921.14        997.06        49.72 o
   1   6  16        141.31        148.17        21.31 o
   2   6  16       2670.89       2756.78       105.45 o
   3   6  16        451.57        338.30        25.06 o
   4   6  16        125.11        154.48        18.39 o
  -9   7  16        881.70        818.26        38.26 o
  -8   7  16        326.46        314.51        25.32 o
  -7   7  16        997.87        979.21        46.00 o
  -6   7  16        218.54        281.99        33.77 o
  -5   7  16        690.10        687.12        29.41 o
  -4   7  16       2522.60       2616.97        58.28 o
  -3   7  16         25.01         15.77        12.13 o
  -2   7  16          1.44         13.31        11.77 o
  -1   7  16         38.31         63.07        13.18 o
   0   7  16        650.26        632.37        30.15 o
   1   7  16       3009.52       3205.24       116.65 o
   2   7  16         29.64          2.17        16.15 o
   3   7  16        485.73        506.28        29.47 o
  -7   8  16        146.01        109.88        27.52 o
  -6   8  16        231.97        224.07        18.27 o
  -5   8  16        736.08        760.28        26.08 o
  -4   8  16         15.13         -2.32        15.94 o
  -3   8  16        364.88        342.69        20.37 o
  -2   8  16        122.22         88.42        14.65 o
  -1   8  16        187.29        238.49        21.12 o
   0   8  16        790.80        840.55        60.93 o
   1   8  16          7.57         20.73        18.06 o
   2   8  16       1499.85       1482.85        49.86 o
  -5   9  16        184.69        163.07        17.42 o
  -4   9  16        329.27        319.93        25.99 o
  -3   9  16          5.98         -4.95        16.13 o
  -2   9  16         10.63         22.74        13.82 o
  -1   9  16         82.56         48.66        14.31 o
   0   9  16        204.77        177.25        22.91 o
 -11   1  17         44.05         19.54        14.46 o
 -10   1  17        116.01        139.35        16.15 o
  -9   1  17         64.56         87.13        14.12 o
  -8   1  17          2.12          6.12        10.82 o
  -7   1  17         78.95         73.37        12.68 o
  -6   1  17         18.90          6.19        12.60 o
  -5   1  17        321.94        343.80        21.39 o
  -4   1  17        422.16        436.85        55.71 o
  -3   1  17        107.28        123.11        15.56 o
  -2   1  17        120.83        130.88        13.51 o
  -1   1  17         31.29         34.46         8.81 o
   0   1  17        209.43        183.77        16.14 o
   1   1  17        673.10        639.58        20.69 o
   2   1  17         49.32         59.13        16.24 o
   3   1  17        514.75        475.93        30.40 o
   4   1  17        105.03        126.38        21.31 o
   5   1  17         13.08         27.83        20.09 o
 -10   2  17        187.15        244.98        19.96 o
  -9   2  17        470.73        438.73        21.24 o
  -8   2  17        169.53        213.25        16.64 o
  -7   2  17        254.52        235.97        14.36 o
  -6   2  17        844.58        801.54        31.47 o
  -5   2  17         76.31         89.81        18.63 o
  -4   2  17       1075.26       1071.26        32.57 o
  -3   2  17       1475.90       1545.95        46.50 o
  -2   2  17        593.97        641.04        36.84 o
  -1   2  17         52.04         51.61        13.32 o
   0   2  17         63.24         82.67        14.18 o
   1   2  17        627.97        627.14        22.34 o
   2   2  17       1054.56        988.24        29.87 o
   3   2  17         18.97         16.71        12.01 o
   4   2  17        339.70        318.75        42.86 o
   5   2  17        288.77        281.33        44.21 o
 -10   3  17        668.00        694.73        25.03 o
  -9   3  17        918.17        866.21        61.62 o
  -8   3  17         10.38          7.65        10.59 o
  -7   3  17          3.62         13.97        11.98 o
  -6   3  17        174.27        189.71        19.54 o
  -5   3  17        944.77        957.79        25.64 o
  -4   3  17        994.61        944.47        24.66 o
  -3   3  17         79.02         50.80        22.20 o
  -2   3  17        575.80        547.76        35.60 o
  -1   3  17        548.21        532.17        24.13 o
   0   3  17        986.61        904.47        79.37 o
   1   3  17        933.18        854.34        42.22 o
   2   3  17       1195.27       1172.80        32.12 o
   3   3  17        725.20        680.38        24.45 o
   4   3  17        286.89        307.58        19.04 o
   5   3  17         35.83         33.81        20.82 o
 -10   4  17        203.82        229.98        32.39 o
  -9   4  17        256.53        294.21        21.56 o
  -8   4  17        121.35        133.13        22.12 o
  -7   4  17        170.72        168.18        24.87 o
  -6   4  17        667.35        683.85        29.68 o
  -5   4  17         88.36        130.51        17.43 o
  -4   4  17       1537.34       1473.91        43.00 o
  -3   4  17       1379.90       1211.92        94.97 o
  -2   4  17        238.35        222.54        39.91 o
  -1   4  17         36.87         62.94        15.55 o
   0   4  17          1.08          8.71        14.52 o
   1   4  17       2176.45       2195.31        59.63 o
   2   4  17       1811.59       1814.53        52.85 o
   3   4  17         61.04         78.50        14.72 o
   4   4  17        329.80        333.21        20.04 o
  -9   5  17        358.14        321.18        20.91 o
  -8   5  17          2.64        -11.19        12.79 o
  -7   5  17         36.40         40.84        17.08 o
  -6   5  17         99.40         63.90        16.66 o
  -5   5  17       1230.08       1210.28        39.80 o
  -4   5  17        730.23        658.82        27.65 o
  -3   5  17         32.03         67.07        15.60 o
  -2   5  17         73.96         81.14        16.13 o
  -1   5  17         78.17         39.22        15.07 o
   0   5  17        453.69        466.08        26.03 o
   1   5  17       1054.88       1075.99        38.71 o
   2   5  17         97.49        136.90        27.21 o
   3   5  17        430.43        417.42        26.33 o
  -8   6  17         15.15        -16.83        16.83 o
  -7   6  17        131.63        120.17        20.75 o
  -6   6  17        200.60        212.61        20.83 o
  -5   6  17          1.63          7.07        28.60 o
  -4   6  17        201.47        236.72        16.46 o
  -3   6  17        503.62        507.40        20.33 o
  -2   6  17        421.56        389.37        24.01 o
  -1   6  17         11.86         26.04        16.40 o
   0   6  17          5.77         13.59        16.04 o
   1   6  17         25.32         24.64        17.25 o
   2   6  17         16.47         39.98        27.05 o
   3   6  17         39.50         19.64        17.75 o
  -7   7  17          8.49          5.41        24.13 o
  -6   7  17         58.82         44.55        26.26 o
  -5   7  17          2.47         29.14        16.44 o
  -4   7  17         12.77         37.68        13.28 o
  -3   7  17         93.74        122.27        19.41 o
  -2   7  17        106.25        135.13        19.15 o
  -1   7  17        162.78        174.25        20.81 o
   0   7  17         28.01         26.93        17.47 o
   1   7  17          0.11         19.62        18.40 o
   2   7  17         79.07         85.21        29.25 o
  -5   8  17         13.48         30.99        20.78 o
  -4   8  17        274.17        274.65        37.16 o
  -3   8  17        468.09        488.04        24.27 o
  -2   8  17         12.16        -15.99        15.99 o
  -1   8  17        242.17        224.63        32.36 o
   0   8  17          3.69         -1.86        16.24 o
 -10   0  18        179.07        232.56        26.40 o
  -9   0  18       1730.92       1670.71        54.95 o
  -8   0  18         15.05         36.66        41.64 o
  -6   0  18          0.06         -4.00        19.38 o
  -5   0  18        398.59        413.93        33.62 o
  -4   0  18       2450.13       2483.46        87.21 o
  -3   0  18        398.76        414.88        28.72 o
  -2   0  18        730.45        694.57        35.43 o
  -1   0  18         42.16         17.11        18.63 o
   1   0  18       1486.34       1495.64        64.12 o
   2   0  18        188.49        144.54        27.20 o
   3   0  18        860.03        749.33        48.06 o
   4   0  18        650.47        603.92        45.24 o
 -10   1  18       1366.06       1323.33        41.57 o
  -9   1  18         22.43         39.18        13.48 o
  -8   1  18        818.87        830.00        35.48 o
  -7   1  18          8.71         19.42        12.14 o
  -6   1  18        322.77        337.36        28.29 o
  -5   1  18        871.15        889.78        36.44 o
  -4   1  18          0.00         15.67        13.00 o
  -3   1  18        987.61        899.30        62.69 o
  -2   1  18        517.37        478.98        30.56 o
  -1   1  18          4.67        -16.73        16.73 o
   0   1  18         33.35         67.31        13.55 o
   1   1  18         37.71         29.32        20.14 o
   2   1  18       1727.66       1720.85        51.11 o
   3   1  18        497.84        457.25        32.60 o
   4   1  18          0.11         23.18        18.34 o
  -9   2  18        545.24        552.37        24.86 o
  -8   2  18        373.81        392.57        21.44 o
  -7   2  18         31.80          2.27        21.04 o
  -6   2  18         33.60         71.80        24.96 o
  -5   2  18        166.66        161.08        30.11 o
  -4   2  18        913.51        902.01        30.77 o
  -3   2  18        299.48        243.66        27.54 o
  -2   2  18        298.89        322.85        28.61 o
  -1   2  18        326.74        298.30        28.21 o
   0   2  18         10.49         14.54        14.85 o
   1   2  18        565.60        586.21        30.34 o
   2   2  18        256.35        226.40        30.74 o
   3   2  18        150.65        124.66        20.31 o
  -9   3  18         14.95         21.23        15.62 o
  -8   3  18         14.10         14.16        13.42 o
  -7   3  18        216.04        226.37        16.87 o
  -6   3  18         37.82         17.53        11.33 o
  -5   3  18         21.53         50.73        23.70 o
  -4   3  18        148.62        181.88        27.46 o
  -3   3  18          3.60         27.49        21.89 o
  -2   3  18         88.51         78.15        22.75 o
  -1   3  18         30.89         18.89        23.72 o
   0   3  18        206.81        204.89        29.11 o
   1   3  18         30.25         11.70        14.33 o
   2   3  18        108.25        114.92        18.14 o
   3   3  18         39.02         26.47        18.40 o
  -9   4  18        479.93        522.66        24.75 o
  -8   4  18         49.00         69.46        15.35 o
  -7   4  18         48.10         40.19        13.27 o
  -6   4  18          9.51         16.24        15.05 o
  -5   4  18         12.59         47.25        25.15 o
  -4   4  18         84.57         95.77        25.24 o
  -3   4  18          4.96          3.62        19.66 o
  -2   4  18        108.40         97.24        24.59 o
  -1   4  18          6.34          7.18        19.20 o
   0   4  18          7.10          3.72        13.56 o
   1   4  18        336.73        346.58        36.78 o
   2   4  18         77.77         92.69        19.07 o
   3   4  18         27.72         30.73        19.09 o
  -8   5  18        417.81        446.23        27.81 o
  -7   5  18        159.10        215.98        45.30 o
  -6   5  18        174.74        198.97        20.33 o
  -5   5  18        260.46        293.52        21.71 o
  -4   5  18          4.61        -15.38        23.31 o
  -3   5  18       1126.10       1125.92        55.39 o
  -2   5  18        448.16        402.46        47.62 o
  -1   5  18         49.86         80.93        16.90 o
   0   5  18        198.57        237.10        22.41 o
   1   5  18        157.12        192.25        25.68 o
   2   5  18        690.60        650.11        42.72 o
  -7   6  18         30.91         37.96        17.91 o
  -6   6  18          3.99          5.06        25.94 o
  -5   6  18        283.79        268.99        45.32 o
  -4   6  18       1517.04       1713.08        73.17 o
  -3   6  18        226.97        279.01        32.61 o
  -2   6  18        721.79        677.66        30.76 o
  -1   6  18        120.11        180.84        30.60 o
   0   6  18         45.40         25.91        16.68 o
   1   6  18        991.39        968.05        39.42 o
  -5   7  18        865.61        808.74        49.57 o
  -4   7  18         38.36         28.64        36.39 o
  -3   7  18        723.26        779.87        33.30 o
  -2   7  18        681.56        663.71        58.52 o
  -1   7  18         10.25         -3.47        15.80 o
  -8   1  19        537.99        597.69        43.61 o
  -7   1  19         70.82         77.44        19.23 o
  -6   1  19          1.91        -13.70        14.56 o
  -5   1  19         37.74         41.34        30.99 o
  -4   1  19         57.66         57.14        14.35 o
  -3   1  19        241.93        240.19        26.11 o
  -2   1  19        374.59        289.79        26.51 o
  -1   1  19       1475.07       1248.47        52.75 o
   2   1  19        409.96        367.04        35.69 o
  -8   2  19        191.22        160.04        17.41 o
  -7   2  19        177.33        228.37        43.93 o
  -6   2  19         23.25         15.78        18.19 o
  -5   2  19        382.28        398.13        22.46 o
  -4   2  19        306.59        334.24        32.74 o
  -3   2  19          2.54         -4.49        18.27 o
  -2   2  19        535.35        589.62        36.49 o
  -1   2  19         92.82         70.41        21.75 o
   0   2  19        174.89        186.20        24.19 o
   1   2  19        428.69        434.73        36.95 o
   2   2  19         86.22         58.58        26.01 o
  -8   3  19       1261.63       1265.34        37.11 o
  -7   3  19         13.37          9.59        15.02 o
  -6   3  19         69.15         74.95        25.91 o
  -5   3  19          0.44        -18.28        23.06 o
  -4   3  19        363.75        392.13        35.23 o
  -3   3  19       1840.38       1825.40        74.55 o
  -2   3  19        166.60        251.01        30.28 o
  -1   3  19        283.15        242.58        29.12 o
   0   3  19          8.38          3.96        17.84 o
   1   3  19        247.78        250.30        21.40 o
  -7   4  19        173.90        167.67        20.91 o
  -6   4  19        165.26        123.59        29.66 o
  -5   4  19        758.59        755.64        47.39 o
  -4   4  19        362.16        358.33        35.07 o
  -3   4  19         85.89         85.62        25.55 o
  -2   4  19       1572.93       1591.65        68.11 o
  -1   4  19        120.68        127.15        25.57 o
   0   4  19         50.74         70.12        19.40 o
   1   4  19        460.50        504.10        58.40 o
  -6   5  19        243.76        143.19        33.08 o
  -5   5  19         45.40         42.65        25.89 o
  -4   5  19        234.14        221.76        32.58 o
  -3   5  19        860.09        874.43        50.21 o
  -2   5  19         25.45         47.26        26.65 o
  -1   5  19        224.28        179.82        20.23 o
  -6   0  20        102.34        149.54        25.80 o
  -5   0  20        635.81        627.33        39.89 o
  -4   0  20         53.53         60.55        21.43 o
  -6   1  20          2.54         22.80        14.78 o
  -5   1  20        169.95        158.53        18.27 o
  -4   1  20        585.40        657.73        39.45 o
  -3   1  20        682.16        628.37        38.67 o
  -2   1  20        348.37        324.46        29.66 o
  -6   2  20         97.51         43.72        24.78 o
  -5   2  20         38.04         42.83        24.14 o
  -4   2  20          1.21         33.23        23.00 o
  -3   2  20        131.65        142.72        25.57 o
  -2   2  20        440.68        470.71        35.25 o
  -1   2  20         37.17         48.11        20.98 o
  -5   3  20         95.67         50.30        26.60 o
  -4   3  20         55.14         44.72        24.14 o
  -3   3  20         68.96         84.39        24.07 o
  -2   3  20         25.99         37.30        22.26 o
                                                
