# Supplementary material for: Selective synthesis and crystal structures of manganese(I) complexes with a bi- or tridentate terpyridine ligand
Source: Acta Crystallogr E Crystallogr Commun. 2020 Jun 26;76(Pt 7):1139–42. doi: 10.1107/S2056989020008178 (PMC7336785; doi:10.1107/S2056989020008178)
Supplement: Supplementary file 3 [file e-76-01139-IIsup3.hkl]

#
# h,k,l, Fc-squared, Fo-squared, sigma(Fo-squared), status flag
#
data_II
_shelx_title ' II'
_shelx_refln_list_code          4
_shelx_F_calc_maximum      221.53
_exptl_crystal_F_000      1000.00
_reflns_d_resolution_high  0.7707

loop_
 _space_group_symop_operation_xyz
 'x, y, z'
 '-x, y+1/2, -z+1/2'
 '-x, -y, -z'
 'x, -y-1/2, z-1/2'

_cell_length_a    10.4972
_cell_length_b    14.1228
_cell_length_c    13.5041
_cell_angle_alpha  90.000
_cell_angle_beta   96.767
_cell_angle_gamma  90.000

_shelx_F_squared_multiplier     1.000

loop_
 _refln_index_h
 _refln_index_k
 _refln_index_l
 _refln_F_squared_calc
 _refln_F_squared_meas
 _refln_F_squared_sigma
 _refln_observed_status
   2   0   0      17077.64      18872.60       113.11 o
   3   0   0      21899.57      21473.60       122.51 o
   4   0   0       4081.94       3941.44        23.31 o
   5   0   0      16485.99      15917.49       148.79 o
   6   0   0       1935.07       1759.72        30.09 o
   7   0   0        171.67        172.01        15.39 o
   8   0   0       1199.91       1213.54        25.95 o
   9   0   0      10146.65      10233.86       201.07 o
  10   0   0       4117.37       3969.12        58.29 o
  11   0   0        928.34        900.78        35.36 o
  12   0   0         33.23         15.36        12.87 o
  13   0   0          6.20         14.31        30.71 o
   2   1   0        557.20        507.05         6.88 o
   3   1   0       2291.78       2453.40        16.50 o
   4   1   0       5139.03       4963.08        38.51 o
   5   1   0         38.91         73.95         7.28 o
   6   1   0       1041.14        992.32        27.83 o
   7   1   0       1118.84       1089.39        18.55 o
   8   1   0       1512.88       1570.26        19.06 o
   9   1   0       1565.66       1606.12        23.12 o
  10   1   0       1542.09       1582.24        21.82 o
  11   1   0        663.29        687.14        23.74 o
  12   1   0        126.34         61.27        29.27 o
  13   1   0        339.16        378.00        46.89 o
   1   2   0       1584.94       1821.21         9.29 o
   2   2   0       2044.65       2272.43        13.74 o
   3   2   0         19.57         90.57         8.28 o
   4   2   0          0.48        184.69         7.66 o
   5   2   0        953.64        862.40        11.19 o
   6   2   0        103.66        218.74         9.24 o
   7   2   0         88.98         81.89         8.22 o
   8   2   0        355.67        348.82        16.61 o
   9   2   0        969.77        957.35        16.72 o
  10   2   0         71.72         76.69        12.03 o
  11   2   0         42.35         58.06        13.37 o
  12   2   0          2.85         11.27        28.25 o
  13   2   0          0.08         11.51        23.48 o
   1   3   0       6831.60       6368.42        25.00 o
   2   3   0       5087.62       5393.58        21.56 o
   3   3   0       3542.36       3682.83        36.00 o
   4   3   0       7289.26       6818.15        43.73 o
   5   3   0        757.98        599.72        11.49 o
   6   3   0       4134.38       3948.17        28.44 o
   7   3   0        164.27        212.54         9.50 o
   8   3   0       2656.63       2580.05        28.59 o
   9   3   0        352.23        412.31        16.62 o
  10   3   0        670.15        632.67        17.73 o
  11   3   0        625.60        641.72        21.57 o
  12   3   0         70.99         32.55        21.17 o
  13   3   0        689.35        635.54        46.01 o
   1   4   0       2598.78       2523.25        17.06 o
   2   4   0          8.62         94.96         6.43 o
   3   4   0        226.54        306.33        13.14 o
   4   4   0       5383.50       5214.25        50.23 o
   5   4   0      11192.76      11296.57        57.45 o
   6   4   0         64.20        109.80         8.03 o
   7   4   0          9.06         60.68         8.00 o
   8   4   0         98.59        144.86        10.99 o
   9   4   0       2756.22       2757.36        27.98 o
  10   4   0       1133.90       1142.59        23.18 o
  11   4   0          3.95         15.81         6.62 o
  12   4   0          0.53         12.20        18.11 o
  13   4   0        102.45         84.93        30.31 o
   1   5   0        301.03        289.06         8.91 o
   2   5   0       2980.78       3108.81        21.18 o
   3   5   0       3144.03       3100.35        17.21 o
   4   5   0       2381.88       2363.43        40.70 o
   5   5   0          1.63         46.01         7.01 o
   6   5   0        251.09        299.08         9.56 o
   7   5   0        211.99        172.42         9.93 o
   8   5   0        119.71        189.90        11.26 o
   9   5   0         44.01         39.68         9.43 o
  10   5   0         52.84         38.39         9.59 o
  11   5   0        348.10        337.95        19.82 o
  12   5   0        657.39        620.82        63.33 o
   0   6   0      17573.43      17378.92        95.28 o
   1   6   0       3185.42       3311.99        18.78 o
   2   6   0        696.84        751.95        11.85 o
   3   6   0       7832.30       8210.61        32.08 o
   4   6   0        389.13        484.37        10.49 o
   5   6   0       9673.08      10216.80        54.74 o
   6   6   0         15.52         83.40         8.54 o
   7   6   0         46.02         93.50         9.59 o
   8   6   0         44.24         72.74        10.34 o
   9   6   0       2093.54       2013.57        22.80 o
  10   6   0         53.69         83.05        12.02 o
  11   6   0       1027.87        961.81        24.33 o
  12   6   0        199.88        202.95        29.19 o
   1   7   0      15747.46      15299.84        51.60 o
   2   7   0        983.01       1097.83        13.54 o
   3   7   0       1582.58       1399.63        17.41 o
   4   7   0       1593.41       1498.72        19.21 o
   5   7   0        152.99        163.58        10.18 o
   6   7   0       2736.02       2718.69        29.75 o
   7   7   0        264.97        330.05        13.94 o
   8   7   0       1191.65       1112.32        18.93 o
   9   7   0        658.15        725.69        17.84 o
  10   7   0       1343.76       1449.51        27.87 o
  11   7   0        259.58        254.86        26.06 o
  12   7   0         14.15         14.38        19.52 o
   0   8   0       1025.15       1093.17        24.73 o
   1   8   0       3047.48       2773.03        22.00 o
   2   8   0          9.23         39.05         6.78 o
   3   8   0         96.27        104.66         8.78 o
   4   8   0       3754.21       3811.27        25.63 o
   5   8   0        972.25        950.01        15.52 o
   6   8   0       1278.68       1195.36        17.68 o
   7   8   0        134.46        151.08        10.86 o
   8   8   0        695.61        680.41        20.95 o
   9   8   0        652.43        671.12        24.27 o
  10   8   0        690.65        688.20        21.74 o
  11   8   0          9.88         14.32        10.05 o
  12   8   0         57.62         30.43        24.24 o
   1   9   0       3073.40       2869.48        21.29 o
   2   9   0       1341.13       1253.38        19.39 o
   3   9   0        243.08        291.87        10.32 o
   4   9   0       2058.53       2054.63        31.62 o
   5   9   0        253.41        250.82        11.18 o
   6   9   0       1110.37       1129.79        17.71 o
   7   9   0       2875.36       3073.37        32.15 o
   8   9   0        580.71        573.99        19.27 o
   9   9   0          1.15         37.99         9.17 o
  10   9   0        152.10        165.97        16.51 o
  11   9   0         13.13         17.38        10.88 o
   0  10   0       3542.95       3617.44        47.34 o
   1  10   0       1317.91       1326.00        16.70 o
   2  10   0       2096.45       2186.96        30.04 o
   3  10   0       1643.66       1587.25        17.89 o
   4  10   0       1128.63       1093.31        16.61 o
   5  10   0       4828.60       4917.19        45.07 o
   6  10   0        325.27        309.14        21.02 o
   7  10   0          4.26         46.77        11.54 o
   8  10   0         27.52         31.40         9.06 o
   9  10   0       1771.86       1741.01        23.97 o
  10  10   0         34.52         67.69        15.44 o
  11  10   0         14.41         13.63        11.41 o
   1  11   0        256.35        275.24        12.08 o
   2  11   0        610.25        627.14        15.58 o
   3  11   0       2102.85       2042.43        24.48 o
   4  11   0        691.11        642.50        14.92 o
   5  11   0        138.80        171.55        14.68 o
   6  11   0       2516.67       2522.60        32.62 o
   7  11   0        320.00        371.18        16.30 o
   8  11   0       1336.22       1343.78        21.37 o
   9  11   0        430.92        385.78        19.49 o
  10  11   0        116.80         83.01        14.35 o
   0  12   0       1792.70       1706.49        40.04 o
   1  12   0        420.56        390.99        13.53 o
   2  12   0       1980.02       2004.47        30.59 o
   3  12   0         51.35        100.28        14.94 o
   4  12   0       1306.61       1284.67        20.44 o
   5  12   0        675.75        629.62        17.56 o
   6  12   0        145.12        119.58        21.58 o
   7  12   0        498.21        479.33        19.27 o
   8  12   0        316.83        313.04        22.39 o
   9  12   0         15.02         25.81        12.43 o
  10  12   0        186.93        141.15        22.54 o
   1  13   0        796.86        742.79        17.17 o
   2  13   0          4.92         63.93        10.39 o
   3  13   0         30.32         16.58         7.78 o
   4  13   0         74.39         85.79        13.78 o
   5  13   0         78.24         73.12        11.79 o
   6  13   0        194.39        239.40        16.83 o
   7  13   0         11.74         27.88         8.78 o
   8  13   0         58.83         33.49         9.86 o
   9  13   0         13.00         26.24        14.55 o
   0  14   0        214.35        172.27        29.80 o
   1  14   0        301.35        335.85        28.35 o
   2  14   0         48.89         45.78        11.18 o
   3  14   0         16.86         22.82         9.90 o
   4  14   0        592.76        637.39        20.00 o
   5  14   0        318.30        290.92        19.64 o
   6  14   0        178.70        156.17        24.49 o
   7  14   0        106.19         88.40        17.37 o
   8  14   0         26.19         21.36        13.93 o
   1  15   0        312.10        305.91        26.69 o
   2  15   0       2355.20       2351.76        46.88 o
   3  15   0        766.67        779.02        34.81 o
   4  15   0        261.85        267.70        22.44 o
   5  15   0        136.46        105.63        18.05 o
   6  15   0         39.21         32.94        17.15 o
   7  15   0       1618.32       1744.78        36.08 o
   0  16   0         98.72        144.68        36.47 o
   1  16   0        110.04         89.08        20.77 o
   2  16   0       1017.70       1039.85        32.76 o
   3  16   0       1382.14       1371.74        42.38 o
   4  16   0          0.05         -0.16        14.37 o
   5  16   0         26.04         34.96        14.81 o
   6  16   0        450.24        531.08        41.49 o
   1  17   0        245.67        327.43        32.99 o
   2  17   0        461.56        476.04        40.79 o
   3  17   0         20.92         19.36        14.97 o
   4  17   0          1.29         93.04        42.56 o
   5  17   0        136.50        124.51        41.54 o
   0  18   0         52.39         26.55        30.00 o
   1  18   0        337.25        348.69        35.51 o
   2  18   0        201.99        208.85        32.30 o
 -13   1   1        344.82        344.16        54.77 o
 -12   1   1          9.59         14.89        11.62 o
 -11   1   1        455.34        408.35        22.99 o
 -10   1   1       1937.11       1809.59        20.62 o
  -9   1   1        458.25        446.42        14.55 o
  -8   1   1       1348.58       1364.47        23.22 o
  -7   1   1         68.97         59.82        11.82 o
  -6   1   1       4191.04       4267.87        37.28 o
  -5   1   1       9065.29       8676.75        54.45 o
  -4   1   1       9593.10       9534.37        34.79 o
  -3   1   1       4585.74       4800.78        19.64 o
  -2   1   1         46.04         93.20         4.24 o
   2   1   1       3256.55       3379.51        36.23 o
   3   1   1        609.71        552.58         6.03 o
   4   1   1      11888.14      12006.39        71.76 o
   5   1   1        916.99        811.10        11.23 o
   6   1   1       5370.44       5198.23        35.65 o
   7   1   1         82.45        111.96        12.37 o
   8   1   1         62.00         65.35        12.63 o
   9   1   1       1968.69       1862.89        28.74 o
  10   1   1        508.44        449.17        15.69 o
  11   1   1        595.28        563.05        20.05 o
  12   1   1         13.58         13.03        11.19 o
  13   1   1        656.43        584.74        49.19 o
 -13   2   1        118.92         91.06        28.64 o
 -12   2   1          5.93         15.82         8.94 o
 -11   2   1         81.28         72.62        15.78 o
 -10   2   1       2065.51       2056.39        27.93 o
  -9   2   1       2843.67       2742.15        32.86 o
  -8   2   1        120.46        176.97        13.49 o
  -7   2   1        336.99        324.57        12.06 o
  -6   2   1        245.17        363.85         9.92 o
  -5   2   1       1195.05        851.70        11.93 o
  -4   2   1       2632.34       2276.78        32.85 o
  -3   2   1       1457.02       1696.03        11.64 o
  -2   2   1       1645.04       1549.46         9.45 o
  -1   2   1       4530.78       4272.92        13.20 o
   0   2   1      34550.91      34547.06       231.06 o
   1   2   1       9486.75      10114.65        29.79 o
   2   2   1       5168.64       5615.87        23.79 o
   3   2   1       3847.27       4002.85        14.11 o
   4   2   1       2450.51       2467.96        17.90 o
   5   2   1       9636.05       9079.00        33.22 o
   6   2   1        968.84       1131.61        16.19 o
   7   2   1       1008.18       1049.07        18.60 o
   8   2   1         10.83         46.77        10.54 o
   9   2   1       2009.18       1927.91        25.56 o
  10   2   1       2694.29       2663.21        33.70 o
  11   2   1          5.60         18.50         7.15 o
  12   2   1        394.95        365.04        34.71 o
  13   2   1        116.27         75.18        36.59 o
 -13   3   1         75.61        113.64        31.91 o
 -12   3   1         86.05         57.81        13.93 o
 -11   3   1        473.89        445.20        25.03 o
 -10   3   1        182.47        195.79        23.41 o
  -9   3   1        158.78        177.09        14.69 o
  -8   3   1        134.04        288.85        11.48 o
  -7   3   1       2630.13       2514.61        18.63 o
  -6   3   1       1418.14       1475.84        18.48 o
  -5   3   1         47.13        129.69         7.39 o
  -4   3   1        840.80        848.33        11.67 o
  -3   3   1      10649.38      10687.16        66.06 o
  -2   3   1        165.61        191.56         6.79 o
  -1   3   1       1668.45       1762.90        17.39 o
   0   3   1       5914.72       5770.17        18.98 o
   1   3   1        398.87        393.12        16.14 o
   2   3   1       2204.75       2218.23        17.74 o
   3   3   1        556.90        570.90         8.02 o
   4   3   1          3.73         50.05         6.54 o
   5   3   1         76.97        103.85         7.63 o
   6   3   1        676.12        634.22        16.53 o
   7   3   1       1723.30       1692.24        22.74 o
   8   3   1         27.53         54.23         8.18 o
   9   3   1        148.32        160.19        14.01 o
  10   3   1        148.65        162.99        15.45 o
  11   3   1        254.87        283.49        29.49 o
  12   3   1        129.66         71.45        36.97 o
  13   3   1          8.66         42.14        26.15 o
 -13   4   1          4.33         15.09        20.21 o
 -12   4   1         13.70         16.63        10.55 o
 -11   4   1         58.20         54.85        14.16 o
 -10   4   1        131.94        144.12        19.23 o
  -9   4   1       4135.52       4095.35        39.16 o
  -8   4   1         11.61         51.05        12.11 o
  -7   4   1         15.37         26.65         6.87 o
  -6   4   1        148.03        258.40        15.78 o
  -5   4   1       1831.54       1768.64        17.85 o
  -4   4   1       1215.76       1178.85        13.15 o
  -3   4   1        489.85        437.43        10.85 o
  -2   4   1        969.83        944.06         9.27 o
  -1   4   1       1547.60       1605.00        20.36 o
   0   4   1      10992.30      10498.63        33.00 o
   1   4   1       1477.28       1525.37        14.40 o
   2   4   1          0.36         18.21         5.53 o
   3   4   1       2433.83       2428.04        18.62 o
   4   4   1        738.50        787.73        12.00 o
   5   4   1       4117.75       3937.33        25.63 o
   6   4   1       3773.09       3895.77        23.03 o
   7   4   1        108.16        113.76         9.57 o
   8   4   1         69.47         68.49         9.49 o
   9   4   1        276.51        310.08        14.74 o
  10   4   1        276.33        307.45        16.09 o
  11   4   1        228.05        208.96        32.53 o
  12   4   1         85.77         36.13        20.19 o
  13   4   1         10.16          7.38        18.48 o
 -13   5   1        367.96        474.41        44.14 o
 -12   5   1        583.40        600.33        40.09 o
 -11   5   1        286.79        241.69        20.36 o
 -10   5   1       1897.69       1923.92        28.17 o
  -9   5   1        339.32        383.70        16.52 o
  -8   5   1       4691.51       4783.03        59.06 o
  -7   5   1        190.58        293.13        14.42 o
  -6   5   1       2214.13       2148.00        19.40 o
  -5   5   1       1743.69       1684.36        20.02 o
  -4   5   1       3571.27       3475.56        19.53 o
  -3   5   1       7413.55       7186.79        54.53 o
  -2   5   1         41.50        252.02        13.21 o
  -1   5   1      15598.10      15598.80        85.99 o
   0   5   1         61.70        134.28         6.81 o
   1   5   1      13948.63      13877.91        62.37 o
   2   5   1       2815.93       2656.28        19.15 o
   3   5   1       2386.48       2366.63        29.74 o
   4   5   1       2996.53       2779.57        16.27 o
   5   5   1       4475.02       4527.35        40.68 o
   6   5   1       7084.72       6765.00        90.75 o
   7   5   1        403.30        393.77        12.13 o
   8   5   1       1255.79       1199.14        17.88 o
   9   5   1        174.52        196.75        13.63 o
  10   5   1        887.71        898.89        19.01 o
  11   5   1       1419.13       1389.61        34.99 o
  12   5   1         48.15         38.07        37.33 o
 -12   6   1         12.97         13.87        11.73 o
 -11   6   1        399.84        354.80        23.05 o
 -10   6   1        278.40        287.57        18.75 o
  -9   6   1       1141.73       1158.47        19.87 o
  -8   6   1        551.84        557.53        22.87 o
  -7   6   1         43.85         62.39         8.63 o
  -6   6   1        574.38        541.57        10.57 o
  -5   6   1       2188.80       2089.36        27.50 o
  -4   6   1       5729.68       5752.55        34.10 o
  -3   6   1        811.71        894.53        16.25 o
  -2   6   1       2201.42       2326.20        20.89 o
   0   6   1       2011.56       1780.96        17.12 o
   1   6   1       1016.94        844.26        10.33 o
   2   6   1        137.58        283.98         8.05 o
   3   6   1         42.46         79.72         6.56 o
   4   6   1       4274.82       4090.94        27.04 o
   5   6   1       2623.95       2462.24        30.68 o
   6   6   1       1110.54       1135.97        14.79 o
   7   6   1        106.21        169.07        12.15 o
   8   6   1        807.95        828.15        17.58 o
   9   6   1       1516.57       1508.70        23.38 o
  10   6   1        804.37        823.51        20.17 o
  11   6   1        120.03        102.88        21.66 o
  12   6   1          7.51          5.30        16.47 o
 -12   7   1        533.76        483.39        30.10 o
 -11   7   1         35.25         22.19        13.87 o
 -10   7   1        795.55        695.32        22.39 o
  -9   7   1         51.25         63.69        13.94 o
  -8   7   1          1.75         59.78        10.34 o
  -7   7   1       1058.79       1003.00        15.89 o
  -6   7   1        121.43        137.48        13.75 o
  -5   7   1       2010.55       1892.94        26.28 o
  -4   7   1       4163.77       4227.59        27.98 o
  -3   7   1       2848.05       3114.55        22.02 o
  -2   7   1        359.65        268.58         9.48 o
  -1   7   1        834.00        939.11        12.97 o
   0   7   1       4688.56       4951.32        24.22 o
   1   7   1       4779.07       4820.41        65.67 o
   2   7   1       2749.02       2622.44        17.52 o
   3   7   1       2626.04       2675.54        20.62 o
   4   7   1        140.84        116.38         9.77 o
   5   7   1          2.12         23.72         6.70 o
   6   7   1        358.59        339.41        11.31 o
   7   7   1       3041.43       2986.43        33.48 o
   8   7   1        421.33        439.43        15.96 o
   9   7   1        769.78        748.66        18.83 o
  10   7   1         41.30         29.06        10.17 o
  11   7   1        320.80        279.17        24.37 o
  12   7   1        170.12        157.07        42.65 o
 -12   8   1          5.59          4.20        11.59 o
 -11   8   1        214.03        197.17        17.82 o
 -10   8   1         86.11         95.61        12.77 o
  -9   8   1       2687.06       2718.11        28.26 o
  -8   8   1        117.13        140.06        14.97 o
  -7   8   1         29.98         58.79        10.10 o
  -6   8   1        418.25        382.53        12.53 o
  -5   8   1       4709.53       4968.56        43.25 o
  -4   8   1       2076.55       1933.63        26.21 o
  -3   8   1        774.53        662.67        13.88 o
  -2   8   1         25.87         81.11         7.80 o
  -1   8   1         31.90         89.81         9.54 o
   0   8   1       5338.98       4999.21        34.82 o
   1   8   1       1576.46       1618.88        20.78 o
   2   8   1       4245.23       4272.61        37.29 o
   3   8   1         87.87        131.71         9.45 o
   4   8   1          9.63         29.90         7.10 o
   5   8   1       4643.93       4709.86        58.27 o
   6   8   1        535.11        516.92        14.62 o
   7   8   1        302.47        343.00        14.21 o
   8   8   1         74.30        102.06        12.90 o
   9   8   1        167.81        150.46        13.73 o
  10   8   1       1643.18       1807.30        25.73 o
  11   8   1        295.05        316.25        29.05 o
  12   8   1        355.92        236.89        43.00 o
 -11   9   1        906.15        868.40        26.87 o
 -10   9   1        440.89        512.93        19.66 o
  -9   9   1        575.56        580.81        21.00 o
  -8   9   1       1423.93       1419.78        24.40 o
  -7   9   1        557.29        547.68        16.07 o
  -6   9   1       1605.44       1617.83        22.45 o
  -5   9   1          5.64         48.44         8.44 o
  -4   9   1        995.08        968.17        15.91 o
  -3   9   1       2830.29       2539.91        21.26 o
  -2   9   1        964.26       1104.62        17.79 o
  -1   9   1       3931.40       3713.24        29.99 o
   0   9   1         64.04        115.78        13.72 o
   1   9   1       2849.78       2682.67        20.82 o
   2   9   1       4226.13       4221.93        43.03 o
   3   9   1       1286.92       1275.81        15.41 o
   4   9   1        822.48        757.49        13.83 o
   5   9   1        230.93        288.09        12.53 o
   6   9   1       3811.99       3777.02        37.62 o
   7   9   1        465.21        446.41        20.34 o
   8   9   1        375.09        383.23        16.38 o
   9   9   1          4.00         13.87         8.12 o
  10   9   1         16.13         24.66         9.20 o
  11   9   1        811.17        817.59        35.46 o
 -11  10   1       1053.07       1050.29        32.44 o
 -10  10   1        387.26        325.62        20.20 o
  -9  10   1          5.23         19.98         9.15 o
  -8  10   1        323.74        321.90        15.54 o
  -7  10   1        229.45        250.71        13.65 o
  -6  10   1       4196.66       4297.81        39.43 o
  -5  10   1        126.21        117.94        12.11 o
  -4  10   1        728.33        692.29        14.89 o
  -3  10   1       1207.79       1182.28        19.87 o
  -2  10   1       1067.58       1027.58        15.43 o
  -1  10   1       6263.30       6256.78        78.85 o
   0  10   1        216.78        253.72        11.32 o
   1  10   1       2047.51       2040.93        23.07 o
   2  10   1       1268.85       1248.83        15.28 o
   3  10   1       2710.30       2627.68        45.43 o
   4  10   1       1285.44       1212.27        17.37 o
   5  10   1        149.77        144.26        13.07 o
   6  10   1       2599.32       2602.59        30.14 o
   7  10   1          1.16         15.29         7.54 o
   8  10   1       2661.82       2724.73        33.25 o
   9  10   1         93.55         70.86        12.97 o
  10  10   1         70.63         56.01        13.44 o
  11  10   1        442.92        424.16        29.78 o
 -10  11   1        403.13        409.75        25.37 o
  -9  11   1         92.63        129.53        17.46 o
  -8  11   1        119.03         98.42        15.31 o
  -7  11   1       1342.21       1391.64        21.42 o
  -6  11   1          1.41         20.08         8.67 o
  -5  11   1       1168.91       1166.86        18.28 o
  -4  11   1        144.01        181.81        14.54 o
  -3  11   1         26.41         36.71         9.23 o
  -2  11   1       1939.54       1885.14        34.01 o
  -1  11   1        826.30        799.65        17.40 o
   0  11   1        102.59        152.30        12.69 o
   1  11   1         78.87         91.52         9.09 o
   2  11   1        985.09        920.14        27.89 o
   3  11   1         67.60        163.05        10.91 o
   4  11   1       3315.86       3144.34        35.63 o
   5  11   1        217.07        221.00        13.44 o
   6  11   1       1351.32       1342.20        22.07 o
   7  11   1        648.95        668.33        17.33 o
   8  11   1         16.77         36.84        12.65 o
   9  11   1         42.05         36.00        12.33 o
  10  11   1        179.18        143.53        16.68 o
 -10  12   1        116.89         86.98        18.49 o
  -9  12   1        740.54        782.58        25.87 o
  -8  12   1         87.33         74.34        14.40 o
  -7  12   1         45.12         41.67         9.95 o
  -6  12   1        232.91        253.12        14.53 o
  -5  12   1        437.55        449.60        15.65 o
  -4  12   1       1238.35       1229.60        19.02 o
  -3  12   1        268.28        285.64        14.32 o
  -2  12   1        164.73        171.73        16.16 o
  -1  12   1       2884.17       2895.94        45.32 o
   0  12   1        245.89        340.07        20.40 o
   1  12   1       1602.28       1556.61        27.37 o
   2  12   1        156.32        148.02        16.90 o
   3  12   1        127.68        182.10        12.58 o
   4  12   1       1691.86       1738.00        29.12 o
   5  12   1        679.62        668.01        17.25 o
   6  12   1         24.00         28.47        10.18 o
   7  12   1         59.17         85.57        12.21 o
   8  12   1        307.68        243.86        18.63 o
   9  12   1        358.48        329.37        22.31 o
  10  12   1         54.93        112.80        43.21 o
  -9  13   1         49.51         38.65        14.17 o
  -8  13   1        448.12        459.96        23.69 o
  -7  13   1       1902.65       1865.40        26.18 o
  -6  13   1        881.60        828.36        18.31 o
  -5  13   1        184.72        165.73        18.66 o
  -4  13   1        185.24        168.07        15.78 o
  -3  13   1       1890.72       1997.92        24.62 o
  -2  13   1       5856.72       5989.85        46.56 o
  -1  13   1         30.28         71.83        10.62 o
   0  13   1       1317.38       1312.54        25.77 o
   1  13   1        444.44        387.58        19.64 o
   2  13   1       2489.78       2330.03        33.30 o
   3  13   1        514.40        545.34        27.13 o
   4  13   1         74.66         58.77        13.53 o
   5  13   1        180.08        219.49        19.08 o
   6  13   1         13.44         16.90        10.52 o
   7  13   1       1533.11       1579.79        29.63 o
   8  13   1       1019.28       1019.99        25.78 o
   9  13   1        142.81        106.46        21.88 o
  -8  14   1        279.35        290.40        35.48 o
  -7  14   1         10.66          9.19         9.11 o
  -6  14   1       1014.50       1004.59        23.33 o
  -5  14   1          6.03         19.23        10.59 o
  -4  14   1         31.91         26.31         8.19 o
  -3  14   1       1990.92       1951.13        30.28 o
  -2  14   1        460.34        505.00        21.81 o
  -1  14   1       1628.96       1553.49        30.88 o
   0  14   1        405.18        334.07        33.15 o
   1  14   1        280.30        237.99        22.11 o
   2  14   1       1891.17       1899.44        34.04 o
   3  14   1       1084.44       1032.90        24.64 o
   4  14   1        423.00        437.64        24.12 o
   5  14   1          1.14         15.39         9.59 o
   6  14   1        964.17        926.93        27.62 o
   7  14   1        106.63        129.34        24.14 o
   8  14   1       1453.43       1498.89        29.19 o
  -7  15   1        355.78        365.71        31.63 o
  -6  15   1        276.33        275.82        25.52 o
  -5  15   1        180.36        193.55        27.01 o
  -4  15   1         43.30         45.14        14.45 o
  -3  15   1        517.45        465.46        28.13 o
  -2  15   1        375.53        380.11        32.40 o
  -1  15   1       1140.64       1039.33        32.18 o
   0  15   1        114.25        110.95        25.46 o
   1  15   1        284.90        267.41        33.66 o
   2  15   1          2.56         10.65        10.01 o
   3  15   1         56.20         88.08        17.54 o
   4  15   1        959.77        912.48        41.63 o
   5  15   1         53.80         72.35        18.53 o
   6  15   1        396.52        371.07        30.33 o
   7  15   1          4.68          9.16        10.66 o
  -6  16   1        799.96        862.63        40.58 o
  -5  16   1          8.41         18.52        15.50 o
  -4  16   1        421.26        402.20        41.78 o
  -3  16   1        484.29        468.96        30.73 o
  -2  16   1        363.23        369.02        32.86 o
  -1  16   1       1124.72       1171.52        32.49 o
   0  16   1         27.26         26.01        15.08 o
   1  16   1        149.04        181.87        31.16 o
   2  16   1        626.43        612.32        42.24 o
   3  16   1        834.84        842.47        32.33 o
   4  16   1        242.97        313.43        38.04 o
   5  16   1        191.55        183.71        27.84 o
   6  16   1        284.14        259.27        36.91 o
  -5  17   1        307.93        297.46        41.15 o
  -4  17   1         87.38         67.21        21.23 o
  -3  17   1         35.31         19.77        18.68 o
  -2  17   1       1509.89       1654.67        48.48 o
  -1  17   1         41.34         63.77        21.24 o
   0  17   1          8.84         20.81        17.68 o
   1  17   1        112.66         82.54        19.91 o
   2  17   1        979.95        973.78        33.94 o
   3  17   1       1265.93       1357.72        34.76 o
   4  17   1        192.30        222.86        25.95 o
  -2  18   1         10.32         10.06        15.41 o
  -1  18   1         24.11         13.85        18.90 o
   0  18   1         39.65         59.22        24.61 o
   1  18   1         40.41         49.77        18.84 o
   2  18   1          6.07         13.05        16.24 o
 -13   0   2         83.15        106.17        47.69 o
 -12   0   2       1506.54       1447.62        45.35 o
 -11   0   2        304.30        242.88        41.19 o
 -10   0   2        494.99        443.06        44.82 o
  -9   0   2       8795.20       8690.47        68.48 o
  -8   0   2         41.99        147.75        24.42 o
  -7   0   2       1245.64       1142.23        26.23 o
  -6   0   2       5981.77       6630.44        54.29 o
  -5   0   2      17724.89      18100.11       104.46 o
  -4   0   2      25905.43      25265.17       191.56 o
  -2   0   2        339.64        273.15        16.37 o
  -1   0   2      25724.14      26666.76       105.46 o
   0   0   2       7341.61       8377.21        46.12 o
   1   0   2       8631.19       8578.14        22.68 o
   2   0   2       3493.20       3775.68        27.76 o
   3   0   2         78.23        106.35         6.75 o
   4   0   2       4050.46       4232.40        22.68 o
   5   0   2      30290.03      30178.28       192.79 o
   6   0   2       1226.11       1191.58        25.42 o
   7   0   2       4463.89       4541.55        51.96 o
   8   0   2        594.83        554.04        18.50 o
   9   0   2       1701.74       1614.14        39.31 o
  10   0   2       5121.13       5100.11        95.99 o
  11   0   2        776.73        665.99        52.95 o
  12   0   2         58.90         53.00        42.15 o
  13   0   2        193.35        221.42        58.65 o
 -13   1   2        986.86        949.95        36.41 o
 -12   1   2         23.73         22.31        12.09 o
 -11   1   2          5.45         25.94        20.85 o
 -10   1   2        153.43        173.28        27.30 o
  -9   1   2         35.86         32.81         7.83 o
  -8   1   2       1045.56       1094.75        18.62 o
  -7   1   2        300.40        293.65         9.54 o
  -6   1   2       2108.50       2261.18        15.80 o
  -5   1   2       3898.56       3826.26        37.28 o
  -4   1   2       8104.79       8144.64        45.20 o
  -3   1   2      39479.34      42400.28       598.20 o
  -2   1   2      11364.46      10831.60       200.21 o
  -1   1   2       3814.63       3678.04        19.89 o
   0   1   2         48.65        124.74         5.77 o
   1   1   2       8634.29       7977.16        27.31 o
   2   1   2       6486.62       6898.58        49.11 o
   3   1   2       1514.62       1494.71         9.41 o
   4   1   2        352.60        425.67        23.63 o
   5   1   2        141.23        162.72         7.84 o
   6   1   2      10295.31      10511.29        59.30 o
   7   1   2        131.93        276.55        12.58 o
   8   1   2         40.02         41.86         7.75 o
   9   1   2        151.69        215.89        16.71 o
  10   1   2        294.85        298.98        29.27 o
  11   1   2        817.26        796.92        32.97 o
  12   1   2         30.88         28.88        24.73 o
  13   1   2        240.99        227.46        36.51 o
 -13   2   2         26.37         34.79        14.31 o
 -12   2   2         87.54        101.24        19.95 o
 -11   2   2        119.10         87.00        18.60 o
 -10   2   2        139.45        211.06        28.00 o
  -9   2   2        458.90        396.18        12.63 o
  -8   2   2         15.10         67.80        10.93 o
  -7   2   2         19.44        105.87         8.40 o
  -6   2   2          3.34         32.58         5.69 o
  -5   2   2       4715.80       4962.18        41.87 o
  -4   2   2         74.76        179.62         6.01 o
  -3   2   2       1227.30       1199.42        18.05 o
  -2   2   2       2948.24       2839.02        14.15 o
  -1   2   2        275.90        384.96         7.37 o
   0   2   2       2704.33       2836.46        25.83 o
   1   2   2        530.73        681.65        11.34 o
   2   2   2        618.59        670.09        14.14 o
   3   2   2        167.26        168.50         5.37 o
   4   2   2        194.79        333.58         9.45 o
   5   2   2       3867.18       3679.28        52.07 o
   6   2   2       1612.33       1840.88        28.04 o
   7   2   2          0.94         14.24         5.82 o
   8   2   2          8.41          7.39         5.36 o
   9   2   2        122.81        227.30        15.25 o
  10   2   2        218.12        209.43        23.31 o
  11   2   2        142.42        134.68        18.63 o
  12   2   2        171.79        129.10        29.03 o
  13   2   2        269.78        242.78        42.16 o
 -13   3   2        429.66        509.05        40.35 o
 -12   3   2        809.98        716.97        32.88 o
 -11   3   2          6.48          6.98         9.57 o
 -10   3   2        652.64        669.41        28.94 o
  -9   3   2        437.19        416.85        14.59 o
  -8   3   2       2213.34       2125.60        28.15 o
  -7   3   2        139.68        180.19         9.09 o
  -6   3   2        173.29        180.54         8.18 o
  -5   3   2       3398.73       3038.60        18.06 o
  -4   3   2       6154.41       5802.88        24.09 o
  -3   3   2       4607.40       4530.07        21.27 o
  -2   3   2       5634.12       5672.87        21.74 o
  -1   3   2        372.17        480.95         8.91 o
   0   3   2       6743.37       6514.72        73.07 o
   1   3   2      23327.39      22531.99        90.58 o
   2   3   2       5770.72       6081.50        33.65 o
   3   3   2       2180.80       2218.15        15.94 o
   4   3   2       2700.44       2503.49        21.37 o
   5   3   2        513.39        538.00        12.94 o
   6   3   2       9379.80       9173.99        38.71 o
   7   3   2        943.34       1028.95        14.54 o
   8   3   2         52.67         69.76         9.79 o
   9   3   2        743.40        751.56        19.13 o
  10   3   2       1079.56       1034.68        29.88 o
  11   3   2       1687.06       1699.87        28.87 o
  12   3   2          3.62          7.50        10.90 o
  13   3   2        143.33        138.51        34.26 o
 -13   4   2        274.00        283.25        40.67 o
 -12   4   2          2.43         19.79        11.55 o
 -11   4   2        106.29         83.98        18.08 o
 -10   4   2        873.16        783.14        25.28 o
  -9   4   2       3648.15       3723.45        39.62 o
  -8   4   2          4.95         66.57        12.29 o
  -7   4   2        422.72        433.00        10.65 o
  -6   4   2        225.66        236.80         9.66 o
  -5   4   2       5275.74       5240.76        31.13 o
  -4   4   2       5070.17       4736.54        21.11 o
  -3   4   2        353.41        432.33        10.55 o
  -2   4   2        177.07        142.66         5.96 o
  -1   4   2       2311.78       2323.38        30.84 o
   0   4   2      23268.70      23985.21       123.82 o
   1   4   2       3203.75       2990.76        17.36 o
   2   4   2       2681.04       2645.04        19.90 o
   3   4   2        516.55        494.15         9.14 o
   4   4   2       2262.59       2142.42        19.26 o
   5   4   2       8460.25       8362.16        45.00 o
   6   4   2         73.36        132.42         8.38 o
   7   4   2        226.53        236.67        11.23 o
   8   4   2        128.96        141.31         9.96 o
   9   4   2       1644.28       1599.66        22.85 o
  10   4   2       2185.83       2152.00        33.04 o
  11   4   2         99.43        108.22        17.53 o
  12   4   2         26.40         29.75        12.11 o
 -13   5   2          0.81         28.53        19.82 o
 -12   5   2          4.56         22.93        13.11 o
 -11   5   2        198.15        223.43        21.36 o
 -10   5   2        154.37        138.67        15.77 o
  -9   5   2          0.27         19.59         7.90 o
  -8   5   2        215.37        305.05        14.01 o
  -7   5   2       3390.85       3382.26        27.37 o
  -6   5   2        489.90        479.26        12.27 o
  -5   5   2       1541.85       1513.76        18.44 o
  -4   5   2          6.75         26.73         5.89 o
  -3   5   2       1490.86       1490.31        14.84 o
  -2   5   2        159.17        187.84         7.31 o
  -1   5   2       1540.13       1464.80        17.02 o
   0   5   2       7352.61       7076.70        25.69 o
   1   5   2       4276.58       4322.20        24.15 o
   2   5   2       1268.22       1285.50        13.28 o
   3   5   2         61.08         65.99         5.76 o
   4   5   2       1022.87       1130.88        15.01 o
   5   5   2         10.95         18.07         6.63 o
   6   5   2         90.66        105.82         8.27 o
   7   5   2       1719.70       1742.45        18.99 o
   8   5   2        244.91        236.57        13.47 o
   9   5   2        479.38        533.79        17.76 o
  10   5   2        190.90        185.79        21.09 o
  11   5   2          4.29         10.66         9.66 o
  12   5   2         34.79         16.04        16.11 o
 -12   6   2        347.64        363.50        40.81 o
 -11   6   2          9.76         31.34        12.58 o
 -10   6   2          8.65          6.67         9.44 o
  -9   6   2        417.67        448.92        18.05 o
  -8   6   2        472.69        483.09        13.72 o
  -7   6   2         28.31         49.87         8.20 o
  -6   6   2       4206.26       4245.09        31.17 o
  -5   6   2       1984.69       1880.28        27.36 o
  -4   6   2       7818.81       7839.90        43.45 o
  -3   6   2       2046.87       1994.86        18.93 o
  -2   6   2         92.06        155.62         7.95 o
  -1   6   2       1606.83       1648.70        14.14 o
   0   6   2      22353.49      23224.77       133.96 o
   1   6   2       6677.53       7012.65        85.04 o
   2   6   2       6703.21       6665.09       113.05 o
   3   6   2        796.07       1000.58        13.31 o
   4   6   2         87.37        142.15         9.10 o
   5   6   2       4514.81       4354.84        26.64 o
   6   6   2        366.76        359.58        12.30 o
   7   6   2        195.64        206.26        11.74 o
   8   6   2        799.94        705.28        15.51 o
   9   6   2        888.84        867.90        19.40 o
  10   6   2       3466.29       3546.12        51.36 o
  11   6   2        148.84        122.59        26.06 o
  12   6   2        515.05        469.09        58.85 o
 -12   7   2        360.47        358.07        29.87 o
 -11   7   2        182.73        150.28        17.64 o
 -10   7   2        782.64        876.99        23.80 o
  -9   7   2        314.21        382.11        17.49 o
  -8   7   2       1846.66       1839.94        29.17 o
  -7   7   2        698.64        731.13        16.67 o
  -6   7   2        831.24        807.39        15.93 o
  -5   7   2       1385.03       1331.54        22.08 o
  -4   7   2       4365.59       4366.03        30.06 o
  -3   7   2       8599.23       8547.24        57.55 o
  -2   7   2        960.07       1129.89        39.40 o
  -1   7   2       4714.19       4548.90        22.72 o
   0   7   2        830.72        940.98        25.11 o
   1   7   2       3894.91       3828.44        20.58 o
   2   7   2      10653.18      11165.60       107.57 o
   3   7   2        470.33        651.72        12.07 o
   4   7   2       2064.83       1814.85        24.20 o
   5   7   2        334.85        342.53        11.00 o
   6   7   2       6208.28       6256.66        74.14 o
   7   7   2        322.21        305.87        13.30 o
   8   7   2        395.27        403.40        15.69 o
   9   7   2        972.50        990.88        18.64 o
  10   7   2        598.20        596.12        27.97 o
  11   7   2       2364.82       2444.68        44.00 o
  12   7   2        102.77         37.86        16.14 o
 -12   8   2          6.57         25.33        15.64 o
 -11   8   2         91.07         44.01        14.59 o
 -10   8   2       1182.79       1171.41        23.71 o
  -9   8   2        302.02        327.54        20.03 o
  -8   8   2        524.83        443.69        18.21 o
  -7   8   2          3.18         34.39         9.27 o
  -6   8   2       1159.79       1019.74        16.22 o
  -5   8   2       2596.66       2511.28        31.67 o
  -4   8   2       2501.13       2568.81        28.30 o
  -3   8   2         62.59         46.62         7.34 o
  -2   8   2        514.15        479.01        12.30 o
  -1   8   2       4153.72       4168.78        35.52 o
   0   8   2       1204.30       1084.89        18.98 o
   1   8   2        283.29        268.51         9.25 o
   2   8   2          8.90         11.03         5.36 o
   3   8   2         79.73        106.27         9.76 o
   4   8   2       2569.95       2440.23        23.02 o
   5   8   2        138.28        108.25        10.25 o
   6   8   2       1127.29       1163.83        18.97 o
   7   8   2        170.47        169.86        12.51 o
   8   8   2        104.94         86.78        10.69 o
   9   8   2        558.05        586.53        16.72 o
  10   8   2        217.62        201.04        21.33 o
  11   8   2         59.42         24.10        15.03 o
 -11   9   2        873.85        853.88        27.62 o
 -10   9   2        831.65        812.17        23.65 o
  -9   9   2         36.89         84.11        14.87 o
  -8   9   2         91.61         73.17        10.58 o
  -7   9   2       1099.75       1149.14        19.06 o
  -6   9   2         34.41         33.78         8.19 o
  -5   9   2       2243.81       2127.92        25.94 o
  -4   9   2       3056.57       3142.37        34.31 o
  -3   9   2        212.87        175.35        10.06 o
  -2   9   2       2656.22       2515.45        20.69 o
  -1   9   2        294.45        339.78        10.16 o
   0   9   2       1076.58       1093.91        23.66 o
   1   9   2       3173.44       3155.60        22.30 o
   2   9   2        267.63        236.98         9.78 o
   3   9   2       3646.78       3674.95        31.63 o
   4   9   2       2296.75       2203.92        27.00 o
   5   9   2        205.55        255.23        12.01 o
   6   9   2        629.97        703.14        16.03 o
   7   9   2        939.36        904.16        19.62 o
   8   9   2         81.10        123.43        12.99 o
   9   9   2        218.84        247.41        14.94 o
  10   9   2         32.53         38.17        15.02 o
  11   9   2         65.55         84.48        23.81 o
 -11  10   2         52.86         44.44        15.28 o
 -10  10   2         15.63         17.86        11.64 o
  -9  10   2       2585.86       2757.53        31.43 o
  -8  10   2        317.07        314.19        18.98 o
  -7  10   2        144.98        150.94        14.88 o
  -6  10   2        347.79        401.84        14.67 o
  -5  10   2       2232.63       2214.87        32.29 o
  -4  10   2       1095.27       1146.96        25.86 o
  -3  10   2        234.69        201.05        13.83 o
  -2  10   2        194.16        168.23        14.29 o
  -1  10   2        356.46        372.01        14.31 o
   0  10   2       6471.00       6476.72        68.12 o
   1  10   2       2286.20       2240.27        45.76 o
   2  10   2       2974.43       2767.87        32.97 o
   3  10   2          2.21         37.32         7.68 o
   4  10   2        138.76        177.02        10.52 o
   5  10   2       4683.84       4683.46        45.92 o
   6  10   2        492.69        487.90        17.30 o
   7  10   2          6.39         29.03        10.52 o
   8  10   2        146.28        150.53        13.09 o
   9  10   2        223.61        207.98        16.19 o
  10  10   2       1051.76       1105.32        29.59 o
  11  10   2        189.57        184.01        39.67 o
 -10  11   2        399.14        387.06        25.33 o
  -9  11   2        235.91        194.53        18.49 o
  -8  11   2        710.53        706.79        19.41 o
  -7  11   2        438.15        433.24        15.98 o
  -6  11   2        313.59        345.91        18.02 o
  -5  11   2        151.98        127.97        11.91 o
  -4  11   2        693.51        734.55        17.05 o
  -3  11   2       1974.86       1902.85        27.44 o
  -2  11   2       5515.88       5655.75        75.66 o
  -1  11   2       3659.56       3597.44        37.67 o
   0  11   2        415.69        423.08        11.72 o
   1  11   2       1278.88       1222.12        18.43 o
   2  11   2       8676.27       9028.95        74.35 o
   3  11   2        116.30        152.58        11.21 o
   4  11   2        627.52        569.95        14.89 o
   5  11   2        732.01        794.26        17.23 o
   6  11   2         13.42         20.12         9.78 o
   7  11   2       2374.04       2424.04        29.68 o
   8  11   2        557.15        480.92        20.26 o
   9  11   2          2.03          9.86        10.24 o
  10  11   2        130.29        124.14        35.98 o
 -10  12   2        707.52        685.12        32.34 o
  -9  12   2        326.21        313.08        23.63 o
  -8  12   2         30.71         20.22         9.53 o
  -7  12   2         13.92         15.39         5.77 o
  -6  12   2        193.45        236.53        15.95 o
  -5  12   2         20.20         26.55         8.94 o
  -4  12   2        247.82        261.69        20.38 o
  -3  12   2       3467.62       3401.11        34.67 o
  -2  12   2         31.15         40.42         9.81 o
  -1  12   2       4153.21       4169.70        61.33 o
   0  12   2        491.35        452.29        16.13 o
   1  12   2         50.96         50.14         9.22 o
   2  12   2        293.23        309.57        14.29 o
   3  12   2         35.24         98.91        13.13 o
   4  12   2         36.32         31.90         9.72 o
   5  12   2        496.27        500.91        19.83 o
   6  12   2        546.51        505.68        25.20 o
   7  12   2       1945.47       1939.44        29.68 o
   8  12   2       1650.52       1592.60        34.27 o
   9  12   2        496.36        487.17        22.19 o
  -9  13   2          0.35          6.67        11.95 o
  -8  13   2         33.91         32.47        15.13 o
  -7  13   2         31.86         92.40        14.96 o
  -6  13   2         65.31         78.25        14.79 o
  -5  13   2         54.64         40.10        13.15 o
  -4  13   2        122.41        202.47        18.77 o
  -3  13   2        964.61        911.70        29.72 o
  -2  13   2       1106.40       1062.95        23.60 o
  -1  13   2        117.96        135.68        15.35 o
   0  13   2         69.50         85.36        15.06 o
   1  13   2          4.50         75.93        17.11 o
   2  13   2        143.32        185.03        14.94 o
   3  13   2        316.25        387.98        22.86 o
   4  13   2        173.23        162.47        18.65 o
   5  13   2         44.66         55.22        12.77 o
   6  13   2        336.31        360.02        20.94 o
   7  13   2          7.30         19.51         9.51 o
   8  13   2          0.99          7.92        12.03 o
   9  13   2         97.29        117.80        18.87 o
  -8  14   2         41.72         20.07        12.62 o
  -7  14   2         64.25         59.48        14.47 o
  -6  14   2        212.33        155.41        19.62 o
  -5  14   2        290.04        299.08        20.42 o
  -4  14   2        856.62        928.79        25.85 o
  -3  14   2        138.98        163.51        17.37 o
  -2  14   2        111.41         98.78        16.05 o
  -1  14   2       1455.94       1442.32        37.68 o
   0  14   2        970.76        972.00        35.12 o
   1  14   2        375.42        401.13        24.82 o
   2  14   2          8.65         16.11         9.86 o
   3  14   2        116.23        147.53        21.22 o
   4  14   2        739.62        787.37        25.43 o
   5  14   2        523.90        543.24        24.21 o
   6  14   2         43.67         43.31        12.98 o
   7  14   2          8.94          5.59        11.45 o
   8  14   2        112.74        130.09        21.84 o
  -7  15   2       1481.85       1533.17        32.86 o
  -6  15   2        431.69        415.84        34.52 o
  -5  15   2        614.46        597.72        33.84 o
  -4  15   2        128.78        104.48        19.55 o
  -3  15   2        162.14        155.57        23.39 o
  -2  15   2       3428.75       3445.49        40.18 o
  -1  15   2         14.54         66.95        14.93 o
   0  15   2        347.90        335.19        23.17 o
   1  15   2         52.49         55.00        14.46 o
   2  15   2       1220.55       1150.79        27.01 o
   3  15   2       1588.38       1534.24        30.81 o
   4  15   2        267.44        246.17        18.61 o
   5  15   2        146.06        122.47        22.49 o
   6  15   2         36.86         39.78        13.98 o
   7  15   2        735.74        782.11        28.17 o
  -6  16   2        807.49        851.79        31.56 o
  -5  16   2          3.86          7.32        13.21 o
  -4  16   2        145.64        169.93        25.96 o
  -3  16   2        760.89        826.04        35.38 o
  -2  16   2         18.42         14.70        12.41 o
  -1  16   2       1016.01       1043.57        36.74 o
   0  16   2        129.81        112.14        20.91 o
   1  16   2          7.61          8.18        13.54 o
   2  16   2        944.50        932.91        37.23 o
   3  16   2        382.83        422.57        26.37 o
   4  16   2        355.94        302.19        34.12 o
   5  16   2        125.00        102.83        31.23 o
   6  16   2         23.43         21.74        12.22 o
  -4  17   2         58.67         66.62        23.02 o
  -3  17   2        152.61        139.10        35.07 o
  -2  17   2         25.33         32.85        17.90 o
  -1  17   2         13.80         11.00        13.88 o
   0  17   2          2.13         28.06        16.90 o
   1  17   2          1.27         11.12        11.93 o
   2  17   2        150.81        128.88        23.89 o
   3  17   2         32.55         45.33        19.77 o
   4  17   2          7.95         37.81        18.61 o
  -2  18   2         77.02         95.34        23.49 o
  -1  18   2        970.04        949.77        35.86 o
   0  18   2         47.34         42.47        20.27 o
   1  18   2         24.56         15.43        13.50 o
 -13   1   3        966.99       1031.40        60.58 o
 -12   1   3        441.25        487.07        38.26 o
 -11   1   3        269.63        211.55        24.01 o
 -10   1   3        963.43        929.70        32.00 o
  -9   1   3        599.66        519.22        15.03 o
  -8   1   3       4700.08       4504.66        44.39 o
  -7   1   3         93.56        182.97        13.80 o
  -6   1   3        215.48        223.79         5.66 o
  -5   1   3       8898.14       8838.33        50.92 o
  -4   1   3       3609.06       3470.22        46.47 o
  -3   1   3       9540.70       9205.50       104.64 o
  -2   1   3       8371.08       8107.26        24.88 o
  -1   1   3       6918.12       7606.34        31.54 o
   0   1   3       2990.34       2808.89        17.61 o
   1   1   3      38304.25      39120.53       249.36 o
   2   1   3         74.32        184.74         6.70 o
   3   1   3       1554.44       1430.57        10.62 o
   4   1   3       3770.01       3990.95        26.55 o
   5   1   3       1734.18       1845.17        20.26 o
   6   1   3      13604.63      13479.33        88.22 o
   7   1   3       1619.28       1874.94        19.34 o
   8   1   3        172.32        178.03        11.20 o
   9   1   3        385.44        374.68        20.21 o
  10   1   3       1388.75       1348.74        37.46 o
  11   1   3       1384.46       1356.88        30.28 o
  12   1   3          8.43         22.94        12.04 o
  13   1   3          5.81         -2.19        19.83 o
 -13   2   3        251.35        250.03        32.66 o
 -12   2   3         35.78         61.60        16.37 o
 -11   2   3         84.93         74.43        17.84 o
 -10   2   3        531.32        512.16        31.01 o
  -9   2   3       4479.45       4352.87        45.57 o
  -8   2   3       2519.26       2488.73        36.80 o
  -7   2   3        726.51        665.08        11.74 o
  -6   2   3       3102.08       3199.95        40.37 o
  -5   2   3       4336.52       4281.02        18.96 o
  -4   2   3      25918.35      25271.82       113.56 o
  -3   2   3        888.36        772.87         9.54 o
  -2   2   3       2432.86       2551.67        13.99 o
  -1   2   3      11789.81      11881.16        51.82 o
   0   2   3       6870.90       6626.70        36.56 o
   1   2   3      19485.86      19576.53        54.81 o
   2   2   3       1558.23       1310.16        10.51 o
   3   2   3       8012.66       8355.36        44.57 o
   4   2   3        505.68        483.08         8.94 o
   5   2   3       7373.07       6874.35        43.51 o
   6   2   3       1927.13       2012.91        27.51 o
   7   2   3       2507.47       2308.52        33.01 o
   8   2   3        497.63        478.09        13.17 o
   9   2   3        197.22        203.89        29.02 o
  10   2   3       2552.11       2554.53        38.28 o
  11   2   3         15.75         13.37        10.33 o
  12   2   3        190.07        192.46        34.59 o
 -13   3   3        472.10        453.82        39.00 o
 -12   3   3         36.74         72.83        18.98 o
 -11   3   3        262.73        258.53        27.58 o
 -10   3   3        135.39        115.34        18.03 o
  -9   3   3        108.07         93.17        15.16 o
  -8   3   3         75.09        140.49         9.10 o
  -7   3   3        579.59        559.67        11.45 o
  -6   3   3         23.11         49.17         9.07 o
  -5   3   3        583.20        621.18        16.71 o
  -4   3   3        490.78        508.74         6.97 o
  -3   3   3        778.14        835.60        12.22 o
  -2   3   3       2882.47       2977.27        29.52 o
  -1   3   3       1558.19       1568.75        10.35 o
   0   3   3        739.58        761.15        21.07 o
   1   3   3        252.44        337.54         7.99 o
   2   3   3       4602.09       4462.42        23.47 o
   3   3   3       1975.33       2185.93        18.41 o
   4   3   3        410.10        580.28        16.48 o
   5   3   3         56.30        104.64         6.64 o
   6   3   3       1164.55       1049.12        16.81 o
   7   3   3        781.27        900.12        21.74 o
   8   3   3        292.29        298.32        14.27 o
   9   3   3          0.20         18.29         8.37 o
  10   3   3         18.22         20.76        11.65 o
  11   3   3        478.88        465.67        28.38 o
  12   3   3        526.55        520.02        38.67 o
 -13   4   3        261.82        195.35        33.90 o
 -12   4   3        897.05        844.03        31.80 o
 -11   4   3         97.08        110.81        18.48 o
 -10   4   3        150.36        135.41        20.14 o
  -9   4   3        170.28        167.04        14.96 o
  -8   4   3         40.26         62.76         7.86 o
  -7   4   3        199.30        195.77         9.80 o
  -6   4   3        112.86        141.49        10.24 o
  -5   4   3          9.13        107.75         6.72 o
  -4   4   3       6824.94       6631.49        47.15 o
  -3   4   3       1273.33       1234.77        15.72 o
  -2   4   3         18.17         77.55         5.47 o
  -1   4   3        443.93        435.15        11.33 o
   0   4   3         90.94        218.23        10.60 o
   1   4   3       6797.90       6537.06        37.45 o
   2   4   3       6321.12       6298.41        40.29 o
   3   4   3       1546.58       1582.02        14.91 o
   4   4   3         93.14        111.87         6.67 o
   5   4   3       2779.68       2666.29        20.17 o
   6   4   3          1.58         71.82         7.74 o
   7   4   3        467.64        420.45        11.51 o
   8   4   3          6.27         10.01         5.26 o
   9   4   3         76.21        119.96        18.77 o
  10   4   3        351.39        403.22        27.07 o
  11   4   3         67.50         77.91        21.83 o
  12   4   3          1.47          9.53         9.63 o
 -13   5   3        538.26        671.74        33.52 o
 -12   5   3       1112.22       1142.76        39.78 o
 -11   5   3          8.07         26.02        12.43 o
 -10   5   3        672.66        685.20        25.13 o
  -9   5   3        418.86        396.61        20.96 o
  -8   5   3       3444.56       3424.29        71.40 o
  -7   5   3       1698.86       1713.45        23.08 o
  -6   5   3          9.16         12.64         5.43 o
  -5   5   3       1786.46       1568.11        19.16 o
  -4   5   3       7866.63       8082.43        37.41 o
  -3   5   3       4772.03       4274.90        44.27 o
  -2   5   3         38.46        102.05         7.24 o
  -1   5   3        674.67        739.90        10.85 o
   0   5   3        380.42        385.70        12.48 o
   1   5   3       7192.49       6809.41        31.47 o
   2   5   3        455.43        297.17         7.46 o
   3   5   3         19.83        244.01         8.59 o
   4   5   3       9757.17      10302.03        53.03 o
   5   5   3        563.99        649.22        11.97 o
   6   5   3       6099.50       5909.18        52.99 o
   7   5   3        642.99        656.63        13.71 o
   8   5   3         50.98        137.24        11.87 o
   9   5   3        401.44        394.71        25.29 o
  10   5   3        245.17        237.79        22.62 o
  11   5   3        248.04        281.62        30.81 o
  12   5   3         46.82         21.96        15.42 o
 -12   6   3          5.13         27.16        15.42 o
 -11   6   3        337.66        311.18        21.55 o
 -10   6   3        556.80        499.02        22.04 o
  -9   6   3       1264.29       1337.61        23.59 o
  -8   6   3        402.01        417.64        13.27 o
  -7   6   3        145.87        203.80        10.38 o
  -6   6   3       2094.03       2033.68        26.64 o
  -5   6   3        822.15        727.07        14.71 o
  -4   6   3       3207.88       3254.21        23.44 o
  -3   6   3        468.07        507.36        12.84 o
  -2   6   3        184.71        173.20         7.72 o
  -1   6   3       4743.92       5074.61        29.57 o
   0   6   3      11601.93      11012.40        70.74 o
   1   6   3       1343.37       1295.35        20.91 o
   2   6   3        161.21        155.52         7.67 o
   3   6   3       2100.47       2034.50        22.67 o
   4   6   3       4261.18       4310.82        54.69 o
   5   6   3       2770.71       2540.32        20.13 o
   6   6   3        148.25        199.45        10.70 o
   7   6   3        364.30        362.20        16.79 o
   8   6   3        908.28        911.31        18.15 o
   9   6   3       1566.13       1485.11        35.58 o
  10   6   3        463.44        464.66        22.78 o
  11   6   3        325.42        326.58        24.90 o
  12   6   3          3.66          7.89        10.65 o
 -12   7   3         50.48         51.09        16.70 o
 -11   7   3        351.08        410.70        26.62 o
 -10   7   3        152.72        112.49        14.71 o
  -9   7   3          6.78         32.65        12.89 o
  -8   7   3        267.68        269.33        16.33 o
  -7   7   3       2219.25       2187.66        33.05 o
  -6   7   3        117.27        111.88        10.34 o
  -5   7   3       1331.33       1132.35        13.87 o
  -4   7   3         17.06         62.99         7.92 o
  -3   7   3        588.09        595.10        11.25 o
  -2   7   3       1517.01       1478.94        18.06 o
  -1   7   3       1919.76       1989.04        17.41 o
   0   7   3       5771.57       5777.89        31.58 o
   1   7   3        373.35        287.86         7.11 o
   2   7   3        892.24        882.71        13.75 o
   3   7   3       1120.76       1079.88        16.69 o
   4   7   3        515.59        505.98        10.88 o
   5   7   3       1189.82       1161.58        16.48 o
   6   7   3       1894.07       1852.95        22.73 o
   7   7   3        398.41        395.30        16.37 o
   8   7   3       3076.66       3107.71        28.98 o
   9   7   3          4.52         10.08         7.61 o
  10   7   3        995.13       1018.88        26.34 o
  11   7   3        150.42        131.64        24.53 o
 -12   8   3        437.29        478.90        28.22 o
 -11   8   3         18.00         48.80        13.36 o
 -10   8   3         55.69         58.08        17.01 o
  -9   8   3       2146.67       2294.13        29.37 o
  -8   8   3         10.18         49.84        11.69 o
  -7   8   3       1254.59       1191.88        19.02 o
  -6   8   3        184.25        352.30        13.75 o
  -5   8   3        980.06        947.29        15.13 o
  -4   8   3       1942.35       1869.42        20.32 o
  -3   8   3         26.35         77.29        11.04 o
  -2   8   3       3378.23       3307.29        28.73 o
  -1   8   3       1799.54       1775.34        24.50 o
   0   8   3       2059.27       1778.83        32.85 o
   1   8   3       4237.31       4335.50        32.28 o
   2   8   3       2443.39       2276.42        16.67 o
   3   8   3          8.51         20.43         6.39 o
   4   8   3        158.99        203.73        10.58 o
   5   8   3       2842.09       2858.97        31.32 o
   6   8   3        999.94       1040.04        20.25 o
   7   8   3       2031.18       2042.79        25.68 o
   8   8   3         45.50         35.81         9.80 o
   9   8   3         12.20         21.58        10.52 o
  10   8   3        407.95        459.49        25.30 o
  11   8   3          2.93         14.27        13.81 o
 -11   9   3        109.20         86.00        24.46 o
 -10   9   3        415.08        410.12        32.88 o
  -9   9   3        261.75        261.05        20.39 o
  -8   9   3       1100.14       1146.48        26.30 o
  -7   9   3       1012.02        940.36        19.89 o
  -6   9   3        694.24        714.06        14.34 o
  -5   9   3          0.47          5.57         6.73 o
  -4   9   3       1155.56       1196.32        19.78 o
  -3   9   3       3519.33       3431.51        35.61 o
  -2   9   3        587.14        626.16        13.95 o
  -1   9   3       1685.22       1588.62        23.84 o
   0   9   3        812.72        807.77        12.17 o
   1   9   3        806.33        947.48        18.49 o
   2   9   3       7908.30       7854.27        53.74 o
   3   9   3         44.61        197.75        11.77 o
   4   9   3       1320.47       1225.18        16.77 o
   5   9   3       1057.34       1119.76        20.17 o
   6   9   3        544.04        535.43        17.58 o
   7   9   3       3018.52       3067.43        29.50 o
   8   9   3         76.84        126.09        11.78 o
   9   9   3          5.29         11.77         9.11 o
  10   9   3        234.23        217.09        21.69 o
  11   9   3        712.34        793.93        40.65 o
 -11  10   3        146.15        147.67        24.55 o
 -10  10   3       1141.39       1118.26        28.64 o
  -9  10   3        166.78        131.99        14.58 o
  -8  10   3        217.68        243.07        20.51 o
  -7  10   3         56.93         43.81         9.71 o
  -6  10   3       1265.23       1259.77        18.93 o
  -5  10   3        793.10        767.56        15.48 o
  -4  10   3         17.35         24.75         9.37 o
  -3  10   3       1876.74       1884.17        23.69 o
  -2  10   3        969.28        944.48        15.84 o
  -1  10   3       5606.73       5613.17        62.20 o
   0  10   3         16.46         21.15         5.75 o
   1  10   3         10.31         47.93         5.83 o
   2  10   3       1158.44       1206.24        14.61 o
   3  10   3       2510.74       2364.62        29.44 o
   4  10   3       1544.44       1592.96        18.81 o
   5  10   3        141.62        141.05        12.39 o
   6  10   3        432.75        421.67        14.55 o
   7  10   3        261.04        254.63        13.26 o
   8  10   3       1570.15       1615.46        22.68 o
   9  10   3        242.64        214.76        19.10 o
  10  10   3          7.65         14.53        10.69 o
 -10  11   3        276.16        243.20        22.89 o
  -9  11   3        163.89        148.49        19.21 o
  -8  11   3        356.83        378.78        20.06 o
  -7  11   3         83.55         90.98        12.00 o
  -6  11   3         22.03         29.70         9.79 o
  -5  11   3       2023.87       1924.45        25.83 o
  -4  11   3         43.07         96.64        10.79 o
  -3  11   3       1075.91       1039.56        29.47 o
  -2  11   3          6.47        166.23        15.39 o
  -1  11   3        392.76        442.72        23.93 o
   0  11   3         28.63         23.20         7.77 o
   1  11   3       3837.65       3909.26        42.79 o
   2  11   3          5.53          9.17         7.61 o
   3  11   3       3536.55       3689.55        48.23 o
   4  11   3        820.06        735.03        18.35 o
   5  11   3        146.59        152.11        17.76 o
   6  11   3        615.61        614.58        19.19 o
   7  11   3         85.00         55.45        12.77 o
   8  11   3         40.07        108.83        16.66 o
   9  11   3         90.39         88.01        23.01 o
  10  11   3         80.77         40.31        18.99 o
 -10  12   3         84.85         64.76        23.45 o
  -9  12   3        386.74        394.50        27.25 o
  -8  12   3        244.52        213.05        22.47 o
  -7  12   3        225.27        228.71        15.37 o
  -6  12   3        722.04        707.62        24.53 o
  -5  12   3        469.29        464.14        20.98 o
  -4  12   3          6.80         42.35        13.12 o
  -3  12   3        148.38        179.94        17.35 o
  -2  12   3        890.02        821.00        20.25 o
  -1  12   3         96.08        149.62        15.01 o
   0  12   3        738.49        705.68        18.34 o
   1  12   3        316.54        303.24        31.48 o
   2  12   3         52.93         41.16        14.78 o
   3  12   3        290.44        274.49        17.61 o
   4  12   3        413.15        393.43        23.11 o
   5  12   3        641.38        732.21        24.05 o
   6  12   3         25.38         48.37        14.58 o
   7  12   3         64.14         57.33        14.96 o
   8  12   3        372.86        378.50        21.20 o
   9  12   3         90.59         84.12        20.72 o
  -9  13   3        217.90        185.49        29.08 o
  -8  13   3         95.51        110.98        16.51 o
  -7  13   3        580.56        560.23        19.82 o
  -6  13   3        731.55        774.74        21.14 o
  -5  13   3       2388.50       2310.00        34.69 o
  -4  13   3         76.65         84.59        15.47 o
  -3  13   3         38.69         32.32        12.67 o
  -2  13   3        669.39        667.84        22.37 o
  -1  13   3        530.20        548.43        25.81 o
   0  13   3        290.30        318.79        23.58 o
   1  13   3         20.70         37.61         8.33 o
   2  13   3       1201.84       1132.76        26.81 o
   3  13   3       2715.81       2754.23        41.52 o
   4  13   3          0.91         22.74         9.67 o
   5  13   3       2467.37       2552.88        44.21 o
   6  13   3          5.30         12.23         9.12 o
   7  13   3        561.11        560.72        23.03 o
   8  13   3        382.40        448.37        21.99 o
  -8  14   3         60.11         68.08        18.43 o
  -7  14   3        206.12        194.19        23.89 o
  -6  14   3       1115.60       1170.01        32.76 o
  -5  14   3        427.59        381.32        20.03 o
  -4  14   3        469.78        416.81        18.14 o
  -3  14   3        817.69        738.46        25.49 o
  -2  14   3          2.21         16.09        11.58 o
  -1  14   3       3290.68       3295.22        42.14 o
   0  14   3         46.27         38.23        12.20 o
   1  14   3        180.66        193.15        20.29 o
   2  14   3        414.26        378.09        21.54 o
   3  14   3        169.28        131.43        17.33 o
   4  14   3       1054.22       1093.06        25.79 o
   5  14   3        340.89        318.47        19.93 o
   6  14   3         17.52         27.77        12.11 o
   7  14   3        818.22        825.29        24.98 o
   8  14   3        393.99        443.87        23.15 o
  -7  15   3         17.81          9.97        14.98 o
  -6  15   3          9.60         12.45        11.32 o
  -5  15   3         87.77         86.10        17.38 o
  -4  15   3        214.45        177.04        25.71 o
  -3  15   3        387.09        399.61        20.27 o
  -2  15   3        393.41        387.27        26.92 o
  -1  15   3        331.66        325.08        27.42 o
   0  15   3         27.73         22.77        10.28 o
   1  15   3        366.94        372.17        27.42 o
   2  15   3        423.03        467.63        26.01 o
   3  15   3        587.72        552.52        20.58 o
   4  15   3        161.75        138.03        23.26 o
   5  15   3        231.39        281.30        21.43 o
   6  15   3        105.80         89.95        19.89 o
   7  15   3          1.72         10.34        11.63 o
  -6  16   3        522.07        513.76        31.10 o
  -5  16   3         53.07         87.35        22.06 o
  -4  16   3         78.60         65.22        20.74 o
  -3  16   3        368.76        381.59        33.57 o
  -2  16   3          2.91         16.93        10.75 o
  -1  16   3       2103.81       2099.48        43.55 o
   0  16   3        113.25        169.21        28.12 o
   1  16   3        305.28        290.98        20.68 o
   2  16   3         34.36         43.23        14.73 o
   3  16   3        696.58        631.18        28.21 o
   4  16   3       1106.88       1128.25        36.25 o
   5  16   3         19.56         28.17        14.71 o
  -4  17   3         78.41         54.11        18.68 o
  -3  17   3         59.36         62.52        20.77 o
  -2  17   3       2068.31       2224.98        45.24 o
  -1  17   3         11.07         40.62        18.58 o
   0  17   3        659.23        619.26        44.88 o
   1  17   3          2.25         18.97        18.38 o
   2  17   3        140.80        117.92        23.14 o
   3  17   3       1195.18       1240.56        35.62 o
   4  17   3         98.13         99.04        25.50 o
  -1  18   3          6.43         27.98        17.77 o
   0  18   3         64.93         84.78        23.15 o
 -13   0   4        765.59        903.15        67.51 o
 -12   0   4        448.90        421.43        70.64 o
 -11   0   4        373.46        365.23        38.86 o
 -10   0   4        209.80        157.63        32.18 o
  -9   0   4       1181.64       1163.40        37.17 o
  -8   0   4         16.37         50.04        27.88 o
  -7   0   4       6092.44       5968.10       133.46 o
  -6   0   4      14130.16      14877.26       184.73 o
  -5   0   4         41.94        133.15        31.54 o
  -4   0   4      49075.61      49732.74       185.65 o
  -3   0   4       1114.47       1170.83        16.80 o
  -2   0   4        756.67        714.39        16.07 o
  -1   0   4       2725.76       2554.80        21.21 o
   0   0   4       7924.84       8282.22        32.39 o
   1   0   4      16019.56      15145.17        61.38 o
   2   0   4      20898.09      20876.46       101.38 o
   3   0   4        112.28         92.14        16.68 o
   4   0   4         34.44         29.81        16.98 o
   5   0   4      11600.80      11623.12       178.18 o
   6   0   4        999.59        955.72        21.04 o
   7   0   4       6067.04       5988.07       136.03 o
   8   0   4         13.78         20.02         8.36 o
   9   0   4        359.85        396.58        50.63 o
  10   0   4       2578.78       2483.05        55.68 o
  11   0   4         29.56         26.68        42.06 o
  12   0   4         86.04         68.60        23.62 o
 -13   1   4        286.42        337.83        31.93 o
 -12   1   4       1260.53       1265.48        47.15 o
 -11   1   4         90.60         80.54        17.87 o
 -10   1   4         30.80         44.48        12.53 o
  -9   1   4        624.16        653.27        24.37 o
  -8   1   4       2094.05       1994.33        32.46 o
  -7   1   4        440.00        471.52        19.77 o
  -6   1   4       9529.53      10144.97       172.48 o
  -4   1   4        430.50        347.59         9.11 o
  -3   1   4       5690.88       5551.11        34.51 o
  -2   1   4       4766.35       5118.00        57.32 o
  -1   1   4       1316.42       1382.22        13.56 o
   0   1   4        132.47        179.79         8.17 o
   1   1   4       5125.41       4931.81        26.80 o
   2   1   4       3648.94       3885.02        42.04 o
   3   1   4       1615.74       1685.36        47.62 o
   4   1   4         80.56         89.68         9.05 o
   5   1   4       2254.93       2363.38        26.08 o
   6   1   4       3089.97       2882.83        17.96 o
   7   1   4       2099.09       2212.26        25.23 o
   8   1   4         26.64         20.12         9.18 o
   9   1   4        715.30        768.61        23.63 o
  10   1   4        924.61        963.70        32.01 o
  11   1   4        166.04        166.08        30.28 o
  12   1   4        950.12        918.64        30.62 o
 -13   2   4        194.95        158.31        25.72 o
 -12   2   4        187.92        208.98        25.33 o
 -11   2   4         27.90         49.40        15.24 o
 -10   2   4         17.74         32.68        16.27 o
  -9   2   4         11.13         12.50         9.97 o
  -8   2   4        747.28        778.26        19.54 o
  -7   2   4          4.04        132.39         6.99 o
  -6   2   4        899.46        876.58        15.52 o
  -5   2   4         45.06        155.08         9.00 o
  -4   2   4        245.76        181.56         6.28 o
  -3   2   4        385.84        502.25         7.25 o
  -2   2   4       1127.85       1185.28        13.92 o
  -1   2   4          2.72         14.56         3.71 o
   0   2   4        163.32        349.68         8.68 o
   1   2   4       6070.99       5726.81        19.66 o
   2   2   4       7963.22       7937.98        26.92 o
   3   2   4       2906.26       3163.84        20.47 o
   4   2   4        707.77        805.37        13.60 o
   5   2   4        180.03        207.63         7.68 o
   6   2   4          5.72         29.32         6.18 o
   7   2   4        727.90        723.65        12.85 o
   8   2   4         92.99        125.19        15.38 o
   9   2   4         86.41         85.49        15.90 o
  10   2   4        614.97        653.09        39.01 o
  11   2   4         22.15         39.59        13.92 o
  12   2   4        296.62        225.55        34.53 o
 -13   3   4        273.39        383.41        37.83 o
 -12   3   4        658.36        673.46        32.82 o
 -11   3   4        182.20        176.04        23.86 o
 -10   3   4        594.13        600.53        27.35 o
  -9   3   4          0.59         18.25        13.50 o
  -8   3   4       5256.67       5071.52        53.34 o
  -7   3   4        665.71        691.68        19.37 o
  -6   3   4          4.21         18.44         4.27 o
  -5   3   4        649.92        559.59         9.81 o
  -4   3   4        194.62        165.93         5.70 o
  -3   3   4      21213.39      20695.27       125.38 o
  -2   3   4        708.35        786.32        15.64 o
  -1   3   4       2218.20       2380.06        28.92 o
   0   3   4        371.72        378.74         9.23 o
   1   3   4      12869.98      12514.84        85.69 o
   2   3   4       5882.41       5689.00        24.52 o
   3   3   4        576.26        591.59        13.15 o
   4   3   4          2.80         17.92         4.50 o
   5   3   4        746.97        712.68        11.46 o
   6   3   4       8699.21       8353.13        38.42 o
   7   3   4       1311.27       1280.30        14.31 o
   8   3   4        292.07        315.67        22.67 o
   9   3   4        226.24        233.56        22.86 o
  10   3   4        101.61        129.09        24.56 o
  11   3   4       3534.91       3544.67        62.75 o
  12   3   4         11.10         16.97        10.28 o
 -13   4   4        304.81        402.36        37.33 o
 -12   4   4        179.26        209.23        25.56 o
 -11   4   4         72.81         66.02        15.16 o
 -10   4   4        493.31        428.90        24.26 o
  -9   4   4       2192.82       2180.68        33.99 o
  -8   4   4        406.32        482.70        18.35 o
  -7   4   4        587.99        583.66        29.39 o
  -6   4   4        638.57        588.76        12.28 o
  -5   4   4       4221.05       4289.88        36.94 o
  -4   4   4       4840.93       4448.81        20.11 o
  -3   4   4        824.08       1049.19        20.51 o
  -2   4   4       1627.45       1407.34        15.51 o
  -1   4   4        701.21        611.29        12.64 o
   0   4   4       7702.77       7780.06        26.03 o
   1   4   4       7281.40       7223.85        30.31 o
   2   4   4       1961.93       1921.37        17.55 o
   3   4   4       1650.75       1466.10        23.76 o
   4   4   4       3129.90       3311.61        37.01 o
   5   4   4       5126.70       4898.72        35.08 o
   6   4   4        638.68        624.43        11.93 o
   7   4   4       2184.15       2150.58        31.37 o
   8   4   4        290.21        293.14        19.36 o
   9   4   4       1223.45       1165.54        37.54 o
  10   4   4       2415.46       2329.33        43.94 o
  11   4   4         83.40         54.95        14.55 o
  12   4   4       1401.96       1388.96        61.22 o
 -12   5   4        297.51        330.26        26.76 o
 -11   5   4         47.09         55.09        17.25 o
 -10   5   4        436.24        379.20        23.07 o
  -9   5   4        368.75        321.16        19.72 o
  -8   5   4         56.87         61.77         9.39 o
  -7   5   4        226.16        323.82        13.10 o
  -6   5   4        553.76        517.96        12.49 o
  -5   5   4         16.91         11.64         5.26 o
  -4   5   4        786.38        774.53        12.70 o
  -3   5   4        361.96        429.73        13.59 o
  -2   5   4       3336.45       3380.70        26.55 o
  -1   5   4       3180.94       3382.37        19.35 o
   0   5   4        457.72        411.73        11.24 o
   1   5   4        773.23        876.48         8.85 o
   2   5   4       3136.36       3265.86        22.46 o
   3   5   4         71.63         90.79         8.01 o
   4   5   4          1.69         70.23         7.34 o
   5   5   4        953.45        848.36        15.90 o
   6   5   4        611.19        565.38        12.65 o
   7   5   4         44.53        254.95        11.98 o
   8   5   4        742.02        695.50        17.31 o
   9   5   4        728.64        689.84        26.62 o
  10   5   4         32.22         15.20        10.84 o
  11   5   4        271.68        250.05        23.66 o
  12   5   4        245.53        217.01        39.19 o
 -12   6   4          0.90         30.37        16.78 o
 -11   6   4         40.10         44.58        14.06 o
 -10   6   4         17.71          7.75        12.08 o
  -9   6   4       3363.68       3351.99        29.85 o
  -8   6   4        116.25        142.87        15.77 o
  -7   6   4       2181.02       2138.70        42.96 o
  -6   6   4          4.90        126.57        10.00 o
  -5   6   4         56.25         83.89         9.74 o
  -4   6   4       7179.53       7323.72        94.67 o
  -3   6   4       3779.15       3982.63        37.70 o
  -2   6   4       5051.23       4901.68        21.41 o
  -1   6   4        131.40        250.46        10.11 o
   0   6   4          3.53         37.91         7.18 o
   1   6   4       3730.91       3369.07        35.09 o
   2   6   4       6288.97       6128.96        42.64 o
   3   6   4         67.89         75.47         7.92 o
   4   6   4         39.35        158.86        10.43 o
   5   6   4       2658.63       2476.00        26.93 o
   6   6   4        106.26        158.96        11.13 o
   7   6   4       5069.46       5126.47        44.02 o
   8   6   4        101.22        109.43        13.29 o
   9   6   4         42.63         53.55        12.11 o
  10   6   4        303.21        305.40        23.61 o
  11   6   4        108.94         69.81        17.50 o
  12   6   4        569.60        505.96       113.66 o
 -12   7   4        385.54        432.09        34.49 o
 -11   7   4        274.27        270.35        22.29 o
 -10   7   4        362.74        359.95        21.66 o
  -9   7   4         26.83         13.26         9.40 o
  -8   7   4       4198.67       4538.47        52.27 o
  -7   7   4       1224.42       1231.28        29.18 o
  -6   7   4        150.54        215.96        12.57 o
  -5   7   4       2685.07       2724.50        24.15 o
  -4   7   4       2448.11       2388.32        30.19 o
  -3   7   4      11297.71      11711.65        65.43 o
  -2   7   4       1277.58       1212.55        19.48 o
  -1   7   4        757.72        871.10        19.93 o
   0   7   4        213.05        171.81        11.14 o
   1   7   4       4399.38       4204.85        51.46 o
   2   7   4       7744.47       7509.33        76.94 o
   3   7   4         59.30        111.29         7.97 o
   4   7   4        678.20        575.30        12.90 o
   5   7   4        118.80        144.35        11.33 o
   6   7   4       7114.90       7358.32        58.77 o
   7   7   4       1817.28       1788.73        27.01 o
   8   7   4        680.46        701.96        19.74 o
   9   7   4         18.09         23.16        12.76 o
  10   7   4        144.92        139.19        22.71 o
  11   7   4        736.91        801.81        37.70 o
 -12   8   4          1.36         -1.83        12.86 o
 -11   8   4        438.53        406.14        33.89 o
 -10   8   4       1170.27       1126.89        29.09 o
  -9   8   4        179.00        222.24        16.59 o
  -8   8   4          3.92         35.51        11.42 o
  -7   8   4        235.79        245.40        12.48 o
  -6   8   4        242.40        206.23        13.45 o
  -5   8   4       1683.28       1593.54        16.81 o
  -4   8   4        384.00        387.49        13.25 o
  -3   8   4       1232.34       1219.90        18.53 o
  -2   8   4        310.39        270.31        10.94 o
  -1   8   4       1416.77       1309.92        22.54 o
   0   8   4       7958.46       7626.57        44.01 o
   1   8   4        123.83        114.21        12.37 o
   2   8   4       2571.49       2758.53        36.48 o
   3   8   4       2634.00       2567.40        40.12 o
   4   8   4        794.92        824.13        17.18 o
   5   8   4       3188.83       3100.80        31.10 o
   6   8   4        249.99        245.66        14.23 o
   7   8   4          0.60          6.15         5.58 o
   8   8   4        810.62        810.13        19.50 o
   9   8   4       1135.51       1133.11        29.80 o
  10   8   4        181.58        196.13        22.17 o
  11   8   4         39.43         41.05        13.62 o
 -11   9   4        264.13        294.00        25.93 o
 -10   9   4        108.97         95.91        18.61 o
  -9   9   4         64.31         55.37        12.11 o
  -8   9   4        474.97        461.93        19.41 o
  -7   9   4       1916.84       1921.04        24.18 o
  -6   9   4       1185.90       1018.21        25.29 o
  -5   9   4       2019.17       1940.92        22.98 o
  -4   9   4        817.17        787.40        15.67 o
  -3   9   4        731.70        710.88        15.45 o
  -2   9   4       1048.63       1001.43        21.75 o
  -1   9   4        630.94        630.90        15.62 o
   0   9   4       4057.24       3832.63        29.82 o
   1   9   4       1792.39       1690.86        20.08 o
   2   9   4          7.22         34.38         6.01 o
   3   9   4       2663.88       2642.29        37.22 o
   4   9   4        654.38        582.19        17.92 o
   5   9   4         88.38         84.40        10.00 o
   6   9   4        709.50        769.02        18.58 o
   7   9   4          1.93          8.20         5.18 o
   8   9   4        847.34        863.57        20.63 o
   9   9   4         14.08         19.14        11.03 o
  10   9   4          2.00          8.10        11.37 o
 -11  10   4         43.97         31.55        12.99 o
 -10  10   4         11.41         10.16        11.99 o
  -9  10   4       1365.10       1496.83        34.98 o
  -8  10   4        147.23        165.82        15.85 o
  -7  10   4        293.17        283.98        15.66 o
  -6  10   4         58.20        104.82        12.35 o
  -5  10   4        835.45        807.70        15.32 o
  -4  10   4       2799.32       2838.11        39.28 o
  -3  10   4        339.39        389.96        12.67 o
  -2  10   4       4177.38       3835.90        51.35 o
  -1  10   4        312.35        432.78        15.72 o
   0  10   4        953.77        908.22        16.73 o
   1  10   4       2173.02       2055.33        27.99 o
   2  10   4       2710.87       2564.00        32.93 o
   3  10   4         14.15         17.88         6.12 o
   4  10   4        643.72        692.43        19.78 o
   5  10   4        727.95        668.37        15.89 o
   6  10   4        109.86         95.32        11.61 o
   7  10   4       1228.56       1171.43        23.27 o
   8  10   4          8.69          8.24         9.62 o
   9  10   4         18.65         49.92        20.33 o
  10  10   4        582.65        604.73        34.26 o
 -10  11   4        225.58        164.73        28.41 o
  -9  11   4          9.53         25.53        15.18 o
  -8  11   4       1540.89       1528.55        30.07 o
  -7  11   4       3791.91       3904.52        50.36 o
  -6  11   4        970.21        998.05        24.46 o
  -5  11   4       1632.10       1599.56        31.26 o
  -4  11   4       1848.90       1858.91        27.76 o
  -3  11   4       2321.52       2337.77        34.44 o
  -2  11   4        261.76        291.55        15.97 o
  -1  11   4         84.20        125.05        13.96 o
   0  11   4        348.01        303.39        18.28 o
   1  11   4        480.08        460.90        23.02 o
   2  11   4       4735.19       4576.30        80.15 o
   3  11   4       1783.51       1735.30        32.18 o
   4  11   4         81.54        121.65        15.04 o
   5  11   4       2181.58       2059.19        35.07 o
   6  11   4        413.55        424.18        18.45 o
   7  11   4       1463.81       1455.57        25.78 o
   8  11   4         63.06         50.57        15.06 o
   9  11   4         41.02         37.98        19.68 o
 -10  12   4        330.02        397.36        48.04 o
  -9  12   4        192.44        149.27        21.37 o
  -8  12   4        435.60        422.49        28.77 o
  -7  12   4          5.07         19.94        14.10 o
  -6  12   4       1961.34       1881.44        30.59 o
  -5  12   4       2393.72       2380.64        38.32 o
  -4  12   4        115.98        143.07        18.92 o
  -3  12   4         31.52         45.40        11.79 o
  -2  12   4        118.56        127.64        16.23 o
  -1  12   4       2322.01       2332.12        33.25 o
   0  12   4        941.47        905.24        20.02 o
   1  12   4        891.24        833.06        23.59 o
   2  12   4         48.55         73.24        13.00 o
   3  12   4         48.52         89.76        18.66 o
   4  12   4       5457.19       5551.80        64.58 o
   5  12   4         57.25         53.07        13.82 o
   6  12   4         26.89         58.87        16.20 o
   7  12   4        205.86        243.84        17.61 o
   8  12   4        463.98        392.23        37.26 o
   9  12   4        633.15        630.38        44.77 o
  -9  13   4          0.39         10.88        12.42 o
  -8  13   4         60.13         97.45        20.28 o
  -7  13   4         18.32         11.68        10.67 o
  -6  13   4        311.90        324.51        27.08 o
  -5  13   4        849.66        824.81        23.37 o
  -4  13   4         29.55         41.68        15.77 o
  -3  13   4        376.26        413.70        23.65 o
  -2  13   4         95.67         88.70        16.58 o
  -1  13   4         11.31         41.27        16.98 o
   0  13   4         15.62          9.50        10.58 o
   1  13   4        273.88        255.17        22.14 o
   2  13   4        712.98        741.06        21.01 o
   3  13   4        639.63        654.19        25.58 o
   4  13   4          8.80          7.41         9.29 o
   5  13   4         44.93         31.87         9.93 o
   6  13   4        322.17        383.03        24.35 o
   7  13   4         16.61          9.84         8.01 o
   8  13   4        438.94        497.32        61.30 o
  -8  14   4         94.66         82.16        25.52 o
  -7  14   4         96.87         95.32        20.68 o
  -6  14   4        353.24        287.58        22.64 o
  -5  14   4       1857.03       1902.60        30.34 o
  -4  14   4          8.52         27.83        13.27 o
  -3  14   4          2.27         17.22        11.33 o
  -2  14   4        165.05        196.56        22.51 o
  -1  14   4        585.88        606.07        33.07 o
   0  14   4       1465.78       1351.05        30.90 o
   1  14   4          2.26         15.79        10.39 o
   2  14   4         25.77         30.03         9.13 o
   3  14   4        349.82        300.93        25.52 o
   4  14   4        752.59        786.97        27.86 o
   5  14   4        994.61        995.43        29.94 o
   6  14   4         13.61         25.19        14.02 o
   7  14   4        112.18         73.87        17.08 o
  -7  15   4       1075.81       1035.17        32.61 o
  -6  15   4        820.55        864.47        30.13 o
  -5  15   4        584.15        614.87        29.43 o
  -4  15   4        438.10        406.99        31.01 o
  -3  15   4         31.58         32.75        11.90 o
  -2  15   4       1635.00       1641.27        49.00 o
  -1  15   4        163.47        174.06        19.85 o
   0  15   4        776.81        739.93        26.89 o
   1  15   4         30.74         28.40        10.81 o
   2  15   4        181.03        168.05        17.98 o
   3  15   4       1869.21       1879.67        49.18 o
   4  15   4          0.00         26.00        10.62 o
   5  15   4        371.29        327.48        29.28 o
   6  15   4         27.75         22.51         9.19 o
  -6  16   4        646.74        732.19        33.14 o
  -5  16   4        168.55        152.32        17.32 o
  -4  16   4         98.15        118.11        22.63 o
  -3  16   4         29.18         22.65        12.50 o
  -2  16   4        363.58        358.96        27.20 o
  -1  16   4       1620.16       1693.02        40.43 o
   0  16   4         20.60         24.33        11.63 o
   1  16   4         27.55         24.83        14.40 o
   2  16   4        146.33        139.13        28.24 o
   3  16   4        126.58        114.98        26.95 o
   4  16   4        856.47        880.71        29.02 o
   5  16   4         11.51          4.41        11.42 o
  -4  17   4         28.83         42.81        18.54 o
  -3  17   4        409.41        424.59        29.13 o
  -2  17   4         49.30         40.19        16.90 o
  -1  17   4          0.55         11.38        15.05 o
   0  17   4         11.27         28.79        16.26 o
   1  17   4         15.87         44.32        18.16 o
   2  17   4        388.88        392.02        28.38 o
   3  17   4         39.50         21.78        18.35 o
 -13   1   5        631.24        665.85        33.86 o
 -12   1   5        413.44        519.24        28.35 o
 -11   1   5         31.93         21.26        12.48 o
 -10   1   5        188.73        178.07        21.70 o
  -9   1   5         91.59         94.02        17.84 o
  -8   1   5       6640.94       6513.14        80.81 o
  -7   1   5       1882.75       1941.10        23.64 o
  -6   1   5        314.15        295.95        12.93 o
  -5   1   5        131.61        189.42         5.75 o
  -3   1   5      10319.95       9252.46        60.15 o
  -2   1   5         79.71        286.30        14.60 o
  -1   1   5       3052.43       3149.74        20.51 o
   0   1   5        404.57        395.24        12.21 o
   1   1   5      12194.47      13032.75        71.14 o
   2   1   5      20618.66      20575.46       109.78 o
   3   1   5       1131.52       1222.28        44.94 o
   4   1   5        811.44        911.61        17.73 o
   5   1   5         51.85        126.81        15.69 o
   6   1   5       4410.39       3994.62        58.16 o
   7   1   5        427.20        493.55        20.76 o
   8   1   5         57.94         66.69        14.83 o
   9   1   5         75.68         62.25        19.33 o
  10   1   5        165.60        135.17        19.94 o
  11   1   5        700.97        706.97        30.12 o
  12   1   5         52.15         54.91        18.25 o
 -13   2   5        353.21        423.97        46.64 o
 -12   2   5        325.70        285.27        31.48 o
 -11   2   5       1448.17       1288.38        38.14 o
 -10   2   5        392.25        366.43        24.98 o
  -9   2   5        945.78        944.67        26.85 o
  -8   2   5       1748.64       1743.53        28.40 o
  -7   2   5       5460.65       5559.13        46.59 o
  -6   2   5       2652.02       2631.06        20.06 o
  -5   2   5       2128.80       2299.82        29.95 o
  -4   2   5       3424.31       2950.21        29.84 o
  -3   2   5        221.85        262.47         5.48 o
  -2   2   5      10941.32      10891.78        58.08 o
  -1   2   5       3464.26       3277.66        21.41 o
   0   2   5         29.62         53.57         5.22 o
   1   2   5      18730.81      18726.33        81.90 o
   2   2   5       1091.46        791.75         8.24 o
   3   2   5       9718.75      10395.76        56.46 o
   4   2   5       1400.08       1452.42        16.50 o
   5   2   5       2110.39       1991.48        24.53 o
   6   2   5       4336.46       4108.13        78.01 o
   7   2   5       3805.38       3736.81        58.52 o
   8   2   5       1751.91       1734.15        32.43 o
   9   2   5        598.98        580.51        27.76 o
  10   2   5        370.68        381.00        32.76 o
  11   2   5         42.06         20.72        11.74 o
  12   2   5        608.43        635.28        28.48 o
 -13   3   5         25.31         14.90        13.53 o
 -12   3   5        391.82        486.07        28.73 o
 -11   3   5        540.35        500.00        28.92 o
 -10   3   5         11.20          6.18        12.25 o
  -9   3   5        136.09        172.60        20.10 o
  -8   3   5       1023.24        993.33        26.90 o
  -7   3   5        607.36        768.60        16.55 o
  -6   3   5        228.25        242.70        10.15 o
  -5   3   5         53.87         77.53         7.39 o
  -4   3   5        951.32        937.57         9.86 o
  -3   3   5        792.91        737.95        12.78 o
  -2   3   5       3009.28       3234.94        30.06 o
  -1   3   5         67.24        117.74         6.15 o
   0   3   5       2900.64       3165.88        42.70 o
   1   3   5         23.89         78.67         5.90 o
   2   3   5       3071.66       3043.98        34.22 o
   3   3   5        508.90        611.98        14.35 o
   4   3   5          0.12          5.41         2.44 o
   5   3   5        249.86        269.62         8.71 o
   6   3   5        352.56        354.36        16.64 o
   7   3   5       1456.22       1535.54        29.40 o
   8   3   5         77.35         61.30        15.17 o
   9   3   5        187.69        212.79        25.10 o
  10   3   5        221.25        203.31        24.62 o
  11   3   5          9.27         21.74        12.07 o
  12   3   5        137.30        144.87        26.44 o
 -13   4   5        563.15        566.79        52.21 o
 -12   4   5         16.79         40.33        14.60 o
 -11   4   5        235.83        258.78        22.71 o
 -10   4   5          0.11         19.28        10.50 o
  -9   4   5        275.88        256.23        21.35 o
  -8   4   5        308.12        269.85        15.22 o
  -7   4   5       1721.40       1626.76        45.59 o
  -6   4   5         52.05        122.74         7.00 o
  -5   4   5        158.84        177.50         7.46 o
  -4   4   5       1754.06       1600.70        24.12 o
  -3   4   5         28.68         54.25         6.35 o
  -2   4   5       1377.24       1268.93        21.48 o
  -1   4   5         44.06         79.93         5.32 o
   0   4   5         28.14        190.34         6.07 o
   1   4   5      15696.09      16029.84        64.27 o
   2   4   5       8816.93       9179.02        31.77 o
   3   4   5          6.07         55.45         5.39 o
   4   4   5        121.67        154.59        10.13 o
   5   4   5          8.76         93.56        10.02 o
   6   4   5       3025.50       2994.26        31.44 o
   7   4   5        907.27        881.46        22.68 o
   8   4   5          1.47         11.68        11.16 o
   9   4   5         67.39        100.15        20.15 o
  10   4   5       1044.61       1164.30        30.39 o
  11   4   5          3.82         31.62        14.87 o
  12   4   5        491.88        431.07        30.65 o
 -12   5   5        412.30        511.09        38.12 o
 -11   5   5         90.93         91.82        16.41 o
 -10   5   5          0.94         18.90        15.10 o
  -9   5   5         38.76         44.37        13.28 o
  -8   5   5       2357.77       2431.64        35.08 o
  -7   5   5       1078.16       1139.56        18.64 o
  -6   5   5         38.70        118.77        10.80 o
  -5   5   5       1552.35       1542.87        21.46 o
  -4   5   5       1377.53       1406.65        21.15 o
  -3   5   5       8374.16       8264.46        77.13 o
  -2   5   5       3780.60       3829.64        22.75 o
  -1   5   5        701.69        952.21        16.56 o
   0   5   5        848.25        761.37        14.70 o
   1   5   5      20035.86      21703.37       157.86 o
   2   5   5       6151.20       5547.60        47.23 o
   3   5   5         19.34         35.46         7.60 o
   4   5   5        100.43         99.88         9.13 o
   5   5   5        209.32        226.68        11.13 o
   6   5   5       4768.21       4785.84        48.41 o
   7   5   5       3103.97       3122.92        42.75 o
   8   5   5        155.25        173.47        20.12 o
   9   5   5         72.70         53.12        12.66 o
  10   5   5       1363.08       1284.16        31.55 o
  11   5   5       1338.04       1401.99        35.64 o
 -12   6   5         33.79         30.51        12.08 o
 -11   6   5        417.60        446.05        33.42 o
 -10   6   5       1297.82       1274.75        31.37 o
  -9   6   5        289.61        307.53        22.22 o
  -8   6   5        668.01        734.35        20.82 o
  -7   6   5       1136.76       1240.52        31.27 o
  -6   6   5       1025.54        919.56        21.38 o
  -5   6   5       3613.06       3582.26        31.24 o
  -4   6   5        689.79        644.33        12.89 o
  -3   6   5        187.07        310.23        13.26 o
  -2   6   5       2818.13       2730.03        46.70 o
  -1   6   5        390.29        383.96        13.14 o
   0   6   5       4319.91       4240.18        30.50 o
   1   6   5        162.65        139.28        10.74 o
   2   6   5         65.70        168.59         7.50 o
   3   6   5       2013.10       1891.19        24.65 o
   4   6   5        504.28        537.18        12.28 o
   5   6   5       2355.14       2274.00        26.92 o
   6   6   5         50.73         46.10        10.63 o
   7   6   5        355.64        361.19        20.33 o
   8   6   5         23.29         19.37        12.36 o
   9   6   5       1371.85       1264.12        34.92 o
  10   6   5        428.62        408.05        31.25 o
  11   6   5         92.28         77.91        15.42 o
 -12   7   5         37.91         37.43        15.45 o
 -11   7   5        345.87        354.63        32.03 o
 -10   7   5         97.27         41.77        15.53 o
  -9   7   5        230.97        214.18        17.99 o
  -8   7   5        189.50        218.07        15.22 o
  -7   7   5        284.19        301.99        16.57 o
  -6   7   5       1332.94       1247.58        22.73 o
  -5   7   5        120.88         97.26        10.10 o
  -4   7   5       3162.02       3239.86        26.01 o
  -3   7   5       1257.16       1224.14        18.26 o
  -2   7   5        153.92        234.16        12.94 o
  -1   7   5        280.99        258.92        11.07 o
   0   7   5        710.97        582.38        15.13 o
   1   7   5         45.55         80.24         9.49 o
   2   7   5        275.83        354.86         8.67 o
   3   7   5       3609.42       3774.81        30.38 o
   4   7   5         79.11        101.22        12.56 o
   5   7   5       5423.41       5428.56        72.45 o
   6   7   5        149.27        140.41        14.25 o
   7   7   5        942.59       1003.19        19.96 o
   8   7   5         61.65         68.56        16.83 o
   9   7   5         21.04         41.05        16.10 o
  10   7   5         34.93         33.60        15.88 o
  11   7   5        738.91        655.69        29.22 o
 -11   8   5         59.91         78.75        17.28 o
 -10   8   5        197.55        213.67        22.05 o
  -9   8   5        955.02        981.86        27.77 o
  -8   8   5        134.96        140.17        17.44 o
  -7   8   5        275.62        279.19        15.88 o
  -6   8   5        552.95        573.94        14.93 o
  -5   8   5        280.60        295.65        12.93 o
  -4   8   5       5286.03       5234.90        49.89 o
  -3   8   5         50.58         82.81         7.75 o
  -2   8   5       3471.23       3269.76        29.27 o
  -1   8   5         65.60        239.51        13.06 o
   0   8   5        882.91        902.45        19.18 o
   1   8   5       6273.66       6367.31        44.50 o
   2   8   5       2123.66       2108.92        29.55 o
   3   8   5       5280.32       5230.54        53.95 o
   4   8   5         87.11        215.75        11.27 o
   5   8   5         24.69         43.81         8.63 o
   6   8   5        970.68       1034.00        26.82 o
   7   8   5        422.07        424.33        16.29 o
   8   8   5        295.03        253.32        20.83 o
   9   8   5         20.60         94.79        25.47 o
  10   8   5       1065.81       1078.16        47.47 o
  11   8   5          5.15         11.91        15.87 o
 -11   9   5        240.23        216.29        24.88 o
 -10   9   5         29.86         42.83        14.01 o
  -9   9   5         72.07         56.90        15.71 o
  -8   9   5       1152.80       1294.33        23.04 o
  -7   9   5       1405.78       1348.43        22.37 o
  -6   9   5        528.51        546.96        17.73 o
  -5   9   5         87.09         97.99        11.06 o
  -4   9   5       1962.54       1953.99        22.50 o
  -3   9   5       1141.45       1130.51        23.11 o
  -2   9   5       2661.77       2693.54        32.79 o
  -1   9   5        300.05        349.89        17.08 o
   0   9   5        195.07        177.06        12.11 o
   1   9   5       3059.10       2978.17        30.74 o
   2   9   5       1591.12       1506.69        20.39 o
   3   9   5       3131.11       3230.22        44.18 o
   4   9   5        262.91        293.45        13.07 o
   5   9   5        613.12        627.99        17.29 o
   6   9   5       1076.98       1046.43        17.93 o
   7   9   5       1323.54       1280.16        28.94 o
   8   9   5        104.52        112.91        20.79 o
   9   9   5        147.80        142.03        27.51 o
  10   9   5        172.32        164.82        25.20 o
 -11  10   5        140.55        145.14        33.49 o
 -10  10   5       1269.05       1238.61        37.34 o
  -9  10   5         43.81         39.38        12.45 o
  -8  10   5          2.37         14.19        10.65 o
  -7  10   5         25.52          7.80         8.09 o
  -6  10   5        666.31        674.77        31.57 o
  -5  10   5        696.41        651.69        20.13 o
  -4  10   5        268.03        297.74        19.26 o
  -3  10   5       2062.74       2141.65        28.73 o
  -2  10   5         17.46         18.76         7.82 o
  -1  10   5       3742.11       3814.78        44.28 o
   0  10   5        891.41        896.57        18.38 o
   1  10   5        358.00        409.72        14.81 o
   2  10   5       1513.61       1520.82        20.28 o
   3  10   5        434.52        418.99        15.38 o
   4  10   5       2239.46       2295.28        31.50 o
   5  10   5         49.26         49.67        11.09 o
   6  10   5         47.62         55.63        11.18 o
   7  10   5        577.57        567.43        33.62 o
   8  10   5       1136.01       1179.48        39.02 o
   9  10   5        942.75        946.28        40.92 o
  10  10   5          2.51         -0.75        14.36 o
 -10  11   5          0.57          8.53        18.30 o
  -9  11   5         39.02         48.25        18.94 o
  -8  11   5        855.95        946.39        39.26 o
  -7  11   5          4.17         19.07        14.20 o
  -6  11   5        994.49        988.58        25.24 o
  -5  11   5         34.03         63.74        14.06 o
  -4  11   5          4.14         13.49         8.59 o
  -3  11   5        143.43        170.54        16.04 o
  -2  11   5       1294.35       1244.07        28.09 o
  -1  11   5        349.54        381.71        21.32 o
   0  11   5       3042.08       3032.60        43.15 o
   1  11   5        852.52        833.15        22.89 o
   2  11   5        979.97        974.88        22.23 o
   3  11   5       1158.84       1093.89        21.28 o
   4  11   5         17.39         33.92        10.70 o
   5  11   5        124.41        109.17        14.96 o
   6  11   5        263.29        252.09        23.10 o
   7  11   5         15.65         50.10        15.00 o
   8  11   5        803.21        866.36        59.26 o
   9  11   5        122.37         99.96        22.02 o
  -9  12   5         44.42         14.38        17.40 o
  -8  12   5        177.86        167.21        20.03 o
  -7  12   5         27.11         19.36        11.15 o
  -6  12   5        180.89        185.37        17.13 o
  -5  12   5        595.20        561.32        22.78 o
  -4  12   5        628.75        648.69        27.70 o
  -3  12   5        424.36        492.63        26.24 o
  -2  12   5       1994.61       1919.59        33.52 o
  -1  12   5         72.87        159.60        24.47 o
   0  12   5       1513.45       1581.99        28.65 o
   1  12   5         90.42        117.07        17.47 o
   2  12   5          2.32         60.86        12.66 o
   3  12   5       1223.97       1178.18        33.45 o
   4  12   5        143.12        175.64        18.20 o
   5  12   5        631.34        660.97        20.48 o
   6  12   5         70.92         71.52        16.96 o
   7  12   5        166.72        183.74        24.22 o
   8  12   5        695.37        713.71        41.40 o
   9  12   5         77.42         95.46        49.99 o
  -9  13   5        560.06        545.04        34.90 o
  -8  13   5        171.37        101.91        18.97 o
  -7  13   5        237.30        203.48        20.04 o
  -6  13   5       2630.41       2640.87        40.95 o
  -5  13   5          3.43         33.37        13.22 o
  -4  13   5       1006.33       1052.42        27.48 o
  -3  13   5        434.27        456.82        23.51 o
  -2  13   5       1280.26       1260.67        27.50 o
  -1  13   5        439.39        402.91        29.87 o
   0  13   5       1414.63       1370.31        35.08 o
   1  13   5        738.77        739.65        24.91 o
   2  13   5        155.91        133.56        20.12 o
   3  13   5       1927.20       1927.77        31.45 o
   4  13   5        166.27        170.17        17.79 o
   5  13   5        959.26       1002.46        26.94 o
   6  13   5         92.30         88.85        14.92 o
   7  13   5        132.42         77.35        23.65 o
   8  13   5        899.78        907.54        37.23 o
  -8  14   5        240.82        212.80        20.34 o
  -7  14   5        635.54        568.31        26.17 o
  -6  14   5        385.26        394.32        22.11 o
  -5  14   5        519.99        516.51        26.21 o
  -4  14   5        240.80        231.85        23.28 o
  -3  14   5        135.64        115.92        16.90 o
  -2  14   5        737.54        692.70        23.25 o
  -1  14   5       1522.02       1554.05        32.71 o
   0  14   5        400.58        343.53        27.06 o
   1  14   5        147.16        154.03        20.92 o
   2  14   5        202.38        194.54        27.06 o
   3  14   5        180.03        179.57        19.43 o
   4  14   5       2368.02       2483.70        41.04 o
   5  14   5          1.83          2.50         9.85 o
   6  14   5        172.34        183.28        20.05 o
   7  14   5        353.45        358.17        30.81 o
  -7  15   5          5.01         10.52        14.01 o
  -6  15   5         31.02         63.81        18.23 o
  -5  15   5        365.01        331.29        30.77 o
  -4  15   5         93.85         98.59        16.53 o
  -3  15   5        153.72        180.97        19.46 o
  -2  15   5         10.03         21.17        12.38 o
  -1  15   5         96.98        112.88        20.07 o
   0  15   5        143.95        144.60        19.94 o
   1  15   5        435.87        429.93        23.48 o
   2  15   5         36.99         34.67        14.68 o
   3  15   5         30.91         26.12         9.52 o
   4  15   5         31.23         38.59        13.85 o
   5  15   5         18.74         11.96         7.72 o
   6  15   5        230.08        222.93        21.67 o
  -5  16   5        930.71        929.00        32.70 o
  -4  16   5        119.61        113.88        20.46 o
  -3  16   5         15.08          8.73        12.50 o
  -2  16   5        262.79        239.12        27.07 o
  -1  16   5        560.19        620.98        30.86 o
   0  16   5         56.81         89.66        19.37 o
   1  16   5         33.68         37.83        12.31 o
   2  16   5         19.22         21.97         9.08 o
   3  16   5         20.31         37.72        12.94 o
   4  16   5       1334.34       1439.37        35.47 o
  -3  17   5         55.68         36.60        13.46 o
  -2  17   5        825.17        916.76        31.90 o
  -1  17   5        315.24        264.09        24.38 o
   0  17   5        625.38        576.91        34.61 o
   1  17   5        187.68        172.17        23.11 o
   2  17   5         31.29         32.66        12.08 o
 -13   0   6        479.21        631.90        50.85 o
 -12   0   6         28.44         38.86        21.59 o
 -11   0   6        221.89        268.99        40.07 o
 -10   0   6         19.63         13.04        12.79 o
  -9   0   6       6164.02       6099.06        98.91 o
  -8   0   6       9679.17      10188.19       111.46 o
  -7   0   6       9567.73       9961.28       127.54 o
  -6   0   6       1965.56       1894.73        45.53 o
  -5   0   6       3910.00       4056.79        52.55 o
  -4   0   6       4917.95       4468.08        41.83 o
  -3   0   6          5.57         21.56         5.10 o
  -2   0   6       7973.93       7195.71        37.87 o
  -1   0   6        321.78        302.86        12.98 o
   0   0   6       1117.12       1178.25        18.56 o
   1   0   6      21051.99      21245.75        90.74 o
   2   0   6       3516.09       3291.68        31.35 o
   3   0   6       3555.28       3310.23        47.71 o
   4   0   6       1232.11       1152.99        30.96 o
   5   0   6       2814.15       2783.39        41.90 o
   6   0   6       4772.41       4726.99        95.14 o
   7   0   6       6125.46       5967.95        93.10 o
   8   0   6        355.67        347.57        29.02 o
   9   0   6       2492.70       2356.19        54.22 o
  10   0   6         48.15         28.48        19.34 o
  11   0   6         67.41         43.85        35.46 o
  12   0   6       1947.69       1976.27        61.65 o
 -13   1   6         76.68         51.31        24.75 o
 -12   1   6        191.02        255.31        30.41 o
 -11   1   6        240.64        253.80        33.59 o
 -10   1   6          6.92          9.26        11.91 o
  -9   1   6       2894.57       2834.64        42.11 o
  -8   1   6       8513.55       8594.86        94.75 o
  -7   1   6       3358.04       3626.79        49.78 o
  -6   1   6        304.97        363.19        20.57 o
  -5   1   6        621.01        691.20        11.96 o
  -4   1   6        306.86        375.17         9.85 o
  -3   1   6       5742.97       5407.27        31.61 o
  -2   1   6        774.42       1057.36        18.47 o
  -1   1   6         68.52        156.56         8.67 o
   0   1   6        501.79        607.62        15.79 o
   1   1   6        480.18        420.71        10.71 o
   2   1   6      21040.97      21895.53       129.18 o
   3   1   6         12.14        137.69        16.74 o
   4   1   6       1084.45       1073.32        20.16 o
   5   1   6         92.32        160.63        17.15 o
   6   1   6       3329.81       3177.99        53.16 o
   7   1   6        371.36        390.59        22.72 o
   8   1   6        138.51        188.18        22.89 o
   9   1   6        251.25        212.53        28.87 o
  10   1   6         38.85         36.84        15.37 o
  11   1   6        551.07        564.56        28.92 o
  12   1   6        167.84        170.66        24.43 o
 -13   2   6         25.58         28.44        13.80 o
 -12   2   6         21.90          9.47        12.67 o
 -11   2   6         71.67         52.80        21.54 o
 -10   2   6          3.48         10.14         9.95 o
  -9   2   6       1181.78       1128.89        30.46 o
  -8   2   6         18.43         36.95        18.28 o
  -7   2   6         33.43         65.38         7.06 o
  -6   2   6         92.24        308.11        13.88 o
  -5   2   6        103.19        154.58        10.04 o
  -4   2   6        973.13        914.98        24.98 o
  -3   2   6          9.07         20.20         3.98 o
  -2   2   6       2360.15       2187.83        49.66 o
  -1   2   6        768.45        765.96        12.41 o
   0   2   6        967.52       1021.65        15.32 o
   1   2   6         93.90         54.94        11.21 o
   2   2   6       1228.19       1517.03        12.43 o
   3   2   6          3.54         74.64         4.08 o
   4   2   6        136.37        199.62         7.53 o
   5   2   6         42.46         94.26        12.49 o
   6   2   6        598.01        616.19        20.96 o
   7   2   6        490.55        503.58        21.29 o
   8   2   6        172.28        254.50        22.35 o
   9   2   6        570.77        545.80        28.67 o
  10   2   6        661.19        603.97        30.76 o
  11   2   6         33.54         14.15        10.26 o
  12   2   6        209.46         79.13        62.43 o
 -13   3   6        584.04        558.07        37.19 o
 -12   3   6        926.75        942.26        35.41 o
 -11   3   6          2.51         20.37        12.15 o
 -10   3   6         54.23         46.51        14.08 o
  -9   3   6          8.61         17.22        10.30 o
  -8   3   6       3265.91       3130.64        47.64 o
  -7   3   6       2937.67       2920.49        37.30 o
  -6   3   6       1274.38       1257.93        37.59 o
  -5   3   6         20.30         20.36         6.56 o
  -4   3   6       1037.07       1023.31        20.78 o
  -3   3   6      10702.89      10306.00        64.21 o
  -2   3   6        717.83        733.89        10.68 o
  -1   3   6        153.13        207.49         7.03 o
   0   3   6       1104.33       1221.12        13.47 o
   1   3   6        935.54       1055.68        12.49 o
   2   3   6      21517.50      21275.34       129.81 o
   3   3   6        582.87        417.17         9.40 o
   4   3   6        397.84        421.56         5.83 o
   5   3   6        453.57        406.49        14.76 o
   6   3   6       3466.82       3435.74        43.67 o
   7   3   6       4664.21       4684.29        75.13 o
   8   3   6       1592.89       1627.77        33.64 o
   9   3   6         17.48         18.43        10.85 o
  10   3   6         94.15         84.18        16.20 o
  11   3   6       1923.26       1955.89        40.77 o
 -12   4   6         95.08         95.19        22.31 o
 -11   4   6        738.12        803.86        31.64 o
 -10   4   6        619.55        563.60        26.73 o
  -9   4   6       1392.67       1370.70        28.30 o
  -8   4   6        215.19        251.92        19.43 o
  -7   4   6        929.33        950.82        25.08 o
  -6   4   6       1559.86       1495.02        19.15 o
  -5   4   6       2250.71       2217.29        29.46 o
  -4   4   6       3810.19       3767.20        25.22 o
  -3   4   6        108.79        181.53         9.70 o
  -2   4   6       7053.14       7064.95        88.64 o
  -1   4   6       2138.99       2016.57        36.31 o
   0   4   6       1407.52       1417.04        13.26 o
   1   4   6       1480.80       1271.02        14.53 o
   2   4   6        627.79        673.02        11.39 o
   3   4   6       4399.72       4139.85        34.60 o
   4   4   6        628.84        593.51         9.81 o
   5   4   6       2244.44       2210.94        23.15 o
   6   4   6        333.76        338.47        19.20 o
   7   4   6       2634.25       2598.85        37.68 o
   8   4   6        905.12        964.96        30.37 o
   9   4   6         77.20         70.31        14.90 o
  10   4   6        445.11        419.80        28.89 o
  11   4   6        438.08        408.38        38.99 o
 -12   5   6          4.96         39.30        13.57 o
 -11   5   6        435.42        405.50        33.36 o
 -10   5   6         58.59         56.01        15.34 o
  -9   5   6        397.48        350.87        23.63 o
  -8   5   6        337.47        360.88        20.01 o
  -7   5   6         24.94        144.63        13.28 o
  -6   5   6       1224.88       1130.65        14.99 o
  -5   5   6         39.70         42.75         7.69 o
  -4   5   6       3464.43       3326.18        41.85 o
  -3   5   6         38.02         51.76         7.82 o
  -2   5   6        887.38       1040.14        16.65 o
  -1   5   6        265.18        278.39         9.63 o
   0   5   6        362.29        340.94        10.22 o
   1   5   6       1824.47       1693.61        17.02 o
   2   5   6         99.35        106.92         7.60 o
   3   5   6       4929.69       4939.99        26.02 o
   4   5   6        235.18        282.47        12.28 o
   5   5   6        550.83        499.95        11.41 o
   6   5   6       2853.84       2747.61        41.23 o
   7   5   6        260.76        279.12        22.73 o
   8   5   6         29.40         29.22        11.52 o
   9   5   6         27.71         27.54        11.62 o
  10   5   6        229.58        202.50        21.30 o
  11   5   6         90.39         60.24        17.70 o
 -12   6   6        531.16        541.06        33.35 o
 -11   6   6        507.69        616.99        30.75 o
 -10   6   6        135.53        200.41        22.90 o
  -9   6   6        108.54         87.71        16.44 o
  -8   6   6        497.12        560.48        25.42 o
  -7   6   6       1650.01       1701.45        25.54 o
  -6   6   6         77.94        113.74         8.87 o
  -5   6   6       1248.28       1224.15        15.04 o
  -4   6   6       1271.66       1131.55        17.88 o
  -3   6   6        277.32        276.08        10.22 o
  -2   6   6       1681.02       1378.87        16.51 o
  -1   6   6         86.54        154.27        10.64 o
   0   6   6          6.62         10.84         5.27 o
   1   6   6       3273.95       3087.08        28.61 o
   2   6   6       1953.45       1879.62        29.04 o
   3   6   6       2124.28       1991.12        26.42 o
   4   6   6        566.44        550.74        12.85 o
   5   6   6        207.66        216.52        10.73 o
   6   6   6        625.87        758.02        23.03 o
   7   6   6        798.43        800.70        28.49 o
   8   6   6          4.47         11.92        10.66 o
   9   6   6        338.51        372.72        24.19 o
  10   6   6        157.96        173.72        28.90 o
  11   6   6        121.61        145.37        21.78 o
 -12   7   6        698.93        860.76        35.75 o
 -11   7   6         13.83         18.28        12.90 o
 -10   7   6          8.86         24.45        16.56 o
  -9   7   6        187.52        207.04        23.23 o
  -8   7   6       3806.22       3913.64        55.21 o
  -7   7   6       1572.62       1616.21        26.21 o
  -6   7   6        233.52        304.24        14.61 o
  -5   7   6          3.57         21.29         5.92 o
  -4   7   6         21.54         15.65         5.90 o
  -3   7   6       7052.94       7035.60        71.46 o
  -2   7   6       1890.13       1916.46        28.97 o
  -1   7   6       1065.25       1044.77        20.33 o
   0   7   6        201.79        216.96        10.84 o
   1   7   6       3733.03       3591.19        28.19 o
   2   7   6       5605.26       5657.00        39.78 o
   3   7   6         94.67         91.10        10.20 o
   4   7   6        535.94        539.08        14.75 o
   5   7   6        789.64        694.69        14.95 o
   6   7   6       2477.30       2395.73        31.43 o
   7   7   6       2793.55       2866.08        45.87 o
   8   7   6          1.54          8.39        10.70 o
   9   7   6         47.32         48.09        14.06 o
  10   7   6        332.71        311.94        26.40 o
  11   7   6       1387.10       1413.78        53.38 o
 -11   8   6         79.88         88.19        19.67 o
 -10   8   6        829.79        885.34        30.69 o
  -9   8   6        856.84        858.99        27.14 o
  -8   8   6         90.83         97.71        13.90 o
  -7   8   6        494.05        503.14        17.52 o
  -6   8   6       1332.41       1301.05        21.07 o
  -5   8   6       2622.44       2558.90        43.61 o
  -4   8   6        209.85        219.53         9.67 o
  -3   8   6        126.58        147.00         8.08 o
  -2   8   6         77.37         88.80        12.05 o
  -1   8   6       5338.80       5411.77        53.13 o
   0   8   6       3112.83       3135.86        33.98 o
   1   8   6          1.44          6.10         5.69 o
   2   8   6        149.77        182.86        16.05 o
   3   8   6       2432.09       2343.53        25.69 o
   4   8   6        932.97        945.69        15.04 o
   5   8   6        968.89        904.16        16.64 o
   6   8   6         25.41         40.73        10.36 o
   7   8   6          0.27         14.17        11.82 o
   8   8   6        592.12        587.86        37.07 o
   9   8   6       1317.17       1287.06        46.42 o
  10   8   6         42.58         11.55        16.64 o
 -11   9   6         87.56        124.55        26.12 o
 -10   9   6        434.28        378.34        26.53 o
  -9   9   6        573.64        548.44        30.27 o
  -8   9   6        596.96        620.98        23.46 o
  -7   9   6        314.18        254.17        20.44 o
  -6   9   6       1015.42       1012.39        25.84 o
  -5   9   6         56.25        125.25        15.29 o
  -4   9   6       1304.94       1207.74        25.23 o
  -3   9   6       1573.74       1579.14        23.78 o
  -2   9   6        265.51        257.03        15.70 o
  -1   9   6       1485.86       1540.65        37.51 o
   0   9   6       1903.01       1892.23        30.45 o
   1   9   6        597.74        601.17        17.00 o
   2   9   6         33.38        119.54        14.00 o
   3   9   6       1853.09       1767.54        22.97 o
   4   9   6        511.82        558.32        21.15 o
   5   9   6       1264.29       1233.53        21.07 o
   6   9   6         28.29         22.40        10.16 o
   7   9   6         71.79         75.50        21.45 o
   8   9   6       1197.95       1222.40        38.27 o
   9   9   6        140.44        130.95        23.05 o
  10   9   6        139.40        145.28        26.21 o
 -10  10   6         36.36         59.15        18.23 o
  -9  10   6        191.43        183.03        21.25 o
  -8  10   6         45.95         59.78        14.05 o
  -7  10   6        655.68        728.94        27.16 o
  -6  10   6        129.09        133.06        20.56 o
  -5  10   6        192.81        202.25        17.92 o
  -4  10   6       1400.32       1381.94        25.67 o
  -3  10   6        959.43        922.55        21.60 o
  -2  10   6       3851.16       3802.22        44.25 o
  -1  10   6         32.39        166.55        17.49 o
   0  10   6       1739.76       1809.27        33.58 o
   1  10   6        232.88        283.56        19.48 o
   2  10   6         75.86        146.44        18.31 o
   3  10   6       1952.67       2020.47        32.14 o
   4  10   6          6.79        121.06        14.60 o
   5  10   6        914.66        865.48        22.76 o
   6  10   6        202.65        230.35        24.70 o
   7  10   6        833.09        827.10        36.44 o
   8  10   6       1025.61        997.54        45.01 o
   9  10   6         25.95         77.12        22.46 o
 -10  11   6        343.14        323.32        41.66 o
  -9  11   6        626.30        564.42        30.42 o
  -8  11   6         16.91         11.77        13.19 o
  -7  11   6        450.32        489.32        26.57 o
  -6  11   6         31.52         33.08        14.39 o
  -5  11   6         53.50         78.31        14.85 o
  -4  11   6        556.31        562.18        32.67 o
  -3  11   6       3089.08       3054.73        41.80 o
  -2  11   6       3071.00       3159.83        47.55 o
  -1  11   6       1978.88       1835.30        29.97 o
   0  11   6         56.37         73.60        13.28 o
   1  11   6       3489.51       3545.61        47.72 o
   2  11   6         67.91         98.97        15.61 o
   3  11   6       1875.85       1940.74        34.13 o
   4  11   6        303.80        276.78        16.40 o
   5  11   6         82.89         95.12        16.14 o
   6  11   6        987.68       1050.55        29.49 o
   7  11   6        574.15        572.27        33.35 o
   8  11   6         28.18         34.08        17.86 o
   9  11   6         17.30         31.21        21.62 o
  -9  12   6          2.91         17.33        18.41 o
  -8  12   6        821.67        850.73        29.84 o
  -7  12   6         21.52         19.98        15.61 o
  -6  12   6         49.62         41.84        16.09 o
  -5  12   6       1185.10       1178.36        26.24 o
  -4  12   6         62.77         62.79        14.06 o
  -3  12   6         17.76         45.80        14.87 o
  -2  12   6        408.23        364.36        24.76 o
  -1  12   6        265.41        271.90        21.21 o
   0  12   6       2323.56       2277.42        32.27 o
   1  12   6       1535.36       1395.63        32.79 o
   2  12   6         22.72         34.62        12.28 o
   3  12   6         71.91         63.57        12.92 o
   4  12   6       1467.60       1616.40        30.50 o
   5  12   6        139.86        159.45        19.82 o
   6  12   6        262.97        277.77        28.25 o
   7  12   6        297.90        291.52        34.34 o
   8  12   6         21.97          4.22        17.26 o
  -8  13   6        464.97        503.42        33.69 o
  -7  13   6        153.02        170.48        23.59 o
  -6  13   6        235.93        287.12        28.15 o
  -5  13   6         51.01         38.38        12.86 o
  -4  13   6         27.71         25.63        11.75 o
  -3  13   6         61.82         92.98        15.82 o
  -2  13   6          7.55         17.53        10.32 o
  -1  13   6        437.11        437.97        22.53 o
   0  13   6        366.23        361.94        21.73 o
   1  13   6         36.28         51.85        12.68 o
   2  13   6        753.85        748.65        37.90 o
   3  13   6         81.58         58.70        13.18 o
   4  13   6        625.23        672.45        30.09 o
   5  13   6        334.75        301.48        22.96 o
   6  13   6        337.90        385.03        30.32 o
   7  13   6         74.84         58.61        19.76 o
  -7  14   6         18.37         27.65        15.75 o
  -6  14   6         68.80         28.30        14.81 o
  -5  14   6       1258.89       1251.30        46.85 o
  -4  14   6         13.83         40.29        14.90 o
  -3  14   6         25.63         34.28        13.57 o
  -2  14   6        364.75        412.69        24.91 o
  -1  14   6        583.05        574.30        23.23 o
   0  14   6       1102.60       1139.55        29.00 o
   1  14   6        130.48        138.20        17.63 o
   2  14   6        188.84        133.89        20.21 o
   3  14   6        247.91        256.53        22.91 o
   4  14   6        245.54        230.49        30.82 o
   5  14   6        240.95        276.51        23.12 o
   6  14   6         32.03         24.99        18.37 o
  -6  15   6        526.26        517.58        28.15 o
  -5  15   6        109.54         99.32        21.69 o
  -4  15   6        801.92        814.30        37.96 o
  -3  15   6         57.15         45.49        16.82 o
  -2  15   6        466.48        463.48        27.32 o
  -1  15   6        577.69        627.92        25.83 o
   0  15   6        824.04        838.00        30.23 o
   1  15   6        666.57        673.25        30.06 o
   2  15   6        199.38        192.87        21.17 o
   3  15   6        639.46        644.94        27.19 o
   4  15   6          1.14         12.14         9.80 o
   5  15   6        597.32        596.12        29.64 o
  -5  16   6        529.77        539.22        36.68 o
  -4  16   6         49.58         64.12        16.86 o
  -3  16   6         16.56         13.09        11.98 o
  -2  16   6        354.38        332.06        32.27 o
  -1  16   6        374.51        416.37        25.19 o
   0  16   6        393.67        326.49        25.28 o
   1  16   6         17.04         26.04        11.13 o
   2  16   6          0.12         17.36         9.27 o
   3  16   6         22.28         25.74        11.16 o
   4  16   6        388.15        327.39        30.49 o
  -2  17   6        183.30        195.34        21.34 o
  -1  17   6        136.63        108.47        22.63 o
   0  17   6         36.85         42.23        15.43 o
   1  17   6         22.57         51.89        14.78 o
 -12   1   7        518.16        596.77        37.10 o
 -11   1   7         14.09         41.37        14.72 o
 -10   1   7        295.92        322.13        24.52 o
  -9   1   7         11.32         17.20        15.38 o
  -8   1   7        873.41        825.28        27.49 o
  -7   1   7        480.02        507.88        20.40 o
  -6   1   7         24.17         81.72        15.58 o
  -5   1   7         29.35         26.10         3.90 o
  -4   1   7        914.72        962.66        11.50 o
  -3   1   7       5025.22       4655.27        28.37 o
  -2   1   7          8.60        222.63        12.63 o
  -1   1   7       1281.09       1218.06        14.65 o
   0   1   7        709.09        666.01        11.21 o
   1   1   7        383.67        454.48        10.08 o
   2   1   7       8865.52       8149.66        36.46 o
   3   1   7        166.94        299.42        14.55 o
   4   1   7         33.20         66.06        11.85 o
   5   1   7        217.05        222.74        19.26 o
   6   1   7       1286.01       1325.30        23.99 o
   7   1   7       1860.89       1846.29        33.62 o
   8   1   7         15.99         73.63        16.38 o
   9   1   7         47.60         60.08        16.05 o
  10   1   7         40.64         36.75        12.35 o
  11   1   7       1451.73       1391.93        37.53 o
 -12   2   7         35.96         62.13        20.32 o
 -11   2   7       2338.98       2444.22        50.04 o
 -10   2   7         24.11         35.16        13.26 o
  -9   2   7        133.37        122.17        27.73 o
  -8   2   7        316.56        326.80        24.01 o
  -7   2   7        443.09        381.49        22.94 o
  -6   2   7       1979.71       1911.13        28.17 o
  -5   2   7        235.79        239.30        11.71 o
  -4   2   7       3780.44       3635.41        61.33 o
  -3   2   7       1058.33       1019.84        21.46 o
  -2   2   7      13966.34      14033.95        77.29 o
  -1   2   7       7134.30       7552.63        30.65 o
   0   2   7        341.61        402.61        10.81 o
   1   2   7       2927.53       2699.08        26.02 o
   2   2   7         60.71         80.99         5.49 o
   3   2   7      12062.52      11544.15       107.28 o
   4   2   7        539.64        510.43        15.97 o
   5   2   7        330.79        330.78        17.42 o
   6   2   7       1025.24       1026.00        23.18 o
   7   2   7        813.17        831.95        31.17 o
   8   2   7       2166.06       2189.58        42.37 o
   9   2   7        308.97        305.45        25.58 o
  10   2   7        576.69        543.40        30.32 o
  11   2   7        228.93        236.66        30.09 o
 -12   3   7        136.14        154.44        21.57 o
 -11   3   7        151.29        184.74        26.23 o
 -10   3   7          1.45         15.23        10.23 o
  -9   3   7        178.26        163.48        20.87 o
  -8   3   7        660.86        633.00        26.97 o
  -7   3   7        409.27        511.23        21.73 o
  -6   3   7        159.23        171.12        14.94 o
  -5   3   7        460.14        454.76        14.57 o
  -4   3   7        662.64        599.74        17.53 o
  -3   3   7         55.12         82.57         7.39 o
  -2   3   7       3874.75       4436.80        29.93 o
  -1   3   7         71.15        130.26         6.12 o
   0   3   7        422.44        443.11        10.41 o
   1   3   7       1542.87       1481.95        18.05 o
   2   3   7       1081.21       1008.70        15.54 o
   3   3   7       1313.97       1869.07        30.01 o
   4   3   7        966.04        873.32        14.16 o
   5   3   7        261.75        249.12        20.14 o
   6   3   7        147.39        149.92        19.32 o
   7   3   7         36.69         42.26        14.54 o
   8   3   7        719.54        830.34        30.81 o
   9   3   7         26.14         40.12        12.84 o
  10   3   7         54.58         35.85        14.34 o
  11   3   7        237.97        174.08        29.18 o
 -12   4   7          0.90         20.86        10.93 o
 -11   4   7        244.78        239.72        23.77 o
 -10   4   7         56.26         45.91        17.54 o
  -9   4   7         14.73         19.94        12.79 o
  -8   4   7        701.31        660.98        22.08 o
  -7   4   7        471.46        403.03        18.13 o
  -6   4   7        702.49        775.46        21.16 o
  -5   4   7         56.09        109.32         6.84 o
  -4   4   7        662.35        644.97        17.36 o
  -3   4   7        513.14        460.34        10.32 o
  -2   4   7      13507.18      14222.34        87.65 o
  -1   4   7       1529.01       1698.48        19.87 o
   0   4   7         74.14        104.65         9.55 o
   1   4   7        998.33        964.38        17.48 o
   2   4   7        109.84        123.34         7.32 o
   3   4   7       8015.80       8199.67        48.50 o
   4   4   7         62.48        181.23         9.26 o
   5   4   7          0.89         50.77        12.53 o
   6   4   7         97.44        113.54        16.06 o
   7   4   7       2626.06       2602.04        43.63 o
   8   4   7        218.86        208.34        22.40 o
   9   4   7        465.02        466.03        27.31 o
  10   4   7         10.78         20.78        11.18 o
  11   4   7        283.72        264.17        30.95 o
 -12   5   7       1016.72       1228.98        37.24 o
 -11   5   7        358.28        316.32        28.57 o
 -10   5   7         80.34         93.50        20.12 o
  -9   5   7         32.10         18.87        14.82 o
  -8   5   7       3840.43       3903.18        38.43 o
  -7   5   7       1745.66       1829.84        28.14 o
  -6   5   7          2.36         45.39        11.57 o
  -5   5   7       1750.41       1747.15        20.19 o
  -4   5   7        509.74        515.14        12.69 o
  -3   5   7       9146.56       9096.73        39.23 o
  -2   5   7         36.25        130.98        13.00 o
  -1   5   7        430.02        376.48         8.78 o
   0   5   7         43.10         42.66         4.97 o
   1   5   7       1615.47       1603.01        19.65 o
   2   5   7      11473.14      11942.19        61.69 o
   3   5   7        142.76        156.63        11.10 o
   4   5   7       1502.71       1394.62        14.00 o
   5   5   7        595.61        571.96        21.52 o
   6   5   7       2935.56       2855.40        39.46 o
   7   5   7        950.03       1013.03        32.64 o
   8   5   7         46.46         50.92        15.34 o
   9   5   7        135.36        138.88        20.37 o
  10   5   7         14.81         16.20        12.15 o
  11   5   7       1603.87       1601.39        39.57 o
 -12   6   7         15.35         40.66        15.94 o
 -11   6   7        585.54        684.63        31.16 o
 -10   6   7        337.31        362.64        25.17 o
  -9   6   7        744.16        762.17        27.48 o
  -8   6   7         31.45         56.16        14.41 o
  -7   6   7        456.01        515.60        19.30 o
  -6   6   7        537.14        598.11        15.81 o
  -5   6   7       1159.26       1050.84        13.30 o
  -4   6   7       2723.70       2679.63        24.43 o
  -3   6   7         13.13         29.59         5.32 o
  -2   6   7       1733.95       1609.91        34.16 o
  -1   6   7       2111.50       2067.88        32.67 o
   0   6   7       1963.99       2082.54        35.66 o
   1   6   7       1698.21       1521.09        21.78 o
   2   6   7        654.61        766.00        23.50 o
   3   6   7       2165.65       1974.29        19.31 o
   4   6   7        712.48        738.75        13.06 o
   5   6   7       3145.36       3122.08        59.31 o
   6   6   7          6.70         15.76        10.35 o
   7   6   7        659.37        724.67        25.73 o
   8   6   7       1035.72       1087.03        41.12 o
   9   6   7        496.43        426.16        27.00 o
  10   6   7         76.64         48.29        14.59 o
 -11   7   7        218.05        250.76        24.71 o
 -10   7   7         70.85         53.08        15.50 o
  -9   7   7        491.15        535.59        25.15 o
  -8   7   7         83.52        117.16        19.05 o
  -7   7   7        751.12        766.46        21.74 o
  -6   7   7        683.57        666.55        18.01 o
  -5   7   7        374.87        415.41        13.17 o
  -4   7   7       1079.72       1012.89        17.88 o
  -3   7   7        218.62        214.53         9.47 o
  -2   7   7        635.65        731.05        17.88 o
  -1   7   7        320.46        316.44        14.23 o
   0   7   7         69.35        103.12        11.15 o
   1   7   7       1842.81       1729.75        24.24 o
   2   7   7       5056.78       4981.68        48.55 o
   3   7   7        282.41        452.81        12.72 o
   4   7   7       1587.50       1643.38        27.51 o
   5   7   7        838.18        756.77        14.19 o
   6   7   7        446.67        380.30        21.92 o
   7   7   7         93.96        151.72        19.00 o
   8   7   7       2427.32       2382.82        46.95 o
   9   7   7         10.60         19.00        11.91 o
  10   7   7        172.42        177.71        34.28 o
 -11   8   7        328.57        322.61        38.72 o
 -10   8   7        163.69        190.75        20.38 o
  -9   8   7         18.82         18.58        13.35 o
  -8   8   7        649.78        650.06        25.30 o
  -7   8   7       1203.23       1205.22        24.73 o
  -6   8   7       1285.03       1277.61        28.01 o
  -5   8   7         19.77        107.23        12.00 o
  -4   8   7        276.28        261.72        15.34 o
  -3   8   7          2.65         21.77         9.11 o
  -2   8   7       5871.89       5915.92        58.94 o
  -1   8   7         10.08         15.71         8.56 o
   0   8   7       1019.73       1063.44        19.95 o
   1   8   7       1507.91       1498.22        20.17 o
   2   8   7        474.31        468.88        16.45 o
   3   8   7       3799.95       3748.47        52.87 o
   4   8   7        859.69        830.34        19.97 o
   5   8   7        109.03        141.86        16.10 o
   6   8   7        270.70        271.71        27.57 o
   7   8   7       1661.52       1695.98        47.13 o
   8   8   7       1219.21       1217.75        39.44 o
   9   8   7        158.79        171.31        31.13 o
  10   8   7         40.19         32.97        35.13 o
 -11   9   7         76.13         51.03        20.25 o
 -10   9   7         19.95         32.71        18.43 o
  -9   9   7        494.54        433.72        32.97 o
  -8   9   7        220.53        245.83        29.41 o
  -7   9   7        898.21        918.02        31.37 o
  -6   9   7        769.20        751.52        27.07 o
  -5   9   7        196.50        217.24        17.46 o
  -4   9   7        934.60        904.48        25.97 o
  -3   9   7       2819.22       2840.57        35.81 o
  -2   9   7       2283.71       2265.21        33.91 o
  -1   9   7         99.02        125.35        14.28 o
   0   9   7       1713.39       1758.76        28.48 o
   1   9   7       1947.29       1903.35        31.52 o
   2   9   7        154.53        215.84        15.94 o
   3   9   7       2022.81       1955.34        28.27 o
   4   9   7        428.39        434.20        22.47 o
   5   9   7        428.68        424.27        19.64 o
   6   9   7        758.16        810.41        36.20 o
   7   9   7        790.74        762.66        35.04 o
   8   9   7         90.75         86.96        21.24 o
   9   9   7        159.68        220.65        30.77 o
 -10  10   7        799.57        747.17        35.17 o
  -9  10   7        670.51        717.34        37.14 o
  -8  10   7          8.94         13.78        18.20 o
  -7  10   7          0.49         15.44        11.02 o
  -6  10   7       1825.74       1875.86        32.14 o
  -5  10   7       2438.88       2331.78        29.00 o
  -4  10   7        296.19        292.09        14.01 o
  -3  10   7         40.34         72.47        14.13 o
  -2  10   7        251.48        279.27        18.86 o
  -1  10   7       2177.55       2158.41        33.83 o
   0  10   7       4021.37       4014.83        56.13 o
   1  10   7        115.05        154.42        24.58 o
   2  10   7         33.00         62.45        10.85 o
   3  10   7        467.46        369.50        16.28 o
   4  10   7       2989.22       3049.58        53.93 o
   5  10   7        166.59        203.47        17.97 o
   6  10   7        387.44        338.09        29.26 o
   7  10   7         33.37         29.89        18.11 o
   8  10   7        157.71        143.37        24.29 o
   9  10   7        953.01        981.23        55.44 o
  -9  11   7        369.51        387.34        31.49 o
  -8  11   7         39.68         22.75        19.47 o
  -7  11   7         20.21         29.17        13.18 o
  -6  11   7        191.71        234.80        29.09 o
  -5  11   7        140.28        129.93        17.94 o
  -4  11   7        702.02        666.07        21.46 o
  -3  11   7       1703.83       1679.00        27.23 o
  -2  11   7         19.70         27.00        10.26 o
  -1  11   7       1569.43       1502.37        27.80 o
   0  11   7        471.49        499.53        21.86 o
   1  11   7          0.22          8.60         9.11 o
   2  11   7        514.18        569.30        22.63 o
   3  11   7        136.72        122.49        16.39 o
   4  11   7       1040.64       1140.66        24.70 o
   5  11   7        600.13        648.00        28.47 o
   6  11   7         73.15         57.30        22.84 o
   7  11   7        154.23        176.27        26.94 o
   8  11   7        594.90        622.99        35.12 o
  -9  12   7        330.87        305.95        33.73 o
  -8  12   7          4.58         13.30        17.32 o
  -7  12   7        324.27        352.17        27.70 o
  -6  12   7        978.08       1008.69        29.80 o
  -5  12   7          7.51         36.30        13.18 o
  -4  12   7        417.61        395.17        25.36 o
  -3  12   7          1.02         13.49        12.05 o
  -2  12   7        940.41        929.64        31.59 o
  -1  12   7        541.58        525.07        30.12 o
   0  12   7        215.28        296.71        22.53 o
   1  12   7        248.73        255.60        20.78 o
   2  12   7        189.60        197.19        22.89 o
   3  12   7       1235.70       1163.12        30.70 o
   4  12   7        268.39        270.44        21.14 o
   5  12   7         11.70         57.55        14.96 o
   6  12   7         88.89        106.46        27.29 o
   7  12   7        262.43        294.94        44.35 o
   8  12   7        410.77        403.97        63.95 o
  -8  13   7        636.34        590.29        41.20 o
  -7  13   7        245.11        226.88        32.42 o
  -6  13   7        355.29        286.36        24.18 o
  -5  13   7         64.19         72.73        18.49 o
  -4  13   7       1978.08       2030.81        38.22 o
  -3  13   7         82.18         89.16        15.12 o
  -2  13   7        377.47        354.57        20.78 o
  -1  13   7       1365.25       1216.06        30.22 o
   0  13   7        583.27        612.64        22.59 o
   1  13   7       2697.53       2634.69        43.45 o
   2  13   7         17.18         12.17         8.37 o
   3  13   7       1090.15       1070.89        26.79 o
   4  13   7        135.46        128.37        22.05 o
   5  13   7       1697.36       1745.13        38.03 o
   6  13   7        905.11        948.95        43.09 o
   7  13   7         58.00         52.42        21.28 o
  -7  14   7         50.75         49.41        25.48 o
  -6  14   7        167.38        140.72        21.42 o
  -5  14   7       1130.80       1166.51        30.70 o
  -4  14   7         32.75         28.74        13.30 o
  -3  14   7        158.53        163.97        28.34 o
  -2  14   7        343.79        330.51        20.57 o
  -1  14   7        196.72        179.26        24.33 o
   0  14   7       1957.78       1871.97        44.78 o
   1  14   7        340.50        320.52        18.43 o
   2  14   7          1.59          4.02        11.70 o
   3  14   7        388.21        402.35        24.22 o
   4  14   7        977.47        958.14        30.51 o
   5  14   7        351.61        362.41        41.34 o
   6  14   7         25.24         11.05        18.58 o
  -6  15   7         70.21         80.24        20.25 o
  -5  15   7          5.95         11.77        14.29 o
  -4  15   7          3.20         16.15        15.40 o
  -3  15   7         16.46         26.69        12.70 o
  -2  15   7         49.61         48.56        15.57 o
  -1  15   7        136.34        132.52        18.71 o
   0  15   7        138.25        137.71        25.47 o
   1  15   7        185.15        157.38        24.16 o
   2  15   7         50.41         68.94        14.92 o
   3  15   7         79.70         79.04        18.27 o
   4  15   7        220.66        226.27        23.79 o
  -4  16   7         45.31         83.61        20.82 o
  -3  16   7         92.35         79.94        20.28 o
  -2  16   7        103.23         66.18        18.76 o
  -1  16   7        406.60        391.01        40.29 o
   0  16   7       1323.31       1479.03        35.31 o
   1  16   7        335.98        403.36        31.65 o
   2  16   7         28.62         33.67        12.92 o
   3  16   7         64.81         41.94        13.50 o
 -12   0   8        197.40        109.61        37.64 o
 -11   0   8       9544.72       9646.54       201.64 o
 -10   0   8         17.35         41.83        23.60 o
  -9   0   8        168.63        132.65        21.18 o
  -8   0   8          8.61         18.53        17.67 o
  -7   0   8        644.98        627.17        55.30 o
  -6   0   8       4079.55       4138.18        72.76 o
  -5   0   8        896.03        887.25        25.89 o
  -4   0   8       2474.58       2265.90        97.39 o
  -3   0   8       1182.36       1173.95        22.92 o
  -2   0   8      18263.40      18325.69        99.77 o
  -1   0   8       4652.49       4831.06        66.07 o
   0   0   8       1415.53       1465.23        26.48 o
   1   0   8         37.21         56.22        11.07 o
   2   0   8         24.30         17.22         4.02 o
   3   0   8      18011.90      18389.68       140.72 o
   4   0   8        141.22        110.70        49.31 o
   5   0   8       3205.43       3105.45       163.66 o
   6   0   8        402.34        354.38        24.25 o
   7   0   8         60.09         61.76        23.28 o
   8   0   8       3025.89       3030.89        58.58 o
   9   0   8         35.82         21.16        16.71 o
  10   0   8        209.13        203.54        41.72 o
  11   0   8        137.16        113.18        28.96 o
 -12   1   8       2516.12       2394.88        41.91 o
 -11   1   8         85.47         90.76        22.22 o
 -10   1   8       1060.23       1022.23        45.57 o
  -9   1   8         69.25         48.52        12.86 o
  -8   1   8        445.13        451.19        25.42 o
  -7   1   8       2693.90       2700.61        39.52 o
  -6   1   8          2.97         57.36        13.74 o
  -5   1   8        316.09        280.32        20.62 o
  -4   1   8        393.25        373.17        12.97 o
  -3   1   8       3867.13       3814.87        44.34 o
  -2   1   8       3377.46       3496.35        37.15 o
  -1   1   8       3792.80       3952.21        74.68 o
   0   1   8        199.80        192.30        10.90 o
   1   1   8          9.58         45.44         6.14 o
   2   1   8       7450.18       7371.75        42.19 o
   3   1   8          2.24        315.71        23.20 o
   4   1   8        218.46        236.09        24.27 o
   5   1   8        369.82        365.46        23.27 o
   6   1   8        923.02        994.11        23.97 o
   7   1   8        502.84        526.51        35.67 o
   8   1   8          5.66        111.49        25.08 o
   9   1   8        389.16        397.94        32.85 o
  10   1   8          3.42         15.27        13.11 o
  11   1   8        258.22        220.11        27.11 o
 -12   2   8        486.53        413.96        40.10 o
 -11   2   8         56.22        104.46        24.85 o
 -10   2   8        185.85        146.78        21.14 o
  -9   2   8          0.37         13.99        14.93 o
  -8   2   8         26.49         45.36        15.74 o
  -7   2   8        350.77        318.79        19.95 o
  -6   2   8        156.13        371.68        18.26 o
  -5   2   8        233.64        238.20        15.40 o
  -4   2   8        174.53        188.82         8.22 o
  -3   2   8         39.39         33.10         6.59 o
  -2   2   8        434.95        369.32         9.51 o
  -1   2   8        375.85        805.47        15.22 o
   0   2   8        640.99        715.21        14.58 o
   1   2   8        296.77        296.35        13.70 o
   2   2   8         62.16        109.16         8.24 o
   3   2   8       1916.99       1862.41        25.84 o
   4   2   8         22.78        253.45        18.59 o
   5   2   8        319.19        350.47        22.54 o
   6   2   8        802.92        810.24        36.01 o
   7   2   8        763.47        729.12        30.64 o
   8   2   8         62.55         67.83        16.33 o
   9   2   8        173.57        211.09        24.37 o
  10   2   8         28.55         20.21        11.84 o
  11   2   8        163.57        138.67        35.49 o
 -12   3   8       1210.25       1424.63        38.39 o
 -11   3   8          2.32         38.12        14.06 o
 -10   3   8        131.97        132.44        21.48 o
  -9   3   8         56.83         57.03        16.45 o
  -8   3   8       1744.01       1691.35        73.16 o
  -7   3   8       6011.93       6171.84        87.17 o
  -6   3   8         90.78        107.01        16.09 o
  -5   3   8       1374.90       1375.93        17.30 o
  -4   3   8         40.12         59.11         8.06 o
  -3   3   8      11454.95      11435.14       102.35 o
  -2   3   8       1873.22       1626.32        21.57 o
  -1   3   8       2633.56       2462.06        21.80 o
   0   3   8        601.88        604.60        13.00 o
   1   3   8         56.67         91.29         8.21 o
   2   3   8      15958.35      16694.44        54.88 o
   3   3   8         87.08         91.51        10.01 o
   4   3   8       2537.79       2578.95        38.69 o
   5   3   8        142.60        133.24        18.17 o
   6   3   8         56.61         64.09        13.25 o
   7   3   8       6838.76       6891.92        63.15 o
   8   3   8        320.64        293.55        27.95 o
   9   3   8        633.42        606.15        30.77 o
  10   3   8        101.35         50.59        17.19 o
  11   3   8        629.39        620.93        34.06 o
 -12   4   8        164.00        112.53        22.67 o
 -11   4   8        876.34       1041.22        35.82 o
 -10   4   8        525.00        512.31        36.57 o
  -9   4   8        230.88        236.22        25.64 o
  -8   4   8        107.16        147.29        19.03 o
  -7   4   8        746.67        777.36        23.25 o
  -6   4   8       1774.12       1894.25        26.49 o
  -5   4   8        439.48        413.87        14.45 o
  -4   4   8       1037.78       1004.41        11.81 o
  -3   4   8        697.14        673.68        12.68 o
  -2   4   8       3386.60       3262.97        19.78 o
  -1   4   8       4981.15       5058.54        41.94 o
   0   4   8        474.58        554.66        12.26 o
   1   4   8        873.35        869.24        15.87 o
   2   4   8        155.80        203.42        10.44 o
   3   4   8       3936.11       3871.25        41.64 o
   4   4   8        496.57        519.84        17.18 o
   5   4   8        343.66        395.65        18.65 o
   6   4   8       2255.64       2265.94        36.29 o
   7   4   8        277.72        326.39        25.30 o
   8   4   8       4422.49       4368.02        71.68 o
   9   4   8        297.26        250.50        27.17 o
  10   4   8         16.39         17.77        11.53 o
 -12   5   8         18.23         24.83        19.14 o
 -11   5   8          4.94         19.85        12.51 o
 -10   5   8        110.28        134.47        21.13 o
  -9   5   8        703.11        625.27        26.84 o
  -8   5   8        528.71        535.79        24.70 o
  -7   5   8         31.60         54.71        13.80 o
  -6   5   8         20.56         23.06         8.70 o
  -5   5   8         22.22         56.47         8.77 o
  -4   5   8        476.06        411.87        12.18 o
  -3   5   8        520.28        517.62        12.97 o
  -2   5   8         60.07        185.46         8.32 o
  -1   5   8        183.02        189.45         8.23 o
   0   5   8        576.06        547.31        12.41 o
   1   5   8       3368.92       3285.27        25.97 o
   2   5   8          6.26         14.87         5.24 o
   3   5   8         39.20        212.80        17.72 o
   4   5   8        251.15        205.07        17.69 o
   5   5   8         10.74         34.56        16.59 o
   6   5   8        605.78        604.52        21.55 o
   7   5   8         31.17         33.13        13.17 o
   8   5   8         56.98        252.57        23.85 o
   9   5   8         50.69         28.42        14.00 o
  10   5   8         94.24         89.28        20.66 o
 -11   6   8        513.61        611.18        36.57 o
 -10   6   8          1.44         29.86        14.12 o
  -9   6   8          0.30          2.01        10.89 o
  -8   6   8       1293.35       1333.01        32.65 o
  -7   6   8         88.30         92.12        15.33 o
  -6   6   8       1515.37       1527.97        21.80 o
  -5   6   8          6.52        145.72        15.34 o
  -4   6   8        353.43        316.39        10.87 o
  -3   6   8        594.86        613.24        16.47 o
  -2   6   8       3094.74       2892.01        27.64 o
  -1   6   8        107.83        152.42        13.76 o
   0   6   8        457.41        498.14        15.40 o
   1   6   8        862.63        838.69        12.69 o
   2   6   8       1963.98       1835.03        34.76 o
   3   6   8       2333.84       2364.80        24.36 o
   4   6   8        120.19        204.39        17.75 o
   5   6   8        392.27        408.98        18.37 o
   6   6   8        896.98        887.99        32.17 o
   7   6   8        310.73        302.41        22.84 o
   8   6   8       1563.59       1581.17        35.48 o
   9   6   8         96.54         82.31        28.26 o
  10   6   8          9.66         15.60        12.62 o
 -11   7   8          3.75         27.26        17.10 o
 -10   7   8        152.82        167.22        22.67 o
  -9   7   8          6.49          3.82         9.68 o
  -8   7   8       1028.48       1000.52        26.78 o
  -7   7   8       2790.65       2991.07        46.84 o
  -6   7   8         44.95         56.66         9.83 o
  -5   7   8        430.65        427.24        13.85 o
  -4   7   8        112.79        127.57         8.67 o
  -3   7   8       4625.44       4648.10        47.59 o
  -2   7   8       1398.65       1370.25        19.70 o
  -1   7   8        780.04        728.26        16.85 o
   0   7   8         30.54         40.46         9.95 o
   1   7   8        671.07        694.99        23.98 o
   2   7   8       7772.02       8049.38        76.20 o
   3   7   8        309.38        305.24        13.22 o
   4   7   8       2033.95       2015.92        27.32 o
   5   7   8         99.70        142.36        26.02 o
   6   7   8       1194.80       1320.55        45.38 o
   7   7   8        899.37        887.25        41.74 o
   8   7   8         51.83         60.96        19.57 o
   9   7   8        189.68        226.01        33.28 o
  10   7   8         10.83         11.61        13.65 o
 -11   8   8        319.55        317.41        35.50 o
 -10   8   8        134.05        108.92        40.46 o
  -9   8   8        409.67        418.40        30.91 o
  -8   8   8         37.35         31.06        19.94 o
  -7   8   8        155.12        175.75        28.05 o
  -6   8   8        746.19        769.52        26.25 o
  -5   8   8       1502.87       1471.90        29.27 o
  -4   8   8          9.38         22.89         9.18 o
  -3   8   8        810.66        813.86        17.68 o
  -2   8   8         31.85         62.72        10.79 o
  -1   8   8       1959.75       2044.52        28.75 o
   0   8   8        243.00        253.37        17.24 o
   1   8   8        971.59        924.85        22.53 o
   2   8   8        553.28        519.35        17.77 o
   3   8   8        427.82        387.90        21.88 o
   4   8   8       2719.02       2790.85        32.16 o
   5   8   8        371.22        354.31        29.46 o
   6   8   8        326.55        314.92        39.01 o
   7   8   8         83.73        115.43        28.01 o
   8   8   8        316.77        295.92        29.80 o
   9   8   8        439.80        456.12        41.16 o
 -10   9   8        121.45        117.36        37.02 o
  -9   9   8        435.20        384.09        33.01 o
  -8   9   8         14.17         26.69        18.90 o
  -7   9   8        415.83        387.08        28.36 o
  -6   9   8        434.67        366.77        33.65 o
  -5   9   8        432.57        397.97        28.55 o
  -4   9   8       2809.13       2885.85        35.72 o
  -3   9   8        940.75        937.54        20.47 o
  -2   9   8        756.82        775.86        20.35 o
  -1   9   8          5.84         14.30         7.60 o
   0   9   8        297.11        289.55        17.86 o
   1   9   8       1035.63        982.24        23.27 o
   2   9   8       1875.04       1868.81        27.98 o
   3   9   8         17.70         43.05        10.74 o
   4   9   8        711.41        722.34        19.12 o
   5   9   8        420.52        427.73        43.78 o
   6   9   8         26.87         33.07        18.02 o
   7   9   8        336.89        338.62        31.30 o
   8   9   8        436.95        370.65        32.31 o
   9   9   8         48.25         51.74        21.08 o
 -10  10   8        118.49        142.79        29.21 o
  -9  10   8        105.37         81.51        22.79 o
  -8  10   8        806.19        876.23        41.83 o
  -7  10   8        383.12        425.10        29.64 o
  -6  10   8       3284.41       3303.93        47.58 o
  -5  10   8         48.29        153.21        20.41 o
  -4  10   8        204.68        246.08        15.83 o
  -3  10   8         16.74         31.24        11.37 o
  -2  10   8       1206.90       1247.88        28.10 o
  -1  10   8        859.46        847.70        26.19 o
   0  10   8          3.44        149.79        19.08 o
   1  10   8        276.07        275.60        20.42 o
   2  10   8        327.56        307.34        25.91 o
   3  10   8       1516.28       1516.95        29.78 o
   4  10   8        242.12        219.07        19.78 o
   5  10   8        374.53        439.96        32.54 o
   6  10   8        477.98        405.42        35.49 o
   7  10   8        301.75        287.00        41.65 o
   8  10   8        491.65        545.59        34.33 o
  -9  11   8         80.60         65.57        24.04 o
  -8  11   8        651.10        667.75        37.91 o
  -7  11   8        709.32        799.45        39.34 o
  -6  11   8          2.94          5.28         8.65 o
  -5  11   8        606.49        645.27        32.11 o
  -4  11   8         79.36        103.69        16.32 o
  -3  11   8       1898.40       1928.59        34.90 o
  -2  11   8        176.04        210.47        16.03 o
  -1  11   8        524.06        485.14        20.89 o
   0  11   8        631.53        672.77        22.76 o
   1  11   8       1370.65       1462.67        34.35 o
   2  11   8        900.77        817.65        24.68 o
   3  11   8        435.88        423.20        22.24 o
   4  11   8        178.00        137.07        16.48 o
   5  11   8        156.27        210.04        27.87 o
   6  11   8       1166.80       1381.56        48.30 o
   7  11   8        590.76        550.29        35.78 o
   8  11   8         93.56         53.40        23.57 o
  -8  12   8         43.81         42.21        25.77 o
  -7  12   8         12.32         22.40        13.07 o
  -6  12   8        383.00        341.10        30.81 o
  -5  12   8        170.99        206.22        24.44 o
  -4  12   8         20.65         32.38        13.35 o
  -3  12   8        537.72        576.06        25.43 o
  -2  12   8        473.71        477.22        32.79 o
  -1  12   8          9.77         19.93        10.27 o
   0  12   8       2729.83       2667.38        38.49 o
   1  12   8         20.67         51.12        13.94 o
   2  12   8         28.19         51.31        14.64 o
   3  12   8        154.13        139.35        20.15 o
   4  12   8       1251.05       1259.95        32.56 o
   5  12   8        806.27        866.94        42.16 o
   6  12   8         66.36         39.52        20.96 o
   7  12   8         52.84         83.03        27.33 o
  -7  13   8        211.92        280.00        27.14 o
  -6  13   8         74.05         50.57        15.09 o
  -5  13   8          9.52         18.67        14.51 o
  -4  13   8          0.64          4.67         9.15 o
  -3  13   8         31.15         83.31        16.55 o
  -2  13   8        231.01        239.65        24.24 o
  -1  13   8       1304.29       1207.78        25.46 o
   0  13   8         67.25         56.03        13.73 o
   1  13   8        116.33         91.70        13.54 o
   2  13   8        303.87        332.08        23.03 o
   3  13   8         16.65         23.92        11.42 o
   4  13   8        900.86        881.15        37.00 o
   5  13   8        272.58        258.52        43.52 o
   6  13   8          5.57         11.52        22.27 o
  -6  14   8        181.23        187.25        30.74 o
  -5  14   8        218.65        168.85        19.07 o
  -4  14   8        114.58        171.31        22.88 o
  -3  14   8        256.62        232.52        22.31 o
  -2  14   8          4.25         14.70         8.62 o
  -1  14   8        505.88        530.02        26.98 o
   0  14   8        385.48        362.96        25.32 o
   1  14   8         11.21         51.97        13.01 o
   2  14   8        219.67        229.39        21.20 o
   3  14   8        516.37        557.96        31.47 o
   4  14   8        303.93        298.75        36.28 o
   5  14   8         35.85         33.34        16.20 o
  -5  15   8          9.46         13.23        13.78 o
  -4  15   8       1189.60       1342.94        40.26 o
  -3  15   8        177.71        152.45        22.72 o
  -2  15   8          3.22         11.39        11.22 o
  -1  15   8         69.93         66.69        16.47 o
   0  15   8        227.01        266.34        25.91 o
   1  15   8        497.57        436.42        26.69 o
   2  15   8         70.69         41.28        13.92 o
   3  15   8        132.77        136.20        20.08 o
  -3  16   8         99.33         85.28        19.80 o
  -2  16   8          0.63          8.21         9.96 o
  -1  16   8          3.17          3.37        14.06 o
   0  16   8        445.67        421.15        36.03 o
   1  16   8         39.96         26.85         9.12 o
 -12   1   9        627.21        800.63        72.76 o
 -11   1   9        248.92        204.00        33.69 o
 -10   1   9         30.97         29.41        14.16 o
  -9   1   9        163.93        124.49        19.79 o
  -8   1   9        915.76        858.39        55.38 o
  -7   1   9       1275.11       1227.21        29.72 o
  -6   1   9          0.43         79.61        16.07 o
  -5   1   9        336.66        366.65        16.15 o
  -4   1   9         16.46         19.17         5.87 o
  -3   1   9        680.34        638.73        13.58 o
  -2   1   9       5513.96       5428.58        47.16 o
  -1   1   9        249.71        264.75        16.89 o
   0   1   9        634.12        656.12        16.77 o
   1   1   9        938.22        987.21        17.59 o
   2   1   9       3955.97       3914.98        32.38 o
   3   1   9        366.24        408.97        18.71 o
   4   1   9        634.35        597.51        17.79 o
   5   1   9       1665.61       1563.81        32.06 o
   6   1   9        405.79        368.23        28.25 o
   7   1   9       1698.96       1754.41        43.42 o
   8   1   9        218.49        249.92        35.56 o
   9   1   9        565.33        570.27        25.78 o
  10   1   9         61.48         35.07        13.15 o
 -12   2   9         51.80         71.33        18.85 o
 -11   2   9        905.86       1015.85        37.52 o
 -10   2   9       1400.15       1505.97        38.45 o
  -9   2   9        423.68        351.26        28.20 o
  -8   2   9        284.32        289.36        30.49 o
  -7   2   9       1547.61       1389.91        32.57 o
  -6   2   9       3306.98       3339.24        46.89 o
  -5   2   9        164.43        195.60        16.57 o
  -4   2   9          2.84          7.94         2.66 o
  -3   2   9       2725.60       2726.32        24.55 o
  -2   2   9       5864.64       5606.87        65.52 o
  -1   2   9       5688.77       5545.90        28.42 o
   0   2   9         48.00         89.72         9.16 o
   1   2   9         43.85        110.79        10.02 o
   2   2   9        148.67        142.21         8.68 o
   3   2   9       7955.28       8188.48        85.09 o
   4   2   9        824.43        863.82        20.99 o
   5   2   9        415.15        373.45        25.57 o
   6   2   9         15.52         14.86        10.70 o
   7   2   9        520.39        517.27        27.13 o
   8   2   9       4081.67       4054.79        56.56 o
   9   2   9          5.61          9.18        12.67 o
  10   2   9         44.71         19.66        13.11 o
 -12   3   9        113.72         60.83        15.67 o
 -11   3   9          8.81         41.08        15.69 o
 -10   3   9          4.75         54.68        20.12 o
  -9   3   9        265.71        220.10        23.59 o
  -8   3   9        175.99        181.90        28.39 o
  -7   3   9        560.84        561.27        24.24 o
  -6   3   9        613.84        612.21        27.07 o
  -5   3   9        848.95       1043.64        18.04 o
  -4   3   9       1951.22       1858.31        50.38 o
  -3   3   9         67.21         59.25         8.80 o
  -2   3   9        279.64        319.87        11.30 o
  -1   3   9          7.26         96.98         9.83 o
   0   3   9        574.45        649.57        13.67 o
   1   3   9         15.81         24.74         5.86 o
   2   3   9        677.81        634.27        10.40 o
   3   3   9       1196.53       1339.50        27.48 o
   4   3   9        142.74        146.55        19.97 o
   5   3   9       1818.01       1781.12        32.15 o
   6   3   9        727.84        701.22        26.43 o
   7   3   9        339.56        324.83        25.40 o
   8   3   9          1.74        178.03        24.20 o
   9   3   9        337.06        310.20        32.93 o
  10   3   9         65.76         32.08        15.93 o
 -12   4   9         17.50         36.20        15.75 o
 -11   4   9        477.12        456.95        29.12 o
 -10   4   9          9.36         55.35        18.11 o
  -9   4   9         51.51         40.87        16.22 o
  -8   4   9         96.03         68.47        17.72 o
  -7   4   9        144.95        107.92        15.47 o
  -6   4   9       1172.77       1112.50        23.90 o
  -5   4   9       2615.09       2610.50        31.57 o
  -4   4   9        424.22        369.66        11.40 o
  -3   4   9        594.98        600.60        15.92 o
  -2   4   9       2841.97       2669.12        23.09 o
  -1   4   9        533.21        607.02        11.91 o
   0   4   9       1768.23       1832.11        19.98 o
   1   4   9        576.20        499.09        11.64 o
   2   4   9       1070.41        990.41        14.45 o
   3   4   9       2293.26       2305.90        26.19 o
   4   4   9       1327.58       1471.72        25.92 o
   5   4   9          7.83         54.55        12.83 o
   6   4   9        484.94        470.63        26.30 o
   7   4   9          7.98         14.99        11.17 o
   8   4   9       2167.99       2181.01        37.42 o
   9   4   9        167.19        211.45        25.72 o
  10   4   9         87.73         40.67        12.56 o
 -11   5   9          4.04         22.11        13.98 o
 -10   5   9        171.84        212.89        27.09 o
  -9   5   9        186.86        152.24        21.20 o
  -8   5   9         92.90         55.12        13.70 o
  -7   5   9       1971.00       2107.64        30.69 o
  -6   5   9         58.75         95.93        15.29 o
  -5   5   9        424.58        461.73        19.71 o
  -4   5   9         23.22         71.96         8.58 o
  -3   5   9       4016.03       4069.72        66.87 o
  -2   5   9       1911.25       1804.76        38.38 o
  -1   5   9       1496.25       1424.64        19.26 o
   0   5   9       3411.61       3273.85        45.54 o
   1   5   9         18.86         24.54         4.89 o
   2   5   9       2671.75       2785.22        27.91 o
   3   5   9          4.28          8.31         4.17 o
   4   5   9       1047.70       1075.59        34.34 o
   5   5   9        448.21        365.57        29.48 o
   6   5   9        199.52        237.58        20.75 o
   7   5   9       1695.84       1774.48        36.47 o
   8   5   9         86.80         92.51        17.05 o
   9   5   9        849.91        827.05        35.11 o
  10   5   9         37.93         22.33        15.85 o
 -11   6   9        557.08        581.14        40.66 o
 -10   6   9        306.88        292.29        31.69 o
  -9   6   9        834.01        816.24        27.25 o
  -8   6   9          0.33          7.76         9.71 o
  -7   6   9       1133.99       1107.41        28.77 o
  -6   6   9       1606.62       1705.06        26.08 o
  -5   6   9        404.17        371.17        16.40 o
  -4   6   9        679.36        674.94        12.74 o
  -3   6   9        150.73        144.93        13.68 o
  -2   6   9       1753.96       1741.08        20.06 o
  -1   6   9       1979.80       2126.96        35.87 o
   0   6   9        306.62        314.12        15.93 o
   1   6   9       1674.50       1592.93        20.17 o
   2   6   9       2068.45       2139.69        27.11 o
   3   6   9       1352.92       1311.09        17.22 o
   4   6   9       1049.27       1163.55        33.86 o
   5   6   9        322.70        337.43        35.07 o
   6   6   9          2.72         11.49        16.82 o
   7   6   9        221.77        258.59        51.26 o
   8   6   9        663.54        629.77        40.56 o
   9   6   9        267.64        269.82        43.03 o
 -11   7   9          3.20         27.93        19.23 o
 -10   7   9        537.56        498.51        37.87 o
  -9   7   9        173.61        197.05        28.32 o
  -8   7   9        781.46        705.19        32.27 o
  -7   7   9          2.58         23.36        18.70 o
  -6   7   9        145.80        122.89        16.13 o
  -5   7   9         21.59         28.13        12.09 o
  -4   7   9        977.20        978.00        20.71 o
  -3   7   9        173.52        159.53        12.57 o
  -2   7   9         96.26        157.66        18.47 o
  -1   7   9       2325.58       2249.04        30.11 o
   0   7   9        194.46        273.36        15.36 o
   1   7   9       2396.87       2391.67        35.91 o
   2   7   9       1616.02       1456.94        20.28 o
   3   7   9          2.16         28.93        10.21 o
   4   7   9        614.25        535.84        31.60 o
   5   7   9       1371.73       1324.60        49.56 o
   6   7   9        525.12        558.27        34.95 o
   7   7   9         50.91         61.30        23.57 o
   8   7   9        122.57        179.35        48.73 o
   9   7   9         96.55         71.21        25.61 o
 -10   8   9         89.18         66.11        23.60 o
  -9   8   9         16.47         30.43        22.30 o
  -8   8   9         78.88         62.42        23.23 o
  -7   8   9         55.39         64.82        24.28 o
  -6   8   9        600.76        616.58        31.40 o
  -5   8   9        212.89        297.57        24.51 o
  -4   8   9        332.11        356.82        17.93 o
  -3   8   9        852.68        837.95        24.57 o
  -2   8   9       1666.83       1731.41        29.32 o
  -1   8   9       4025.14       4015.91        43.15 o
   0   8   9        283.23        419.17        17.17 o
   1   8   9        389.93        342.92        17.01 o
   2   8   9        148.15        194.21        20.65 o
   3   8   9       1094.85       1118.94        21.50 o
   4   8   9         12.82          5.71        12.10 o
   5   8   9        509.46        651.78        46.02 o
   6   8   9        480.78        405.16        31.30 o
   7   8   9        256.24        251.38        30.92 o
   8   8   9        973.18       1109.86        90.63 o
   9   8   9         25.72         34.86        18.12 o
 -10   9   9         76.32         70.30        20.46 o
  -9   9   9       1160.22       1132.43        61.12 o
  -8   9   9        471.23        407.94        31.42 o
  -7   9   9        326.89        397.83        30.20 o
  -6   9   9         20.76         39.46        15.93 o
  -5   9   9        597.56        624.97        23.20 o
  -4   9   9        558.63        582.57        20.21 o
  -3   9   9        458.60        481.50        20.76 o
  -2   9   9        859.91        896.05        23.47 o
  -1   9   9        562.62        598.02        19.90 o
   0   9   9       2695.16       2553.53        43.64 o
   1   9   9       1348.74       1428.12        23.69 o
   2   9   9        597.34        650.68        21.08 o
   3   9   9        610.28        590.31        25.55 o
   4   9   9        293.06        294.65        34.34 o
   5   9   9        694.44        726.26        42.05 o
   6   9   9        704.38        683.14        46.64 o
   7   9   9        305.26        275.90        35.40 o
   8   9   9        211.74        236.45        41.27 o
  -9  10   9         82.82         64.29        24.06 o
  -8  10   9        227.83        153.91        31.06 o
  -7  10   9         56.73         20.65        18.26 o
  -6  10   9        970.15        967.88        39.40 o
  -5  10   9       2169.22       2071.50        41.68 o
  -4  10   9        116.41        130.98        16.10 o
  -3  10   9       3142.46       3168.51        49.49 o
  -2  10   9         43.27         43.49        15.04 o
  -1  10   9        872.87        900.42        26.95 o
   0  10   9        350.35        411.70        24.67 o
   1  10   9          4.33         15.17         8.20 o
   2  10   9        431.13        473.96        18.08 o
   3  10   9        242.93        236.90        16.02 o
   4  10   9       1623.24       1612.46        43.89 o
   5  10   9        469.66        523.79        42.79 o
   6  10   9        103.02        114.24        29.40 o
   7  10   9         10.30         24.17        14.82 o
   8  10   9         19.70         16.62        16.36 o
  -9  11   9         61.74         73.41        20.53 o
  -8  11   9          3.48         12.26        19.27 o
  -7  11   9        876.02        894.50        35.36 o
  -6  11   9        794.97        703.01        29.77 o
  -5  11   9        253.95        266.61        27.66 o
  -4  11   9        790.20        793.28        28.40 o
  -3  11   9         29.20         34.22        12.77 o
  -2  11   9         43.67         64.53        12.85 o
  -1  11   9        650.81        594.74        25.27 o
   0  11   9          7.67         10.32         7.66 o
   1  11   9       1148.90       1144.16        26.94 o
   2  11   9        512.18        549.77        22.51 o
   3  11   9         19.52         29.48         9.26 o
   4  11   9        818.73        879.17        37.44 o
   5  11   9        139.32        120.21        25.38 o
   6  11   9         24.82         13.52        14.89 o
   7  11   9        465.72        485.15        53.40 o
  -8  12   9         96.94        102.76        26.29 o
  -7  12   9        112.88        127.11        30.68 o
  -6  12   9        892.40       1015.43        35.56 o
  -5  12   9         10.64         19.23        14.26 o
  -4  12   9        318.01        323.57        23.28 o
  -3  12   9        109.49        102.58        16.43 o
  -2  12   9        498.39        533.11        28.58 o
  -1  12   9       1219.89       1256.07        50.09 o
   0  12   9         34.74         78.56        14.10 o
   1  12   9        163.78        172.13        22.84 o
   2  12   9        281.76        306.59        28.22 o
   3  12   9        645.38        617.43        31.40 o
   4  12   9        604.29        571.65        34.91 o
   5  12   9        118.77         99.29        27.99 o
   6  12   9        102.66        111.05        34.06 o
  -7  13   9          3.47         29.38        23.47 o
  -6  13   9        179.88        117.57        27.51 o
  -5  13   9          6.17         15.36         9.90 o
  -4  13   9       2497.80       2647.26        50.84 o
  -3  13   9        497.87        527.51        27.40 o
  -2  13   9          8.60         11.97        12.24 o
  -1  13   9        129.61        101.57        17.83 o
   0  13   9        489.29        456.60        20.93 o
   1  13   9       2293.84       2392.21        46.08 o
   2  13   9         38.66         43.08        10.95 o
   3  13   9         28.58         40.95        17.54 o
   4  13   9         27.45         26.87        18.79 o
   5  13   9        240.71        200.62        36.81 o
  -6  14   9          1.84         15.56        13.08 o
  -5  14   9        919.28        926.93        37.93 o
  -4  14   9        148.83        110.54        28.71 o
  -3  14   9        810.70        852.58        26.28 o
  -2  14   9         13.80         23.37        11.39 o
  -1  14   9          6.67         11.22         9.34 o
   0  14   9       1912.33       2041.28        46.96 o
   1  14   9         58.72         61.23        15.68 o
   2  14   9        232.64        222.86        21.73 o
   3  14   9          0.14         20.46        12.98 o
   4  14   9         45.94         58.88        30.83 o
  -4  15   9         29.97         32.30        15.16 o
  -3  15   9        160.17        230.70        29.97 o
  -2  15   9          7.15         16.92         9.04 o
  -1  15   9        109.32         91.26        22.89 o
   0  15   9        251.68        175.98        27.27 o
   1  15   9          1.41         17.45        10.09 o
   2  15   9         71.77         70.29        16.59 o
 -11   0  10        609.23        667.28        42.43 o
 -10   0  10       1455.94       1578.80        62.81 o
  -9   0  10          3.16         35.16        19.60 o
  -8   0  10         15.92         25.66        15.66 o
  -7   0  10       1101.42       1016.36        35.77 o
  -6   0  10       3887.28       4036.99        78.88 o
  -5   0  10        104.24        201.48        23.67 o
  -4   0  10        275.06        275.19        17.19 o
  -3   0  10        492.61        474.58        15.77 o
  -2   0  10       2116.27       1929.82        37.62 o
  -1   0  10       7653.03       7523.00        73.23 o
   0   0  10         88.89         72.62        19.67 o
   1   0  10        292.77        292.98        47.34 o
   2   0  10        561.91        616.28        15.32 o
   3   0  10       2714.59       2840.54        78.16 o
   4   0  10       1662.69       1606.97        45.23 o
   5   0  10        101.76         47.76        38.78 o
   6   0  10         89.21         66.91        24.84 o
   7   0  10         29.59         55.22        24.78 o
   8   0  10       3387.12       3511.78        61.96 o
   9   0  10        259.67         84.11        51.11 o
  10   0  10          9.65         13.26        20.71 o
 -11   1  10         71.95         87.77        24.05 o
 -10   1  10        222.82        233.87        26.21 o
  -9   1  10        276.44        271.34        23.29 o
  -8   1  10        393.48        367.26        26.96 o
  -7   1  10        812.27        780.22        25.51 o
  -6   1  10         13.28        120.69        21.96 o
  -5   1  10       2323.28       2479.66        40.10 o
  -4   1  10         13.99          9.53         4.91 o
  -3   1  10        756.78        740.99        17.10 o
  -2   1  10       1431.53       1287.77        18.86 o
  -1   1  10       1348.19       1368.03        22.65 o
   0   1  10        427.58        532.80        14.29 o
   1   1  10         39.84         36.73         6.30 o
   2   1  10       2252.20       2303.47        34.08 o
   3   1  10         11.91         11.59         8.08 o
   4   1  10          6.34         43.72        17.31 o
   5   1  10        717.35        689.52        30.61 o
   6   1  10         26.53         29.88        13.02 o
   7   1  10       1430.14       1408.86        33.91 o
   8   1  10          4.24         54.41        15.25 o
   9   1  10        201.37        172.09        23.99 o
  10   1  10         27.52         32.81        17.54 o
 -11   2  10         48.33         67.67        25.86 o
 -10   2  10          8.06         46.54        17.17 o
  -9   2  10         25.61         18.35        11.72 o
  -8   2  10         81.99         78.42        17.10 o
  -7   2  10          4.39          0.07        15.01 o
  -6   2  10        325.31        353.74        21.96 o
  -5   2  10          1.30        129.25        17.76 o
  -4   2  10        105.44         78.69         8.14 o
  -3   2  10        129.29        156.68        10.96 o
  -2   2  10        800.91        712.68        17.56 o
  -1   2  10        134.41        374.53        13.47 o
   0   2  10        265.66        303.70        13.78 o
   1   2  10        742.30        651.88        15.78 o
   2   2  10       1433.45       1400.29        13.79 o
   3   2  10       1252.44       1217.80        24.72 o
   4   2  10        112.79        270.57        25.34 o
   5   2  10          0.02         16.47        14.07 o
   6   2  10         89.34         66.05        18.07 o
   7   2  10        135.72        141.78        21.29 o
   8   2  10        719.54        685.22        44.69 o
   9   2  10          0.64         74.30        20.65 o
  10   2  10          4.09          9.60        12.09 o
 -11   3  10         27.24         29.23        12.69 o
 -10   3  10       1070.69       1027.75        36.93 o
  -9   3  10        188.59        224.34        27.40 o
  -8   3  10         76.23         47.10        14.05 o
  -7   3  10       3055.52       3127.72        55.94 o
  -6   3  10        387.87        309.61        24.26 o
  -5   3  10       1599.47       1590.84        26.21 o
  -4   3  10         87.86        143.54        13.02 o
  -3   3  10       1005.27        952.17        14.13 o
  -2   3  10       4948.76       4905.69        47.40 o
  -1   3  10       4057.20       4124.68        37.66 o
   0   3  10        342.06        321.48        12.37 o
   1   3  10         58.29         60.74         8.23 o
   2   3  10       4166.93       4396.91        42.95 o
   3   3  10       4088.07       4018.78        49.04 o
   4   3  10       7474.66       7808.16        98.15 o
   5   3  10        381.63        400.61        22.89 o
   6   3  10         14.68         58.68        15.71 o
   7   3  10       2160.17       2158.75        41.01 o
   8   3  10         14.59          7.77        11.20 o
   9   3  10        892.55        840.24        35.41 o
 -11   4  10        804.51        871.07        37.89 o
 -10   4  10        912.84        983.81        35.38 o
  -9   4  10        138.85        108.80        19.75 o
  -8   4  10         32.98         43.61        15.57 o
  -7   4  10        509.64        472.85        22.13 o
  -6   4  10       4362.04       4578.78        70.28 o
  -5   4  10        532.43        508.02        17.77 o
  -4   4  10         28.40         34.05         7.52 o
  -3   4  10         87.08         95.99         9.61 o
  -2   4  10       1600.17       1642.31        24.07 o
  -1   4  10       5174.76       5204.78        75.98 o
   0   4  10        302.41        323.75        13.35 o
   1   4  10        148.06        173.31        11.24 o
   2   4  10         11.56         36.58         7.20 o
   3   4  10       6805.52       7130.02        84.77 o
   4   4  10       3279.94       3332.62        44.45 o
   5   4  10        661.09        570.46        23.73 o
   6   4  10          6.54         17.18        12.41 o
   7   4  10          9.98         28.32        11.67 o
   8   4  10       1595.93       1592.70        44.44 o
   9   4  10        189.72        151.01        21.62 o
 -11   5  10         23.82         25.79        13.60 o
 -10   5  10         58.60         44.11        16.02 o
  -9   5  10          9.89         12.29         8.80 o
  -8   5  10        240.37        264.50        21.10 o
  -7   5  10         71.17         69.14        12.74 o
  -6   5  10         25.95         85.04        18.51 o
  -5   5  10          2.29         58.55         9.75 o
  -4   5  10        596.52        558.08        14.24 o
  -3   5  10        387.03        376.99        11.84 o
  -2   5  10        543.77        518.37        13.55 o
  -1   5  10        133.44        306.45        11.16 o
   0   5  10          6.37         39.50        10.09 o
   1   5  10         21.58         24.53         6.61 o
   2   5  10        456.13        418.61        13.38 o
   3   5  10         13.53        114.29        14.77 o
   4   5  10        665.61        723.37        31.51 o
   5   5  10        151.55        225.60        34.36 o
   6   5  10        160.84        199.80        34.55 o
   7   5  10         76.18         52.01        16.39 o
   8   5  10         16.65         65.22        22.57 o
   9   5  10         30.05         22.44        15.54 o
 -11   6  10        664.96        759.22        65.94 o
 -10   6  10        428.80        443.10        44.72 o
  -9   6  10         91.47         67.71        21.74 o
  -8   6  10         35.26         43.88        21.31 o
  -7   6  10        156.19        116.04        22.88 o
  -6   6  10       1226.69       1235.63        41.53 o
  -5   6  10         18.56         49.66        12.06 o
  -4   6  10         88.66         80.30        12.11 o
  -3   6  10       1222.04       1241.28        18.53 o
  -2   6  10       1572.31       1558.32        22.04 o
  -1   6  10       4504.94       4697.32        47.68 o
   0   6  10         25.18         95.15        15.27 o
   1   6  10        514.57        501.42        16.28 o
   2   6  10          0.87         13.58         6.02 o
   3   6  10       3587.59       3806.63        78.52 o
   4   6  10        137.29        118.81        28.08 o
   5   6  10        343.38        416.60        49.80 o
   6   6  10         37.64         48.92        21.79 o
   7   6  10         23.92         30.71        18.68 o
   8   6  10       1634.95       1771.34        48.58 o
   9   6  10         77.34         54.50        21.21 o
 -10   7  10        381.91        420.22        36.10 o
  -9   7  10        308.18        313.94        29.48 o
  -8   7  10        398.65        351.40        31.28 o
  -7   7  10       1262.74       1451.74        43.45 o
  -6   7  10         39.37         45.57        17.62 o
  -5   7  10        564.86        628.92        25.65 o
  -4   7  10        320.08        346.29        20.42 o
  -3   7  10       2146.44       2078.70        27.64 o
  -2   7  10       1825.47       1872.59        35.60 o
  -1   7  10        993.73       1069.17        21.71 o
   0   7  10       1780.61       1728.45        28.50 o
   1   7  10        123.11        175.98        15.54 o
   2   7  10       2963.50       2906.50        59.22 o
   3   7  10         66.69         59.20        19.22 o
   4   7  10        571.68        547.96        41.26 o
   5   7  10        613.71        603.07        31.86 o
   6   7  10        288.98        341.97        45.49 o
   7   7  10       1499.56       1493.00        57.67 o
   8   7  10          0.14          8.71        14.63 o
 -10   8  10        258.61        283.82        39.47 o
  -9   8  10        202.91        210.38        32.81 o
  -8   8  10          2.01         23.68        19.50 o
  -7   8  10         65.49         46.05        20.18 o
  -6   8  10        247.73        272.19        30.21 o
  -5   8  10       2169.96       2141.78        52.14 o
  -4   8  10        123.10        131.66        19.24 o
  -3   8  10        195.44        169.99        15.39 o
  -2   8  10        928.20        935.47        27.41 o
  -1   8  10       1141.41       1167.02        24.10 o
   0   8  10         71.27         70.78        11.77 o
   1   8  10         32.83         46.72        11.91 o
   2   8  10        645.47        581.15        18.09 o
   3   8  10         81.41         46.61        20.16 o
   4   8  10       1587.68       1705.47        44.89 o
   5   8  10        200.92        226.19        32.95 o
   6   8  10         11.89         10.01        17.62 o
   7   8  10        547.43        668.25        46.27 o
   8   8  10        225.07        207.66        34.59 o
  -9   9  10         40.27         62.41        27.41 o
  -8   9  10        757.81        798.05        37.10 o
  -7   9  10       1081.62        999.96        36.96 o
  -6   9  10        274.21        223.68        28.00 o
  -5   9  10          1.28          9.15         9.49 o
  -4   9  10          8.45         34.41        11.63 o
  -3   9  10         15.99         24.12         7.84 o
  -2   9  10        103.19        114.07        16.28 o
  -1   9  10       1416.71       1287.61        25.04 o
   0   9  10         94.35         54.81        12.91 o
   1   9  10        858.91        883.23        22.73 o
   2   9  10         37.03         41.17         9.10 o
   3   9  10        122.69        109.37        28.71 o
   4   9  10       1236.38       1253.95        40.30 o
   5   9  10        129.36         64.03        21.94 o
   6   9  10        234.07        275.84        33.25 o
   7   9  10         61.90         53.71        24.58 o
  -9  10  10        381.13        369.72        45.82 o
  -8  10  10         49.63         43.88        23.03 o
  -7  10  10         40.09         44.02        22.26 o
  -6  10  10       1293.87       1394.81        38.93 o
  -5  10  10          6.93         23.52        15.15 o
  -4  10  10        125.71        142.91        20.03 o
  -3  10  10         14.55          4.48         5.85 o
  -2  10  10        321.54        344.82        23.73 o
  -1  10  10       1519.58       1520.27        24.18 o
   0  10  10        115.80        138.06        18.77 o
   1  10  10          0.59         26.50        10.48 o
   2  10  10        145.73         94.84        13.66 o
   3  10  10       1400.16       1471.27        59.87 o
   4  10  10        928.80        886.07        35.06 o
   5  10  10        133.76        217.02        40.13 o
   6  10  10          9.66          8.83        20.42 o
   7  10  10        163.86        213.55        41.89 o
  -8  11  10        112.35        151.81        27.77 o
  -7  11  10       1477.87       1578.25        45.99 o
  -6  11  10         56.28         89.12        25.83 o
  -5  11  10         28.03         24.35        13.49 o
  -4  11  10       1248.91       1185.54        30.01 o
  -3  11  10        989.74       1019.24        26.73 o
  -2  11  10        125.76        127.51        16.40 o
  -1  11  10          9.13         19.66        10.32 o
   0  11  10        680.88        703.01        25.45 o
   1  11  10        695.14        732.69        25.89 o
   2  11  10        972.35        997.64        24.51 o
   3  11  10          1.44         21.47        21.70 o
   4  11  10        226.79        179.30        33.61 o
   5  11  10        538.55        538.81        48.49 o
   6  11  10        371.66        395.43        56.07 o
  -7  12  10          7.77         10.86        18.18 o
  -6  12  10         81.85         60.47        21.81 o
  -5  12  10        885.07        828.39        31.75 o
  -4  12  10       1615.44       1616.11        45.00 o
  -3  12  10       1551.83       1564.45        33.19 o
  -2  12  10         21.45         17.69         7.80 o
  -1  12  10        166.60        141.96        18.27 o
   0  12  10       1183.09       1208.28        29.64 o
   1  12  10         13.46         11.08         8.87 o
   2  12  10        769.93        770.47        34.06 o
   3  12  10         19.03         26.79        17.91 o
   4  12  10        108.62         91.68        25.30 o
   5  12  10        930.21       1060.12        49.21 o
  -6  13  10          8.95         24.20        19.10 o
  -5  13  10        323.29        299.38        26.59 o
  -4  13  10        165.27        184.64        19.98 o
  -3  13  10         45.40         30.01        12.51 o
  -2  13  10        169.26        219.32        24.67 o
  -1  13  10        179.50        134.34        19.92 o
   0  13  10        529.93        516.90        35.81 o
   1  13  10        545.98        481.04        26.50 o
   2  13  10        417.75        425.95        37.86 o
   3  13  10          0.33         41.22        19.77 o
   4  13  10        539.07        555.93        59.42 o
  -4  14  10         58.05         72.30        21.43 o
  -3  14  10        222.57        214.47        29.04 o
  -2  14  10         16.55         35.69        13.04 o
  -1  14  10        691.66        689.48        35.91 o
   0  14  10         16.70          6.63        10.44 o
   1  14  10         41.83         52.35        12.79 o
   2  14  10        294.87        290.26        30.89 o
   3  14  10         92.21         76.99        23.31 o
  -1  15  10          5.97         20.05        15.86 o
 -11   1  11         12.94         16.77        17.64 o
 -10   1  11        137.04        135.11        24.96 o
  -9   1  11        230.99        263.11        24.70 o
  -8   1  11        318.36        249.18        22.94 o
  -7   1  11       1644.86       1711.58        40.99 o
  -6   1  11        564.93        589.83        33.30 o
  -5   1  11       2532.90       2598.34        38.77 o
  -4   1  11       1928.72       2054.24        27.20 o
  -3   1  11        269.39        246.85        13.43 o
  -2   1  11       1304.82       1228.84        17.69 o
  -1   1  11       1233.95       1189.54        24.33 o
   0   1  11        976.41       1006.56        16.49 o
   1   1  11       1148.42       1129.68        17.62 o
   2   1  11         25.30         46.94        13.13 o
   3   1  11       1165.28       1145.09        25.29 o
   4   1  11       1967.87       2003.64        39.27 o
   5   1  11        182.37        236.97        28.77 o
   6   1  11         60.21         34.50        13.14 o
   7   1  11        202.58        209.81        26.32 o
   8   1  11        116.88        126.51        22.55 o
   9   1  11        747.48        812.81        38.50 o
 -11   2  11        825.43        863.77        45.34 o
 -10   2  11        521.25        644.06        35.73 o
  -9   2  11         84.51         72.43        17.21 o
  -8   2  11         17.28         34.11        13.77 o
  -7   2  11        209.28        161.54        18.44 o
  -6   2  11       4134.85       4177.35        41.21 o
  -5   2  11        653.27        750.91        21.77 o
  -4   2  11        160.27        161.06        17.02 o
  -3   2  11        234.40        203.32        11.38 o
  -2   2  11       1058.88       1035.84        16.15 o
  -1   2  11       5777.24       5687.43        55.14 o
   0   2  11        179.21        201.54        14.61 o
   1   2  11          6.17         18.06         5.03 o
   2   2  11        514.74        457.97        23.90 o
   3   2  11       2471.91       2632.07        35.99 o
   4   2  11       1485.11       1534.93        31.70 o
   5   2  11        299.70        268.08        28.21 o
   6   2  11         35.32         12.76        11.11 o
   7   2  11          4.40          6.62        10.41 o
   8   2  11       2522.86       2645.06        44.85 o
   9   2  11        333.90        296.81        31.88 o
 -11   3  11         40.79         61.58        22.98 o
 -10   3  11        102.56        107.58        20.90 o
  -9   3  11        373.31        341.61        27.20 o
  -8   3  11        130.20        115.49        17.19 o
  -7   3  11         23.38         20.72        14.58 o
  -6   3  11        551.20        617.90        35.51 o
  -5   3  11        157.08        243.33        17.83 o
  -4   3  11        559.05        524.61        16.01 o
  -3   3  11        708.17        683.92        12.86 o
  -2   3  11        642.90        608.27        14.76 o
  -1   3  11         26.12        229.61        14.03 o
   0   3  11       2022.30       1994.93        24.79 o
   1   3  11       1054.58       1086.24        17.51 o
   2   3  11         18.02         20.35         7.44 o
   3   3  11         47.12         48.94        14.59 o
   4   3  11          3.39         90.40        18.89 o
   5   3  11        227.54        391.42        26.56 o
   6   3  11         14.92         14.97        15.45 o
   7   3  11        232.37        200.11        26.20 o
   8   3  11        151.59        107.94        21.82 o
   9   3  11        246.70        230.42        26.62 o
 -11   4  11         66.32         62.07        19.25 o
 -10   4  11         82.01        123.29        24.65 o
  -9   4  11        130.34        119.25        24.28 o
  -8   4  11       1152.32       1017.03        31.38 o
  -7   4  11         80.66         45.83        12.57 o
  -6   4  11       1122.77       1076.21        26.83 o
  -5   4  11         73.03        106.26        15.58 o
  -4   4  11        272.37        276.90        15.46 o
  -3   4  11       1160.19       1070.00        15.62 o
  -2   4  11         17.60         19.61         5.49 o
  -1   4  11       1814.39       1784.22        23.98 o
   0   4  11        149.56        267.24        14.49 o
   1   4  11        137.13        151.78        12.43 o
   2   4  11        141.56        138.13        21.11 o
   3   4  11       1583.42       1676.46        26.01 o
   4   4  11        113.86        159.57        31.54 o
   5   4  11       1017.83       1124.43        30.55 o
   6   4  11         32.80         18.51        16.59 o
   7   4  11        169.01        152.59        26.45 o
   8   4  11        247.11        190.08        37.77 o
   9   4  11         13.03         50.73        19.43 o
 -10   5  11        310.64        332.49        39.44 o
  -9   5  11        429.62        462.41        34.55 o
  -8   5  11        108.93         65.98        22.48 o
  -7   5  11       2224.09       2335.75        49.98 o
  -6   5  11         63.01         62.01        17.60 o
  -5   5  11       1407.57       1473.99        70.32 o
  -4   5  11        337.24        336.78        20.76 o
  -3   5  11         79.21         67.41         9.87 o
  -2   5  11       3199.49       3343.14        37.52 o
  -1   5  11        192.23        222.75        17.60 o
   0   5  11        607.25        601.79        19.01 o
   1   5  11        241.43        250.53        14.52 o
   2   5  11       1016.27       1127.37        39.09 o
   3   5  11       1633.55       1509.69        44.15 o
   4   5  11       1400.79       1495.12        44.89 o
   5   5  11       1074.80       1005.69        42.38 o
   6   5  11          8.58         33.45        17.53 o
   7   5  11        604.62        654.72        44.38 o
   8   5  11         31.02         30.47        16.87 o
 -10   6  11        206.78        241.62        36.53 o
  -9   6  11         82.38         71.04        23.98 o
  -8   6  11         31.68         23.38        19.94 o
  -7   6  11        511.06        435.23        32.38 o
  -6   6  11       1268.27       1331.51        36.63 o
  -5   6  11        480.92        481.79        27.33 o
  -4   6  11        214.36        213.36        26.15 o
  -3   6  11        142.29        153.90        20.84 o
  -2   6  11       2509.67       2490.07        30.69 o
  -1   6  11        900.06        914.35        20.22 o
   0   6  11         89.85         94.36        11.32 o
   1   6  11        146.03        145.61        13.31 o
   2   6  11        856.42        814.95        42.81 o
   3   6  11        539.90        649.68        40.01 o
   4   6  11       1370.16       1362.58        42.94 o
   5   6  11         74.21         89.75        29.55 o
   6   6  11          6.35          9.47        16.03 o
   7   6  11        852.12        929.18        57.02 o
   8   6  11        338.03        380.89        56.11 o
 -10   7  11         13.83         15.65        14.85 o
  -9   7  11         41.31         78.09        29.02 o
  -8   7  11        306.07        309.81        30.95 o
  -7   7  11         94.06         80.83        25.66 o
  -6   7  11          2.16         35.03        20.62 o
  -5   7  11         54.95         39.82        18.83 o
  -4   7  11        518.50        522.56        26.93 o
  -3   7  11       1811.65       1833.33        23.61 o
  -2   7  11        390.38        399.75        24.30 o
  -1   7  11        306.44        306.40        18.49 o
   0   7  11        126.85        162.38        15.48 o
   1   7  11        417.71        434.04        19.33 o
   2   7  11         12.80          7.02        13.84 o
   3   7  11        898.85        863.22        38.92 o
   4   7  11        772.47        771.27        53.17 o
   5   7  11        150.35        103.55        21.79 o
   6   7  11        325.48        363.97        44.66 o
   7   7  11          5.49         12.25        16.67 o
   8   7  11          3.15         43.72        21.99 o
  -9   8  11         35.54         60.97        26.32 o
  -8   8  11        119.37         63.10        17.92 o
  -7   8  11        211.70        163.75        28.58 o
  -6   8  11       1244.57       1308.91        37.25 o
  -5   8  11         83.22         73.15        13.94 o
  -4   8  11        914.91        980.20        24.77 o
  -3   8  11         49.26         51.62        12.39 o
  -2   8  11          7.80         18.95         9.64 o
  -1   8  11        234.04        312.53        18.26 o
   0   8  11        159.70        161.71        14.40 o
   1   8  11         54.21         86.58        12.45 o
   2   8  11        349.40        258.90        29.17 o
   3   8  11       1676.76       1661.42        49.98 o
   4   8  11        196.20        216.35        29.97 o
   5   8  11        161.10        198.08        33.71 o
   6   8  11          2.75         13.87        16.77 o
   7   8  11          8.47         19.58        15.78 o
  -9   9  11        563.34        535.05        38.59 o
  -8   9  11        396.98        394.80        32.89 o
  -7   9  11        447.35        443.68        38.93 o
  -6   9  11         33.31         35.32        23.39 o
  -5   9  11        508.46        507.84        28.27 o
  -4   9  11       2167.62       2274.94        38.38 o
  -3   9  11         86.88        130.74        17.77 o
  -2   9  11         67.45         60.67        13.97 o
  -1   9  11        157.26        152.05        18.23 o
   0   9  11       1833.12       1847.53        28.98 o
   1   9  11        645.33        661.60        22.53 o
   2   9  11        954.16       1065.05        40.98 o
   3   9  11          0.98         29.94        19.21 o
   4   9  11         67.49         58.71        19.13 o
   5   9  11       1945.52       2106.68        51.63 o
   6   9  11        139.35        156.10        33.46 o
   7   9  11        215.28        218.59        40.71 o
  -8  10  11        257.39        201.54        30.84 o
  -7  10  11        166.28        156.27        32.72 o
  -6  10  11        203.89        154.12        24.65 o
  -5  10  11        857.67        812.96        26.32 o
  -4  10  11        491.65        428.22        27.58 o
  -3  10  11        366.43        366.17        24.65 o
  -2  10  11        236.28        220.94        23.53 o
  -1  10  11        142.35        123.41        16.15 o
   0  10  11       1273.92       1256.45        27.11 o
   1  10  11         34.66         43.10        10.71 o
   2  10  11        719.74        690.74        33.89 o
   3  10  11         20.54         15.99        16.02 o
   4  10  11        558.11        525.57        76.06 o
   5  10  11       1117.20       1209.16        46.06 o
   6  10  11         46.30         65.31        23.34 o
  -7  11  11        476.49        498.76        42.55 o
  -6  11  11         37.35         46.73        19.34 o
  -5  11  11        282.51        293.62        20.92 o
  -4  11  11         89.65         80.31        15.79 o
  -3  11  11         22.46         19.34        10.31 o
  -2  11  11        593.77        642.03        28.41 o
  -1  11  11        286.43        279.29        20.91 o
   0  11  11        719.40        673.78        24.49 o
   1  11  11        631.56        665.65        25.54 o
   2  11  11         35.53         26.58        13.80 o
   3  11  11         43.81         75.94        21.00 o
   4  11  11        886.99        928.99        41.81 o
   5  11  11         43.57         26.71        18.10 o
  -6  12  11        258.02        357.48        33.73 o
  -5  12  11         26.69         15.94        12.76 o
  -4  12  11         11.26         26.36        15.59 o
  -3  12  11          1.71          3.46        11.03 o
  -2  12  11        265.08        302.67        25.46 o
  -1  12  11        500.43        563.13        27.32 o
   0  12  11          5.34         11.04         8.28 o
   1  12  11         16.07         27.42        11.24 o
   2  12  11          5.43         15.82        12.00 o
   3  12  11        635.33        673.24        72.44 o
   4  12  11        436.86        486.82        43.54 o
  -5  13  11          7.53          7.73        11.02 o
  -4  13  11        575.81        551.76        27.10 o
  -3  13  11        570.64        621.24        29.91 o
  -2  13  11        110.33        108.18        21.42 o
  -1  13  11        263.24        203.73        20.89 o
   0  13  11        235.83        231.28        23.08 o
   1  13  11        892.60        831.20        29.30 o
   2  13  11        320.22        315.11        47.18 o
   3  13  11          1.87         10.54        13.86 o
  -3  14  11        491.32        558.57        30.05 o
  -2  14  11         54.41         34.31        15.84 o
  -1  14  11        134.81         91.03        19.13 o
   0  14  11        393.50        362.03        36.20 o
   1  14  11        149.93         95.18        32.47 o
 -10   0  12        686.73        743.13        70.90 o
  -9   0  12         29.91         42.84        21.91 o
  -8   0  12         43.72         54.97        24.13 o
  -7   0  12          9.79         37.35        22.38 o
  -6   0  12       3426.79       3422.77        83.45 o
  -5   0  12        816.53        910.07        63.80 o
  -4   0  12        929.06        928.54        36.18 o
  -3   0  12        120.23         68.41        16.14 o
  -2   0  12        632.45        610.32        19.10 o
  -1   0  12       3608.00       3631.42        51.72 o
   0   0  12        184.12        168.38        40.37 o
   1   0  12         20.87         14.73        11.68 o
   2   0  12        682.04        630.41       120.47 o
   3   0  12       1445.33       1540.05        56.11 o
   4   0  12       4736.38       4617.06       116.95 o
   5   0  12        373.82        247.38        89.59 o
   6   0  12        132.84         71.43        30.26 o
   7   0  12         41.30         16.63        21.44 o
   8   0  12       1705.83       1944.18        93.18 o
 -10   1  12        147.20        111.14        17.96 o
  -9   1  12        129.18        166.75        26.75 o
  -8   1  12         30.10         36.48        12.06 o
  -7   1  12        724.99        696.17        28.75 o
  -6   1  12        175.60        201.00        19.21 o
  -5   1  12        423.78        371.50        27.75 o
  -4   1  12        394.06        483.17        21.68 o
  -3   1  12        324.33        257.83        15.33 o
  -2   1  12       2153.22       2154.87        29.27 o
  -1   1  12       1595.68       1589.02        24.45 o
   0   1  12         20.89         17.97         6.76 o
   1   1  12       2215.49       2083.72        37.34 o
   2   1  12         43.06         72.63        13.70 o
   3   1  12        870.95        874.92        28.89 o
   4   1  12       1489.63       1680.32        45.14 o
   5   1  12        436.38        414.14        37.90 o
   6   1  12        261.70        198.75        30.82 o
   7   1  12        172.29        154.73        20.47 o
   8   1  12          0.35          9.54        13.64 o
 -10   2  12         94.72        104.35        23.02 o
  -9   2  12         73.44         37.83        16.65 o
  -8   2  12          0.16          8.23        12.05 o
  -7   2  12         96.81         51.96        12.75 o
  -6   2  12         39.49         34.77        12.57 o
  -5   2  12         22.14        130.81        17.65 o
  -4   2  12         46.40         37.90        10.71 o
  -3   2  12        198.52        189.57        11.64 o
  -2   2  12        242.89        210.14        13.34 o
  -1   2  12       1638.73       1696.23        36.05 o
   0   2  12          3.84        171.68        13.94 o
   1   2  12        141.29        142.86        16.27 o
   2   2  12          0.97          4.35         7.17 o
   3   2  12        170.12        121.02        18.24 o
   4   2  12        450.31        542.55        39.94 o
   5   2  12        378.56        438.53        36.70 o
   6   2  12         34.99         22.96        12.27 o
   7   2  12          0.09         17.61        14.39 o
   8   2  12         14.13          7.37        12.04 o
 -10   3  12        665.49        640.78        38.26 o
  -9   3  12        265.51        353.14        27.10 o
  -8   3  12         12.88         16.90        11.85 o
  -7   3  12        886.27        840.55        26.46 o
  -6   3  12         38.81         53.39        12.48 o
  -5   3  12       1979.68       1873.43        34.55 o
  -4   3  12        287.81        361.04        17.36 o
  -3   3  12        324.78        300.80        18.68 o
  -2   3  12       1913.72       2019.43        23.33 o
  -1   3  12       1443.36       1392.61        20.30 o
   0   3  12       4962.66       5050.99        44.09 o
   1   3  12        109.85        142.59        24.60 o
   2   3  12          6.97         14.84         7.13 o
   3   3  12       2611.22       2503.43        46.15 o
   4   3  12       2278.88       2383.28        36.88 o
   5   3  12       1378.53       1317.51        33.37 o
   6   3  12        100.47         89.22        20.33 o
   7   3  12        194.87        145.35        27.31 o
   8   3  12         68.64         65.72        27.89 o
 -10   4  12        678.64        800.57        95.74 o
  -9   4  12         44.21         56.67        19.16 o
  -8   4  12          3.11         17.10        15.45 o
  -7   4  12         75.28         44.49        12.32 o
  -6   4  12       2188.90       2312.23        40.10 o
  -5   4  12       1081.58       1190.33        33.89 o
  -4   4  12        386.06        447.41        34.35 o
  -3   4  12         26.41         17.63         6.46 o
  -2   4  12       1053.62       1073.88        18.96 o
  -1   4  12       3671.87       3625.59        36.66 o
   0   4  12          8.88        113.90        11.46 o
   1   4  12       1278.29       1238.51        39.42 o
   2   4  12        293.56        257.07        54.58 o
   3   4  12        798.33        954.78        43.13 o
   4   4  12       3150.74       3045.32        66.58 o
   5   4  12         13.71         42.28        16.81 o
   6   4  12         89.96         45.60        16.97 o
   7   4  12        102.07         92.81        22.14 o
   8   4  12       1133.43       1174.19        59.20 o
 -10   5  12          3.64         25.21        19.24 o
  -9   5  12        102.70         80.55        20.68 o
  -8   5  12        284.14        280.25        32.07 o
  -7   5  12          6.90          3.07        12.35 o
  -6   5  12          0.13         12.72        14.11 o
  -5   5  12        200.35        166.16        22.60 o
  -4   5  12         99.27        161.55        18.94 o
  -3   5  12       1096.91       1178.57        28.09 o
  -2   5  12        378.85        339.64        20.47 o
  -1   5  12         75.86        129.38        15.52 o
   0   5  12        203.96        267.39        15.99 o
   1   5  12        883.83        910.57        35.41 o
   2   5  12        550.74        539.43        35.88 o
   3   5  12         98.28         70.47        17.85 o
   4   5  12        136.23        280.08        37.30 o
   5   5  12        212.65        280.49        38.45 o
   6   5  12        196.56        195.57        34.19 o
   7   5  12        256.69        218.80        42.01 o
   8   5  12         38.63         31.65        18.27 o
  -9   6  12         73.39         51.23        20.63 o
  -8   6  12         10.37          9.52        12.91 o
  -7   6  12         15.76         17.55        15.28 o
  -6   6  12       1416.79       1469.37        47.01 o
  -5   6  12         61.83         63.40        19.10 o
  -4   6  12       1613.78       1638.19        28.55 o
  -3   6  12         99.63         82.63        12.45 o
  -2   6  12          1.08          7.42         6.34 o
  -1   6  12        986.94       1044.57        26.09 o
   0   6  12        581.83        598.52        20.44 o
   1   6  12        509.50        467.77        36.21 o
   2   6  12         52.44         42.85        17.16 o
   3   6  12        321.99        351.70        42.11 o
   4   6  12        970.42       1041.93        47.96 o
   5   6  12        869.45        916.13        41.11 o
   6   6  12        272.85        271.71        36.33 o
   7   6  12         21.15         14.97        11.90 o
  -9   7  12        335.98        350.22        39.41 o
  -8   7  12        627.65        558.99        37.39 o
  -7   7  12        356.19        337.03        27.29 o
  -6   7  12         10.07         23.19        17.72 o
  -5   7  12       1575.76       1577.59        35.75 o
  -4   7  12        413.84        410.18        18.68 o
  -3   7  12        143.09        134.10        17.82 o
  -2   7  12        604.28        613.41        19.65 o
  -1   7  12        428.78        421.20        22.50 o
   0   7  12        856.89        942.91        22.03 o
   1   7  12        521.75        516.69        35.04 o
   2   7  12        589.20        642.47        39.83 o
   3   7  12        236.98        244.48        36.63 o
   4   7  12        909.44       1001.80        39.07 o
   5   7  12       1289.34       1390.35        48.96 o
   6   7  12         64.76         54.41        18.93 o
   7   7  12        211.36        175.05        33.09 o
  -8   8  12        247.75        229.36        29.39 o
  -7   8  12        136.73         97.85        23.49 o
  -6   8  12        364.17        356.54        28.20 o
  -5   8  12        320.07        340.10        24.54 o
  -4   8  12        101.96         87.27        17.13 o
  -3   8  12          5.67          8.16        10.67 o
  -2   8  12        669.28        652.58        23.39 o
  -1   8  12        512.82        503.05        20.43 o
   0   8  12       1636.34       1723.45        33.28 o
   1   8  12         20.98         40.76        14.87 o
   2   8  12        331.75        360.59        27.92 o
   3   8  12        723.06        781.88        44.19 o
   4   8  12        143.02        109.22        23.81 o
   5   8  12        165.62        167.49        34.31 o
   6   8  12          9.67          7.38        15.29 o
  -8   9  12        196.13        172.38        41.39 o
  -7   9  12         20.46          9.66        17.22 o
  -6   9  12         49.99         46.05        21.45 o
  -5   9  12          2.43          0.24        14.16 o
  -4   9  12        140.78        112.96        16.69 o
  -3   9  12        391.04        348.22        21.53 o
  -2   9  12        284.46        276.61        23.76 o
  -1   9  12        153.91        158.10        19.50 o
   0   9  12        380.33        319.92        19.27 o
   1   9  12        653.55        732.03        43.39 o
   2   9  12         87.86         47.43        17.53 o
   3   9  12        206.96        264.16        31.15 o
   4   9  12        272.83        266.67        32.20 o
   5   9  12         37.66         18.96        18.20 o
   6   9  12         23.45         24.95        15.82 o
  -7  10  12        334.36        225.76        27.75 o
  -6  10  12        261.06        315.87        41.16 o
  -5  10  12        192.13        171.96        24.95 o
  -4  10  12        294.53        339.37        23.13 o
  -3  10  12         45.90         44.64        15.67 o
  -2  10  12        186.94        150.15        21.82 o
  -1  10  12       1732.55       1844.51        31.76 o
   0  10  12          1.04         10.24        11.70 o
   1  10  12        911.31        853.78        39.03 o
   2  10  12         24.92         17.57        18.38 o
   3  10  12        506.32        589.26        53.48 o
   4  10  12        292.78        288.90        40.45 o
   5  10  12        127.81        115.95        32.07 o
  -6  11  12         78.44         39.01        23.40 o
  -5  11  12        187.26        226.78        28.70 o
  -4  11  12        327.69        276.58        25.97 o
  -3  11  12        690.31        700.28        30.30 o
  -2  11  12         12.33         34.27        13.54 o
  -1  11  12          1.94         32.19        13.15 o
   0  11  12        802.30        763.25        26.01 o
   1  11  12        125.45        105.21        27.68 o
   2  11  12        771.44        834.90        54.64 o
   3  11  12         82.07         72.05        18.69 o
   4  11  12          6.83         20.11        16.25 o
  -5  12  12        209.43        204.56        34.48 o
  -4  12  12        168.86        162.30        26.62 o
  -3  12  12        372.28        393.30        24.52 o
  -2  12  12        382.94        404.45        27.39 o
  -1  12  12         36.50         35.45        11.21 o
   0  12  12        115.67         53.97        14.97 o
   1  12  12        191.22        153.05        39.28 o
   2  12  12        534.13        501.29        55.15 o
   3  12  12          5.88          2.73        18.58 o
  -3  13  12        114.32        130.88        20.36 o
  -2  13  12        139.86        130.00        24.10 o
  -1  13  12        123.20         83.19        16.60 o
   0  13  12        346.59        310.98        29.45 o
   1  13  12        236.30        222.20        41.17 o
 -10   1  13        491.51        449.82        34.29 o
  -9   1  13       1331.23       1345.41        44.80 o
  -8   1  13          7.55         14.90        11.51 o
  -7   1  13          7.95         24.54        11.61 o
  -6   1  13        104.22         95.52        18.19 o
  -5   1  13        520.55        413.29        43.64 o
  -4   1  13        581.68        665.91        25.01 o
  -3   1  13         97.66         59.25         9.21 o
  -2   1  13        264.80        247.80        13.84 o
  -1   1  13         15.93         15.22         5.83 o
   0   1  13       1405.14       1412.61        30.19 o
   1   1  13        281.20        312.14        28.68 o
   2   1  13         39.18         24.32        10.68 o
   3   1  13       1056.45       1000.01        29.32 o
   4   1  13        269.94        278.29        37.74 o
   5   1  13       1312.93       1362.25        32.24 o
   6   1  13         76.81         32.60        12.29 o
   7   1  13          3.49          5.88        11.55 o
 -10   2  13        715.57        814.42        33.73 o
  -9   2  13         42.48         39.53        16.49 o
  -8   2  13        172.94        198.41        25.69 o
  -7   2  13        191.41        129.67        17.70 o
  -6   2  13       2480.51       2486.32        45.06 o
  -5   2  13       1129.82       1271.36        33.53 o
  -4   2  13        410.22        374.95        23.88 o
  -3   2  13        385.01        375.08        15.65 o
  -2   2  13        749.68        734.74        16.26 o
  -1   2  13       1179.89       1243.24        18.97 o
   0   2  13        244.13        248.24        23.55 o
   1   2  13         56.46         99.23        18.23 o
   2   2  13         47.33         47.11        11.22 o
   3   2  13       1010.02       1047.50        36.81 o
   4   2  13       2953.82       3098.42        41.25 o
   5   2  13        205.39        187.49        25.97 o
   6   2  13        257.17        201.78        35.98 o
   7   2  13         21.78         35.84        19.49 o
  -9   3  13        613.61        612.69        60.41 o
  -8   3  13        200.80        165.30        25.62 o
  -7   3  13         14.44         14.81        10.68 o
  -6   3  13         13.16         25.71        11.28 o
  -5   3  13        328.94        346.81        27.93 o
  -4   3  13        158.87        257.74        32.58 o
  -3   3  13          5.21          2.52         8.27 o
  -2   3  13          8.97         10.17         6.40 o
  -1   3  13        165.03        165.13        16.18 o
   0   3  13         49.33         68.82        16.45 o
   1   3  13        666.52        630.56        38.24 o
   2   3  13        300.50        274.32        28.25 o
   3   3  13         97.85         55.35        14.28 o
   4   3  13         87.82        164.25        28.46 o
   5   3  13        815.67        799.74        41.73 o
   6   3  13          3.38          3.91        12.54 o
   7   3  13        144.99         82.01        54.65 o
  -9   4  13        266.32        225.75        31.71 o
  -8   4  13         12.98         15.64        13.39 o
  -7   4  13         73.86         77.07        21.58 o
  -6   4  13        693.18        568.35        31.06 o
  -5   4  13        482.60        622.43        35.22 o
  -4   4  13        256.61        259.97        24.82 o
  -3   4  13          3.40         12.26         7.57 o
  -2   4  13         39.78         24.39         8.60 o
  -1   4  13       1784.30       1834.81        31.67 o
   0   4  13        277.89        428.16        33.90 o
   1   4  13         37.76         43.62        15.61 o
   2   4  13         23.33         42.55        13.56 o
   3   4  13          9.05         17.93        18.55 o
   4   4  13       1271.16       1362.18        43.85 o
   5   4  13        272.30        343.42        44.57 o
   6   4  13          0.96          2.65        14.21 o
   7   4  13          0.74         22.33        13.81 o
  -9   5  13        365.23        417.67        72.92 o
  -8   5  13         75.70         68.20        20.81 o
  -7   5  13        474.13        456.19        33.05 o
  -6   5  13        874.51        888.47        42.77 o
  -5   5  13       1877.14       1878.71        42.56 o
  -4   5  13       1733.48       1768.47        66.61 o
  -3   5  13        289.38        320.50        17.58 o
  -2   5  13       1062.11       1126.23        21.66 o
  -1   5  13        371.75        393.65        21.38 o
   0   5  13       2830.64       2923.23        45.75 o
   1   5  13        509.82        444.62        32.75 o
   2   5  13         23.08         22.96        11.66 o
   3   5  13       1231.05       1231.97        42.89 o
   4   5  13        660.25        738.42        50.69 o
   5   5  13       1102.49       1056.89        77.47 o
   6   5  13        231.52        241.99        38.64 o
   7   5  13          7.58         10.66        21.05 o
  -9   6  13          1.88         17.38        12.93 o
  -8   6  13         28.77         32.70        17.32 o
  -7   6  13        494.74        420.91        33.78 o
  -6   6  13        415.16        467.76        30.31 o
  -5   6  13        150.85        223.11        24.91 o
  -4   6  13          3.45         11.69        12.62 o
  -3   6  13          4.04         20.18        10.90 o
  -2   6  13       1416.15       1369.32        29.76 o
  -1   6  13        232.74        249.76        16.99 o
   0   6  13        941.15       1025.88        39.54 o
   1   6  13        174.16        188.59        26.32 o
   2   6  13        217.99        215.72        32.81 o
   3   6  13       1288.30       1346.53        45.49 o
   4   6  13         65.29         55.18        26.41 o
   5   6  13        196.18        205.02        33.91 o
   6   6  13        226.83        218.59        31.95 o
  -8   7  13        205.82        240.65        31.05 o
  -7   7  13          5.37         16.04        16.24 o
  -6   7  13        579.25        559.31        31.55 o
  -5   7  13          2.17         13.03        14.62 o
  -4   7  13        236.76        222.33        26.15 o
  -3   7  13         31.66         30.12        10.14 o
  -2   7  13         34.21         37.74        12.32 o
  -1   7  13         15.14         26.57         7.41 o
   0   7  13        572.64        502.90        43.20 o
   1   7  13        500.23        445.23        36.85 o
   2   7  13        211.81        230.03        32.31 o
   3   7  13        233.38        268.38        36.82 o
   4   7  13         27.26         29.52        13.77 o
   5   7  13          5.68         10.07        12.63 o
   6   7  13        164.37        123.18        35.23 o
  -8   8  13         56.53         75.28        23.02 o
  -7   8  13         62.50         49.27        19.92 o
  -6   8  13        196.24        250.32        28.36 o
  -5   8  13        713.83        688.86        43.78 o
  -4   8  13         68.17         57.77        13.91 o
  -3   8  13        432.25        378.49        27.64 o
  -2   8  13         76.28         46.20        13.34 o
  -1   8  13       1550.92       1599.95        29.48 o
   0   8  13         15.16         20.49        11.36 o
   1   8  13        215.12        194.80        43.21 o
   2   8  13         23.55         17.84        13.57 o
   3   8  13        230.16        259.27        37.88 o
   4   8  13        426.03        468.88        49.37 o
   5   8  13        104.30         75.11        21.21 o
  -7   9  13          6.37         14.94        17.73 o
  -6   9  13        155.82        120.07        25.08 o
  -5   9  13        294.30        282.59        31.83 o
  -4   9  13       1278.06       1214.94        37.60 o
  -3   9  13        298.21        305.40        22.99 o
  -2   9  13          2.57          9.77         9.02 o
  -1   9  13         54.79         47.66        12.77 o
   0   9  13        758.83        775.77        37.60 o
   1   9  13        445.78        455.95        32.35 o
   2   9  13         43.21         73.50        20.60 o
   3   9  13         29.76         20.63        16.45 o
   4   9  13        126.26        174.60        50.78 o
  -6  10  13          8.67         28.15        16.70 o
  -5  10  13        202.91        184.56        33.54 o
  -4  10  13        280.35        236.70        24.89 o
  -3  10  13        237.15        254.94        20.90 o
  -2  10  13       1016.00       1059.77        33.46 o
  -1  10  13          5.73         15.23         7.31 o
   0  10  13        429.16        402.88        41.33 o
   1  10  13          2.95          8.13        16.22 o
   2  10  13        835.87        937.25        46.30 o
   3  10  13        333.50        339.03        45.40 o
   4  10  13         54.54         41.91        19.65 o
  -5  11  13        367.43        342.96        33.49 o
  -4  11  13          0.79         20.83        17.74 o
  -3  11  13        537.53        495.99        32.15 o
  -2  11  13        177.78        188.13        21.84 o
  -1  11  13         28.68         18.41        11.39 o
   0  11  13        373.64        263.07        56.70 o
   1  11  13        384.49        349.00        41.89 o
   2  11  13        279.19        224.77        43.45 o
  -3  12  13         59.83         49.89        20.84 o
  -2  12  13        277.58        263.67        34.73 o
  -1  12  13        339.40        382.98        38.20 o
   0  12  13         52.05         30.47        18.65 o
  -9   0  14          3.81         12.11        17.10 o
  -8   0  14         78.80         66.66        24.52 o
  -7   0  14          7.11         20.57        15.99 o
  -6   0  14       2312.93       2302.49        64.40 o
  -5   0  14       1650.60       1661.04        42.46 o
  -4   0  14        470.09        418.15        36.29 o
  -3   0  14        235.21        241.43        37.48 o
  -2   0  14       1360.80       1237.15        52.19 o
  -1   0  14       1171.56       1272.61        37.65 o
   0   0  14        259.62        230.12        30.48 o
   1   0  14       1746.31       1764.39        59.06 o
   2   0  14        211.69        184.86        49.38 o
   3   0  14        138.98        190.59        29.44 o
   4   0  14       2361.79       2513.96        69.39 o
   5   0  14        381.42        355.96        50.69 o
   6   0  14        208.46        101.23        42.82 o
  -9   1  14        897.88        945.33        51.47 o
  -8   1  14        139.03        122.27        22.45 o
  -7   1  14         12.34         18.54        10.99 o
  -6   1  14          4.43         17.48        11.78 o
  -5   1  14       1261.62       1247.07        28.38 o
  -4   1  14         13.07        129.62        17.24 o
  -3   1  14        771.07        730.86        27.84 o
  -2   1  14          9.38         12.29         5.37 o
  -1   1  14         17.78         11.46         7.76 o
   0   1  14       1321.87       1412.29        32.73 o
   1   1  14         42.82        176.08        20.35 o
   2   1  14         21.10         13.26         9.71 o
   3   1  14          7.82          9.85         9.99 o
   4   1  14        108.58        104.37        22.89 o
   5   1  14        510.21        490.64        93.79 o
   6   1  14         15.09         47.19        36.07 o
  -9   2  14         89.54         79.17        22.37 o
  -8   2  14          0.22         15.71        13.17 o
  -7   2  14          5.62         19.32        11.21 o
  -6   2  14        241.54        218.32        24.31 o
  -5   2  14        124.15        164.71        18.60 o
  -4   2  14        246.79        225.35        23.40 o
  -3   2  14        357.88        307.31        30.38 o
  -2   2  14        617.03        564.90        22.16 o
  -1   2  14        313.75        309.03        22.39 o
   0   2  14         27.41        162.57        25.97 o
   1   2  14         85.90         63.96        16.43 o
   2   2  14         18.80         30.11        11.37 o
   3   2  14        111.95         83.00        19.63 o
   4   2  14        172.56        105.41        23.92 o
   5   2  14         29.90         89.53        23.24 o
   6   2  14        130.11         90.26        27.92 o
  -9   3  14        557.10        672.86        60.36 o
  -8   3  14         63.97         51.38        19.88 o
  -7   3  14         89.37         34.83        14.55 o
  -6   3  14         55.97         63.93        17.84 o
  -5   3  14        973.66        898.68        34.69 o
  -4   3  14        478.99        564.86        49.05 o
  -3   3  14        159.65        152.95        21.22 o
  -2   3  14        740.51        710.37        23.58 o
  -1   3  14        118.12        120.76        24.36 o
   0   3  14       4025.46       4115.97        65.98 o
   1   3  14        173.71        176.92        24.50 o
   2   3  14        133.88         92.81        20.21 o
   3   3  14        104.84         77.74        18.31 o
   4   3  14        153.55        154.87        30.04 o
   5   3  14       1197.78       1214.60        40.53 o
   6   3  14          3.11         14.09        15.82 o
  -8   4  14        241.39        230.18        31.49 o
  -7   4  14         25.91         26.04        15.77 o
  -6   4  14       1048.66        984.41        45.28 o
  -5   4  14        507.62        514.19        33.63 o
  -4   4  14        340.14        294.86        25.07 o
  -3   4  14         99.88         92.67        18.13 o
  -2   4  14         46.00         33.25        12.19 o
  -1   4  14       3065.28       3148.77        51.93 o
   0   4  14        667.32        704.58        38.85 o
   1   4  14       1145.62       1089.25        35.75 o
   2   4  14        190.80        167.28        25.77 o
   3   4  14        347.76        310.61        36.84 o
   4   4  14       1092.61       1007.17        39.43 o
   5   4  14         20.85         51.57        21.88 o
   6   4  14        406.99        341.83        65.28 o
  -8   5  14        544.06        434.58        50.42 o
  -7   5  14        107.00         84.33        29.44 o
  -6   5  14        107.02         62.56        15.87 o
  -5   5  14        370.08        325.44        30.07 o
  -4   5  14        306.52        343.94        30.22 o
  -3   5  14        149.04        133.80        20.02 o
  -2   5  14         64.43         54.65        12.08 o
  -1   5  14         48.95         38.08        13.22 o
   0   5  14          0.43         10.27         8.63 o
   1   5  14        711.10        836.49        56.25 o
   2   5  14        109.38         59.40        18.14 o
   3   5  14          7.18          7.88        10.63 o
   4   5  14        195.09        195.52        29.90 o
   5   5  14          0.77         22.35        16.67 o
  -8   6  14        194.97        140.21        34.56 o
  -7   6  14        310.77        279.16        35.97 o
  -6   6  14         17.59         10.17        15.24 o
  -5   6  14        106.30         91.39        18.53 o
  -4   6  14        147.15        106.26        25.11 o
  -3   6  14         44.10         10.85        11.86 o
  -2   6  14        307.66        259.49        28.42 o
  -1   6  14       1005.85       1122.10        35.61 o
   0   6  14          5.42          8.07         9.73 o
   1   6  14        536.61        586.60        42.58 o
   2   6  14          3.48         18.02        10.57 o
   3   6  14        113.33        101.60        27.66 o
   4   6  14        644.23        614.60        53.66 o
   5   6  14        130.52         80.47        24.84 o
  -7   7  14        114.10         84.19        34.13 o
  -6   7  14         95.69        120.17        23.87 o
  -5   7  14        601.72        648.84        32.23 o
  -4   7  14        606.40        666.25        32.67 o
  -3   7  14        340.59        360.52        25.10 o
  -2   7  14         37.35         36.37        11.92 o
  -1   7  14        145.93         99.98        21.43 o
   0   7  14       1128.57       1273.08        44.50 o
   1   7  14        364.33        339.34        45.66 o
   2   7  14          9.63         25.05        12.13 o
   3   7  14         77.47         62.60        16.61 o
   4   7  14        152.71        119.01        23.56 o
   5   7  14        746.77        796.55       170.23 o
  -6   8  14        595.26        519.15        39.23 o
  -5   8  14        245.21        270.58        25.82 o
  -4   8  14          1.18          7.98        13.21 o
  -3   8  14        254.67        285.74        26.05 o
  -2   8  14        935.18        870.93        27.37 o
  -1   8  14         85.71         33.50        30.20 o
   0   8  14        290.76        266.20        31.54 o
   1   8  14         28.92         28.48        17.15 o
   2   8  14         32.36         26.97        15.97 o
   3   8  14        832.22        866.90        51.66 o
   4   8  14        418.21        462.15        67.55 o
  -5   9  14         52.04         26.43        14.69 o
  -4   9  14          6.02          8.49        13.63 o
  -3   9  14        630.14        606.30        31.92 o
  -2   9  14         99.89         58.67        16.34 o
  -1   9  14         17.74         16.92        15.33 o
   0   9  14        194.58        169.60        26.58 o
   1   9  14         42.44         29.29        11.35 o
   2   9  14        460.68        345.49        65.00 o
   3   9  14          0.15         10.55        11.91 o
  -4  10  14        492.03        497.58        31.93 o
  -3  10  14        101.71         84.89        19.21 o
  -2  10  14         59.34         27.71        16.16 o
  -1  10  14        644.10        568.70        63.07 o
   0  10  14         46.40         31.07        13.58 o
   1  10  14        419.28        349.66        48.62 o
   2  10  14          3.51         14.62        14.89 o
  -8   1  15        245.05        191.24        30.67 o
  -7   1  15          0.36          7.29        14.62 o
  -6   1  15         19.24         27.30        14.61 o
  -5   1  15        308.86        166.13        60.23 o
  -4   1  15        823.88        882.72        50.34 o
  -3   1  15        231.04        206.73        22.34 o
  -2   1  15         19.27         15.39        22.76 o
  -1   1  15         28.44         21.92        10.91 o
   0   1  15       2765.05       2674.20        46.39 o
   1   1  15        448.62        450.84        31.16 o
   2   1  15         13.72         11.34        11.66 o
   3   1  15          5.14         13.62        10.93 o
   4   1  15         22.67         17.65        16.79 o
   5   1  15       1065.33       1139.71        85.06 o
  -8   2  15        280.25        311.89        47.10 o
  -7   2  15         42.98         25.70        15.30 o
  -6   2  15        530.13        472.58        33.80 o
  -5   2  15        437.16        415.80        40.82 o
  -4   2  15         68.05         51.50        24.60 o
  -3   2  15        870.99        891.10        32.26 o
  -2   2  15        458.16        321.25        38.12 o
  -1   2  15       1528.86       1539.26        32.11 o
   0   2  15        156.68        128.92        19.73 o
   1   2  15        586.52        603.83        41.31 o
   2   2  15        404.96        371.08        36.21 o
   3   2  15         58.32         30.94        15.95 o
   4   2  15       1532.94       1592.76        47.34 o
   5   2  15          4.45          4.82        13.97 o
  -7   3  15         84.53         61.81        25.76 o
  -6   3  15         28.42         11.87        11.97 o
  -5   3  15        101.27         60.95        16.19 o
  -4   3  15        492.80        540.37        42.08 o
  -3   3  15        410.50        366.46        49.74 o
  -2   3  15          5.97         -1.12        10.18 o
  -1   3  15         81.56         29.30        15.57 o
   0   3  15        286.21        190.74        34.83 o
   1   3  15        233.32        347.22        39.83 o
   2   3  15         18.53          4.37         9.02 o
   3   3  15        165.69        107.94        26.55 o
   4   3  15        143.41        110.96        21.34 o
   5   3  15        129.39        106.85        31.24 o
  -7   4  15          2.95         14.95        14.16 o
  -6   4  15        129.20         67.59        18.63 o
  -5   4  15         16.91         24.78        14.81 o
  -4   4  15        643.75        546.58        39.55 o
  -3   4  15         30.33         60.72        21.47 o
  -2   4  15         45.97         22.21        21.20 o
  -1   4  15        277.16        265.56        32.46 o
   0   4  15         63.03        115.65        24.91 o
   1   4  15        455.62        462.70        46.17 o
   2   4  15         36.67         45.48        14.53 o
   3   4  15         55.39         40.20        15.76 o
   4   4  15        152.13        113.28        24.80 o
  -7   5  15         49.60         33.59        14.07 o
  -6   5  15         13.82         30.01        12.00 o
  -5   5  15       1204.72       1188.54        40.11 o
  -4   5  15        514.91        469.91        56.32 o
  -3   5  15          6.05         17.04        10.85 o
  -2   5  15          0.97          6.95        18.58 o
  -1   5  15         66.53         39.94        15.33 o
   0   5  15       2811.57       2946.75        68.50 o
   1   5  15        354.14        312.88        34.87 o
   2   5  15          0.64         21.10        10.76 o
   3   5  15          2.16         13.21        13.74 o
   4   5  15         45.17         16.36        16.35 o
  -6   6  15        679.28        600.98        45.78 o
  -5   6  15        121.18        145.81        25.26 o
  -4   6  15         26.84         34.32        18.29 o
  -3   6  15        454.24        489.08        35.01 o
  -1   6  15        192.59        109.35        35.69 o
   0   6  15         93.23         83.92        21.69 o
   1   6  15          3.87          9.32         9.63 o
   2   6  15        317.58        285.44        44.87 o
   3   6  15        320.52        305.99        38.36 o
   4   6  15         66.19         28.56        17.04 o
  -6   7  15         69.93         35.09        18.16 o
  -5   7  15          0.07         19.85        14.79 o
  -4   7  15          3.86          4.09        13.20 o
  -3   7  15        854.56        761.41        41.35 o
  -2   7  15          1.99          7.00        16.26 o
  -1   7  15         75.92         66.27        25.11 o
   0   7  15        177.84        124.94        35.39 o
   1   7  15        100.63         61.89        17.88 o
   2   7  15        222.80        177.22        27.04 o
   3   7  15          0.60         16.63        13.17 o
  -5   8  15         54.97         47.17        17.02 o
  -4   8  15        230.21        215.49        32.08 o
  -3   8  15        193.13        156.78        26.82 o
  -2   8  15          0.67         12.35        14.08 o
  -1   8  15        221.28        185.45        31.64 o
   0   8  15         47.03         40.20        14.93 o
   1   8  15        263.40        219.24        30.84 o
   2   8  15        132.38         46.56        20.13 o
  -3   9  15         90.77         90.03        25.48 o
  -2   9  15         63.21         49.41        30.92 o
  -1   9  15         74.28         32.84        14.97 o
   0   9  15        372.40        438.37        49.00 o
  -6   0  16        949.28        867.53        60.08 o
  -5   0  16         28.52         59.94        33.96 o
  -4   0  16          3.03         17.95        21.33 o
   0   0  16        446.20        323.02        41.69 o
   1   0  16        652.29        766.87        54.44 o
   2   0  16        100.55         23.84        28.01 o
   3   0  16        105.88         59.47        30.56 o
  -6   1  16         53.67         31.44        14.35 o
  -5   1  16        266.74        165.08        24.69 o
  -4   1  16        130.61        110.79        18.15 o
  -3   1  16         30.13         56.12        39.91 o
  -2   1  16          7.80         62.67        44.17 o
   0   1  16        431.44        405.60        28.92 o
   1   1  16        312.72        288.61        24.60 o
   2   1  16          3.64         14.08        12.52 o
   3   1  16         11.20         12.30        14.00 o
   4   1  16        200.62        194.58        34.49 o
  -6   2  16        160.87        106.16        20.64 o
  -5   2  16        603.80        481.33        43.13 o
  -4   2  16         61.54         35.94        14.06 o
  -3   2  16         65.54         80.90        30.62 o
  -2   2  16         12.65         34.08        31.84 o
  -1   2  16         12.01         10.72        10.35 o
   0   2  16        155.63        112.02        34.36 o
   1   2  16         52.79         31.66        14.41 o
   2   2  16         11.68         17.53        12.69 o
   3   2  16         34.22         33.01        14.61 o
  -6   3  16        167.97        150.08        28.45 o
  -5   3  16        372.73        315.08        28.82 o
  -4   3  16       1619.93       1690.60        75.79 o
  -3   3  16         31.12         64.38        35.42 o
  -2   3  16         20.79          9.40        12.45 o
  -1   3  16        304.49        198.66        30.25 o
   0   3  16       1029.12       1080.18        53.72 o
   1   3  16        452.56        455.64        72.81 o
   2   3  16          4.67         17.27        10.95 o
   3   3  16         47.85         23.55        13.24 o
  -6   4  16        419.15        294.22        37.87 o
  -5   4  16       1345.27       1348.58        36.60 o
  -4   4  16        249.37        258.17        28.85 o
  -3   4  16       1063.93       1152.25        57.99 o
  -2   4  16         13.02         46.98        34.49 o
  -1   4  16        443.94        416.71        69.46 o
   0   4  16        264.92        183.68        28.82 o
   1   4  16        351.04        289.41        48.74 o
   2   4  16        216.74        104.89        48.25 o
   3   4  16         68.47         58.82        30.39 o
  -5   5  16         14.10         30.02        17.67 o
  -4   5  16         97.89         59.15        16.14 o
  -3   5  16        103.68        113.13        50.74 o
  -2   5  16         17.80         17.89        27.28 o
  -1   5  16        111.49         37.69        25.47 o
   0   5  16          9.52          5.97         7.15 o
   1   5  16         61.68         57.39        16.44 o
   2   5  16         60.67         38.50        15.32 o
  -4   6  16        236.19        137.85        38.53 o
  -3   6  16        290.40        283.48        50.78 o
  -2   6  16        107.41        102.85        59.45 o
  -1   6  16        168.20         93.39        34.81 o
   0   6  16        348.63        326.61        38.60 o
   1   6  16        223.66        138.11        25.26 o
  -3   7  16         85.15          5.88        30.30 o
  -2   7  16          1.22         -1.89        30.54 o
  -1   7  16          3.37         23.79        18.23 o
   0   7  16        543.39        468.33       136.23 o
   1   1  17        811.05        806.13        56.67 o
  -4   2  17         63.67         59.55        35.31 o
  -2   2  17        194.65        146.49        32.11 o
   0   2  17        480.22        225.62       113.70 o
   1   2  17        684.68        695.29        49.21 o
  -3   3  17         13.72         60.18        44.29 o
  -2   3  17         13.01         25.93        25.35 o
   0   3  17        245.53         74.24        48.96 o
  -2   4  17         24.09         24.72        26.25 o
                                                
