# Supplementary material for: Selective synthesis and crystal structures of manganese(I) complexes with a bi- or tridentate terpyridine ligand
Source: Acta Crystallogr E Crystallogr Commun. 2020 Jun 26;76(Pt 7):1139–42. doi: 10.1107/S2056989020008178 (PMC7336785; doi:10.1107/S2056989020008178)
Supplement: Supplementary file 4 [file e-76-01139-IIsup4.mol]

sample-L1
  --CCDC--052720    3D                              

 48 57  0  0  0  0  0  0  0  0999 V2000
    2.9413    1.6021    9.8845 Br     0
   -2.0951    0.6285   11.8799 O      0
   -1.0098    0.9053   11.4467 C      0
   -1.5843    0.9335   11.6090 Br     0
    3.4630    1.4208    9.5358 O      0
    2.3714    1.2993   10.0038 C      0
    0.6246    1.2408   10.7994 Mn     0
    0.7126   -1.5181    9.8912 O      0
    1.4359    1.0733   12.6335 N      0
    0.7617    3.1199   11.3180 N      0
   -0.1020    2.1481    9.1483 N      0
    0.6816   -0.4717   10.2412 C      0
    1.7023   -0.0706   13.2986 C      0
    1.5042   -0.8975   12.8741 H      0
    2.2447   -0.0989   14.5578 C      0
    2.4246   -0.9279   14.9848 H      0
    2.5264    1.0917   15.2001 C      0
    2.9015    1.0914   16.0725 H      0
    2.2513    2.2922   14.5457 C      0
    2.4288    3.1243   14.9686 H      0
    1.7133    2.2484   13.2678 C      0
    1.3654    3.4502   12.4753 C      0
    1.6361    4.7679   12.8038 C      0
    2.0709    4.9790   13.6212 H      0
    1.2607    5.7848   11.9161 C      0
    0.6363    5.4204   10.7199 C      0
    0.3655    6.0902   10.1028 H      0
    0.4123    4.0773   10.4316 C      0
   -0.1270    3.5067    9.1912 C      0
   -0.6128    4.2595    8.1278 C      0
   -0.6152    5.2082    8.1744 H      0
   -1.0941    3.6155    7.0000 C      0
   -1.4427    4.1150    6.2705 H      0
   -1.0594    2.2413    6.9557 C      0
   -1.3743    1.7759    6.1891 H      0
   -0.5591    1.5465    8.0379 C      0
   -0.5373    0.5975    7.9965 H      0
    1.5528    7.2154   12.2406 C      0
    1.8233    7.6123   13.5440 C      0
    1.8125    6.9711   14.2447 H      0
    2.1093    8.9427   13.8323 C      0
    2.3019    9.2000   14.7257 H      0
    2.1152    9.8861   12.8360 C      0
    2.3095   10.7922   13.0432 H      0
    1.8398    9.5175   11.5299 C      0
    1.8400   10.1719   10.8404 H      0
    1.5617    8.1871   11.2281 C      0
    1.3771    7.9346   10.3315 H      0
  1  5  1
  1  6  1
  1  7  1
  2  3  1
  2  4  1
  3  4  1
  3  7  1
  4  7  1
  5  6  1
  6  7  1
  7  9  1
  7 10  1
  7 11  1
  7 12  1
  8 12  1
  9 13  1
  9 21  1
 10 22  1
 10 28  1
 11 29  1
 11 36  1
 13 14  1
 13 15  1
 15 16  1
 15 17  1
 17 18  1
 17 19  1
 19 20  1
 19 21  1
 21 22  1
 22 23  1
 23 24  1
 23 25  1
 25 26  1
 25 38  1
 26 27  1
 26 28  1
 28 29  1
 29 30  1
 30 31  1
 30 32  1
 32 33  1
 32 34  1
 34 35  1
 34 36  1
 36 37  1
 38 39  1
 38 47  1
 39 40  1
 39 41  1
 41 42  1
 41 43  1
 43 44  1
 43 45  1
 45 46  1
 45 47  1
 47 48  1
M  END
$$$$
